# Supplementary material for: The making of a pest: Insights from the evolution of chemosensory receptor families in a pestiferous and invasive fly, Drosophila suzukii
Source: BMC Genomics. 2016 Aug 17;17:648. doi: 10.1186/s12864-016-2983-9 (PMC4988008; doi:10.1186/s12864-016-2983-9)
Supplement: Additional file 2: Table S1. — Non-synonymous (dN) and synonymous (dS) substation rates and ratios (dN/dS) of Ors in members of the suzukii-takahashii clade using D. melanogaster as an outgroup. Table S2. Non-synonymous (dN) and synonymous (dS) substation rates and ratios (dN/dS) of Grs in members of the suzukii-takahashii clade using D. melanogaster as an outgroup. Table S3. The number of functional Or genes in each orthologous group for nine species in the melanogaster group based on Almeida et al. [50]. Table S4. The number of functional Gr genes in each orthologous group for nine species in the melanogaster group based on Almeida et al. [50]. Table S5. Summary of the chemoreceptors in the suzukii-takahashii clade under episodic positive selection as revealed by aBSREL analyses. (XLSX 35 kb) [file 12864_2016_2983_MOESM2_ESM.xlsx]

## Sheet: Table S1
suz-mel	dn	ds	dn/ds		bia-mel	dn	ds	dn/ds		tak-mel	dn	ds	dn/ds
Orco	0.0054	0.4321	0.0124971		Orco	0.0067	0.4159	0.0161096		Orco	0.0063	0.4753	0.0132548
Or1a	0.0883	0.9272	0.095233		Or1a	0.0812	1.3411	0.0605473		Or1a	0.0855	1.1599	0.0737133
Or2a	0.1024	0.7373	0.138885		Or2a	0.0868	0.6603	0.131455		Or2a	0.0932	0.641	0.145398
Or7a	0.0516	0.5671	0.0909892		Or7a	0.0541	0.5797	0.0933241		Or7a	0.0487	0.7171	0.0679124
Or9a	0.041	0.5236	0.078304		Or9a	0.052	0.6007	0.0865657		Or9a	0.043	0.5001	0.0859828
Or10a	0.113	0.9993	0.113079		Or10a	0.1361	1.0163	0.133917		Or10a	0.1068	0.7993	0.133617
Or13a	0.0922	1.5767	0.0584766		Or13a	0.091	1.7263	0.0527139		Or13a	0.0811	1.4988	0.05411
Or19a	0.226	0.6696	0.337515		Or19a	0.2328	0.6343	0.367019		Or19a	0.1724	0.6116	0.281884
Or22a	0.2119	1.3765	0.153941		Or22a	0.2138	1.4742	0.145028		Or22a	0.0898	0.9452	0.0950063
Or22c	0.0575	0.3337	0.17231		Or22c	0.0525	0.3012	0.174303		Or22c	0.0459	0.3626	0.126586
Or23a1	0.2197	1.0339	0.212496		Or23a1	0.2403	1.233	0.194891		Or23a1	0.203	1.2799	0.158606
Or24a	0.0321	0.9586	0.0334863		Or24a	0.0309	1.0402	0.0297058		Or24a	0.0257	0.999	0.0257257
Or30a	0.0416	1.0142	0.0410176		Or30a	0.0404	1.0083	0.0400674		Or30a	0.038	0.8734	0.0435081
Or33a	0.1501	0.8363	0.179481		Or33a	0.1421	0.9253	0.153572		Or33a	0.131	0.8199	0.159776
Or33b	0.0743	0.9292	0.0799613		Or33b	0.0818	0.9765	0.0837686		Or33b	0.0701	1.0392	0.0674557
Or35a	0.0508	0.9324	0.0544831		Or35a	0.0577	1.198	0.0481636		Or35a	0.0552	1.1811	0.0467361
Or42a	0.0593	1.3229	0.0448258		Or42a	0.0748	1.6186	0.0462128		Or42a	0.0522	1.2202	0.0427799
Or42b	0.0304	0.9289	0.0327269		Or42b	0.027	1.129	0.023915		Or42b	0.0287	0.805	0.0356522
Or43a	0.0557	0.4201	0.132587		Or43a	0.0686	0.401	0.171072		Or43a	0.0664	0.4342	0.152925
Or43b	0.0643	0.988	0.065081		Or43b	0.0687	0.8758	0.0784426		Or43b	0.0728	0.9956	0.0731217
Or45a	0.0997	0.8018	0.124345		Or45a	0.1046	0.7148	0.146335		Or45a	0.0784	0.8646	0.0906778
Or45b	0.0525	0.641	0.0819033		Or45b	0.0607	0.6417	0.0945925		Or45b	0.0517	0.8765	0.0589846
Or46aA	0.0983	1.0686	0.0919895		Or46aA	0.1075	1.0546	0.101934		Or46aA	0.0958	0.9725	0.098509
Or46aB	0.1065	0.7241	0.147079		Or46aB	0.0989	0.6695	0.147722		Or46aB	0.0825	0.7685	0.107352
Or47a	0.0244	0.944	0.0258475		Or47a	0.043	0.9516	0.0451871		Or47a	0.0323	1.2124	0.0266414
Or47b	0.0835	0.6757	0.123576		Or47b	0.0821	0.6297	0.13038		Or47b	0.0568	0.7226	0.078605
Or49a	0.1709	1.2695	0.13462		Or49a	0.1459	1.4481	0.100753		Or49a	0.1491	1.0841	0.137533
Or49b	0.0441	1.2358	0.0356854		Or49b	0.0519	1.423	0.0364722		Or49b	0.0605	0.9785	0.0618293
Or56a	0.0804	0.8578	0.0937281		Or56a	0.0903	0.9136	0.0988398		Or56a	0.0849	0.7746	0.109605
Or59a	0.0612	0.908	0.0674009		Or59a	0.0684	0.801	0.0853933		Or59a	0.0486	0.9964	0.0487756
Or59b	0.0341	0.8809	0.0387104		Or59b	0.0325	0.5471	0.0594041		Or59b	0.0264	0.6487	0.0406968
Or59c	0.1172	1.6162	0.0725158		Or59c	0.0918	1.1559	0.0794186		Or59c	0.0912	1.1851	0.0769555
Or63a	0.0657	0.6665	0.0985746		Or63a	0.0746	0.6759	0.110371		Or63a	0.073	0.7832	0.0932074
Or65a	0.1589	0.8419	0.18874		Or65a	0.1767	0.9476	0.186471		Or65a	0.1462	1.1153	0.131086
Or65b	0.1603	1.5196	0.105488		Or65b	0.1567	1.6329	0.0959642		Or65b	0.1486	1.5159	0.0980276
Or65c	0.1327	0.9797	0.13545		Or65c	0.1486	1.2629	0.117666		Or65c	0.1442	0.8833	0.163251
Or67b	0.052	0.8072	0.0644202		Or67b	0.0425	0.8768	0.0484717		Or67b	0.0302	0.8221	0.0367352
Or67c	0.0412	0.9327	0.0441728		Or67c	0.0413	1.0526	0.0392362		Or67c	0.0447	1.0305	0.043377
Or67d	0.099	1.3303	0.0744193		Or67d	0.1016	1.3084	0.0776521		Or67d	0.0755	1.3921	0.0542346
Or69aA	0.3263	1.4578	0.22383		Or69aA	0.189	1.3679	0.138168		Or69aA	0.1756	1.0377	0.16922
Or69aB	0.1572	1.0481	0.149986		Or69aB	0.574	1.7064	0.336381		Or69aB	0.5466	1.7474	0.312808
Or71a	0.1135	0.9129	0.124329		Or71a	0.1053	0.9323	0.112946		Or71a	0.0926	0.8692	0.106535
Or82a	0.0967	1.055	0.0916588		Or82a	0.1128	1.0168	0.110936		Or82a	0.0926	1.0763	0.0860355
Or83a	0.0344	0.7522	0.0457325		Or83a	0.0596	1.3017	0.0457863		Or83a	0.0555	1.1524	0.0481604
Or83c	0.1221	0.8845	0.138044		Or83c	0.12	0.9645	0.124417		Or83c	0.0901	0.8934	0.100851
Or85b	0.1095	0.834	0.131295		Or85b	0.1251	0.8973	0.139418		Or85b	0.1066	0.9137	0.116668
Or85c	0.0773	1.1307	0.0683647		Or85c	0.0882	1.1147	0.0791244		Or85c	0.0564	1.0681	0.052804
Or85d	0.0768	0.7352	0.104461		Or85d	0.0942	1.0862	0.0867244		Or85d	0.1061	1.0819	0.0980682
Or85f	0.0936	0.823	0.11373		Or85f	0.1004	0.8078	0.124288		Or85f	0.0951	0.7057	0.13476
Or88a	0.1062	0.9124	0.116396		Or88a	0.1522	0.9973	0.152612		Or88a	0.0884	0.9854	0.0897098
Or92a	0.0257	0.967	0.026577		Or92a	0.0275	1.1966	0.0229818		Or92a	0.0235	0.9896	0.023747
Or94a	0.0695	0.8043	0.0864105		Or94a	0.0671	0.8792	0.0763194		Or94a	0.0697	0.8056	0.0865194
Or94b	0.0612	1.0345	0.059159		Or94b	0.0409	0.8657	0.047245		Or94b	0.0453	0.6991	0.0647976
Or98a-1	0.1331	0.9993	0.133193		Or98a-1	0.1335	1.4725	0.0906621		Or98a-1	0.1078	0.9957	0.108266

## Sheet: Table S2
suz-mel	dn	ds	dn/ds		bia-mel	dn	ds	dn/ds		tak-mel	dn	ds	dn/ds
Gr2a	0.0855	0.5855	0.146029		Gr2a	0.0809	0.5396	0.149926		Gr2a	0.0787	0.6051	0.130061
Gr5a	0.0882	0.6473	0.136258		Gr5a	0.0945	0.6607	0.14303		Gr5a	0.0804	0.5351	0.150252
Gr8a	0.0803	0.7321	0.109684		Gr8a	0.0866	0.7442	0.116367		Gr8a	0.0915	0.6832	0.133929
Gr9a	0.1756	0.7514	0.233697		Gr9a	0.1867	0.886	0.210722		Gr9a	0.1705	0.8398	0.203025
Gr10a	0.0387	0.7456	0.0519045		Gr10a	0.0465	0.783	0.059387		Gr10a	0.0597	0.8745	0.0682676
Gr10b	0.2707	0.7754	0.34911		Gr10b	0.2631	0.7117	0.369678		Gr10b	0.2627	0.8383	0.313372
Gr21a	0.0039	0.615	0.00634146		Gr21a	0.0019	0.5683	0.0033433		Gr21a	0.001	0.6422	0.00155715
Gr22a	0.1258	1.1146	0.112866		Gr22a	0.1238	1.1611	0.106623		Gr22a	0.1261	0.9826	0.128333
Gr22b	0.3656	1.8543	0.197163		Gr22b	0.4026	1.8049	0.223059		Gr22b	0.402	1.729	0.232504
Gr22f	0.3223	1.3454	0.239557		Gr22f	0.322	1.8177	0.177147		Gr22f	0.3194	1.5395	0.20747
Gr23aB	0.132	0.9185	0.143713		Gr23aB	0.1322	0.9996	0.132253		Gr23aB	0.1088	0.825	0.131879
Gr23aC	0.1228	1.1551	0.106311		Gr23aC	0.117	1.0174	0.114999		Gr23aC	0.1117	0.9921	0.112589
Gr28a	0.0178	0.812	0.0219212		Gr28a	0.0213	0.7245	0.0293996		Gr28a	0.018	0.812	0.0221675
Gr28bA	0.0514	0.8527	0.0602791		Gr28bA	0.0629	0.9605	0.0654867		Gr28bA	0.0498	0.829	0.0600724
Gr28bB	0.0094	0.8025	0.0117134		Gr28bB	0.0104	0.7478	0.0139075		Gr28bB	0.0104	0.7208	0.0144284
Gr33a	0.0438	0.8709	0.0502928		Gr33a	0.0457	1.0881	0.0419998		Gr33a	0.0211	0.4918	0.0429036
Gr36a-1	0.2178	1.113	0.195687		Gr36a-1	0.2531	1.1492	0.22024		Gr36a-1	0.2617	0.9198	0.284518
Gr36a-2	0.34	1.6399	0.20733		Gr36a-2	0.3406	1.7294	0.196947		Gr36a-2	0.2397	1.3887	0.172607
Gr36b-1	0.2578	1.4039	0.183631		Gr36b-1	0.2602	1.0482	0.248235		Gr36b-1	0.2599	0.989	0.262791
Gr36c	0.2072	1.3433	0.154247		Gr36c	0.2251	1.4815	0.151941		Gr36c	0.1888	1.4505	0.130162
Gr39b	0.1609	0.9076	0.177281		Gr39b	0.1771	1.1346	0.15609		Gr39b	0.1308	1.1716	0.111642
Gr47a	0.1799	0.9041	0.198982		Gr47a	0.1949	0.8901	0.218964		Gr47a	0.1553	1.1161	0.139145
Gr47b	0.0916	0.9938	0.0921715		Gr47b	0.0974	0.8449	0.11528		Gr47b	0.0858	0.9385	0.0914225
Gr57a	0.1309	1.041	0.125744		Gr57a	0.1333	0.9514	0.140109		Gr57a	0.108	0.9976	0.10826
Gr58a	0.1642	0.7442	0.22064		Gr58a	0.1804	1.1695	0.154254		Gr58a	0.161	1.0474	0.153714
Gr58b	0.2271	0.8738	0.259899		Gr58b	0.24	1.0218	0.23488		Gr58b	0.1766	0.9308	0.189729
Gr58c	0.1565	0.8473	0.184704		Gr58c	0.1516	1.0346	0.14653		Gr58c	0.1477	0.9454	0.15623
Gr59a-1	0.2151	0.9384	0.22922		Gr59a-1	0.4383	3.9685	0.110445		Gr59a-1	0.2026	1.1213	0.180683
Gr59a-2	0.4545	5.3851	0.0843995		Gr59a-2	0.2334	0.8912	0.261894		Gr59a-2	0.5575	3.9455	0.1413
Gr59b	0.2099	1.691	0.124128		Gr59b	0.2471	2.0447	0.120849		Gr59b	0.2111	1.5763	0.133921
Gr59c	0.2152	1.4902	0.14441		Gr59c	0.2311	1.1395	0.202808		Gr59c	0.2118	1.1933	0.177491
Gr59e	0.1505	0.934	0.161135		Gr59e	0.1689	0.8366	0.201889		Gr59e	0.1529	1.1623	0.13155
Gr59f	0.162	1.202	0.134775		Gr59f	0.1679	1.2158	0.138098		Gr59f	0.1482	1.3067	0.113415
Gr61a	0.0522	0.979	0.0533197		Gr61a	0.0577	0.8282	0.0696692		Gr61a	0.0478	0.426	0.112207
Gr63a	0.0212	0.6196	0.0342156		Gr63a	0.0203	0.6187	0.0328107		Gr63a	0.0193	0.6329	0.0304945
Gr64a	0.0459	0.8837	0.0519407		Gr64a	0.0487	0.7473	0.0651679		Gr64a	0.0521	0.9728	0.0535567
Gr64b	0.027	0.6412	0.0421085		Gr64b	0.0274	0.6201	0.0441864		Gr64b	0.0307	0.732	0.0419399
Gr64c	0.035	0.8627	0.0405703		Gr64c	0.0302	0.7415	0.0407283		Gr64c	0.0312	0.9277	0.0336316
Gr64d	0.0923	0.8588	0.107476		Gr64d	0.0947	0.7081	0.133738		Gr64d	0.1016	1.2182	0.0834017
Gr64e	0.0559	0.7286	0.0767225		Gr64e	0.058	0.5992	0.0967957		Gr64e	0.0439	0.7018	0.0625534
Gr64f	0.0315	0.7421	0.0424471		Gr64f	0.0344	0.6744	0.0510083		Gr64f	0.0324	0.6905	0.0469225
Gr66a	0.0416	0.8801	0.0472674		Gr66a	0.0419	0.9087	0.0461098		Gr66a	0.0386	0.9745	0.0396101
Gr68a	0.0944	0.9658	0.0977428		Gr68a	0.1051	1.0982	0.0957021		Gr68a	0.1069	1.0178	0.10503
Gr77a	0.1285	0.6068	0.211767		Gr77a	0.1303	0.5795	0.224849		Gr77a	0.1093	0.5924	0.184504
Gr85a-1	0.2435	0.8149	0.29881		Gr85a-1	0.255	0.981	0.259939		Gr85a-1	0.2411	1.1225	0.214788
Gr89a	0.1416	0.8714	0.162497		Gr89a	0.1522	0.9052	0.16814		Gr89a	0.1306	0.7871	0.165926
Gr92a	0.2985	0.9384	0.318095		Gr92a	0.3249	0.9857	0.329613		Gr92a	0.308	1.1057	0.278557
Gr93a	0.1307	0.7461	0.175178		Gr93a	0.1236	0.8485	0.145669		Gr93a	0.1092	0.764	0.142932
Gr93b	0.1656	0.924	0.179221		Gr93b	0.1241	1.1415	0.108717		Gr93b	0.1397	0.8838	0.158067
Gr93c	0.1157	0.8799	0.131492		Gr93c	0.1011	1.0918	0.0925994		Gr93c	0.0907	1.1125	0.0815281
Gr93d	0.3353	1.0369	0.323368		Gr93d	0.3485	1.3988	0.249142		Gr93d	0.3194	1.3923	0.229405
Gr94a	0.0749	0.6615	0.113228		Gr94a	0.0802	0.6302	0.127261		Gr94a	0.0721	0.7881	0.0914859
Gr97a	0.1164	1.3104	0.0888278		Gr97a	0.1215	0.9936	0.122283		Gr97a	0.0946	1.077	0.0878366
Gr98a	0.1763	1.0005	0.176212		Gr98a	0.1927	1.3293	0.144964		Gr98a	0.1646	0.9414	0.174846
Gr98b	0.1471	0.9958	0.14772		Gr98b	0.1507	0.9501	0.158615		Gr98b	0.1591	0.9806	0.162248

## Sheet: Table S3
OG	Dtak	Dsuz	Dbia	Dana	Dere	Dyak	Dmel	Dsim	Dsec
Or1a	1	1	1	1	1	1	1	1	1
Or2a	1	1	1	1	1	1	1	1	1
Or7a	1	1	1	1	1	1	1	1	1
Or9a	1	1	1	1	1	1	1	1	1
Or10a	1	1	1	1	1	1	1	1	1
Or13a	1	1	1	1	1	1	1	1	0
Or19ab	1	1	1	1	1	1	2	1	1
Or22ab	2	1	1	5	1	1	2	2	1
Or22c	1	1	1	1	1	1	1	1	1
Or23a	5	4	1	1	1	1	1	1	1
Or24a	1	1	1	1	1	1	1	1	1
Or30a	1	1	1	1	1	1	1	1	1
Or33ab	2	2	2	5	2	2	2	2	2
Or33c	1	1	0	1	1	1	1	1	1
Or35a	1	1	1	1	1	1	1	1	1
Or42a	1	1	1	1	1	1	1	1	1
Or42b	1	1	1	1	1	1	1	1	1
Or43a	1	1	1	1	1	1	1	1	1
Or43b	1	1	1	1	1	1	1	1	1
Or45a	1	1	1	1	1	1	1	1	1
Or45b	1	1	1	1	1	1	1	1	1
Or46a	1	1	1	1	1	1	1	1	1
Or47a	1	1	1	1	1	1	1	1	1
Or47b	1	1	1	1	1	1	1	1	1
Or49a	1	1	1	1	1	1	1	1	1
Or49b	1	1	1	1	1	1	1	1	1
Or56a	1	1	1	1	1	1	1	1	1
Or59a	1	1	1	1	1	1	1	1	1
Or59b	1	1	1	1	1	1	1	1	1
Or59c	1	1	1	1	1	1	1	1	1
Or63a	1	1	1	1	1	1	1	1	1
Or65abc	3	3	3	3	3	4	3	3	2
Or67a	6	4	4	1	1	2	1	2	1
Or67b	1	1	1	1	1	1	1	1	1
Or67c	1	1	1	1	1	1	1	1	1
Or67d	1	1	1	1	1	1	1	1	1
Or69a	1	1	1	1	1	1	1	1	1
Or71a	1	1	1	1	1	1	1	1	1
Or74a	1	0	1	1	1	1	1	1	1
Or82a	1	1	1	1	1	1	1	1	1
Or83a	1	1	1	1	1	1	1	1	1
Or83b	1	1	1	2	1	1	1	1	1
Or83c	1	1	1	1	1	1	1	1	1
Or85a	1	0	1	0	1	1	1	1	1
Or85bc	2	2	2	2	2	2	2	2	2
Or85d	1	1	1	1	1	1	1	1	1
Or85e	1	1	1	1	1	1	0	1	1
Or85f	1	1	1	1	1	1	1	1	1
Or88a	1	1	1	0	1	1	1	1	1
Or92a	1	1	1	1	1	2	1	1	1
Or94a	1	1	1	1	1	1	1	1	1
Or94b	1	1	1	1	1	1	1	1	1
Or98a	3	2	1	3	2	2	1	1	1
Or98b	1	0	1	1	1	1	1	1	0
Total	70	62	60	66	59	62	59	60	55

## Sheet: Table S4
OG	Dtak	Dsuz	Dbia	Dana	Dere	Dyak	Dmel	Dsim	Dsec
Gr2a	1	1	1	1	1	1	1	1	1
Gr5a	1	1	1	1	1	1	1	1	1
Gr8a	1	1	1	1	1	1	1	1	1
Gr9a	1	1	1	1	1	1	1	1	1
Gr10a	1	1	1	1	1	1	1	1	1
Gr10b	1	1	1	1	1	1	1	1	1
Gr21a	1	1	1	1	1	1	1	1	1
Gr22a-f	9	5	5	4	5	6	6	6	3
Gr23a	1	1	1	1	1	1	1	1	1
Gr28a	1	1	1	1	1	1	1	1	1
Gr28b	1	1	1	1	1	1	1	1	1
Gr32a	1	1	1	1	1	1	1	1	1
Gr33a	1	1	1	1	1	1	1	1	1
Gr36abc	4	5	6	4	1	2	3	3	3
Gr39a	1	1	1	1	1	1	1	1	1
Gr39b	1	1	1	1	1	1	1	1	0
Gr43a	1	1	1	1	1	1	1	1	1
Gr47a	1	1	1	1	0	1	1	1	1
Gr47b	1	1	1	1	1	1	1	1	1
Gr57a	1	1	1	1	1	1	1	1	1
Gr58a	1	1	1	1	1	1	1	1	0
Gr58b	1	1	1	1	1	1	1	1	1
Gr58c	1	1	1	1	1	1	1	1	1
Gr59ab	5	5	4	4	3	3	2	2	3
Gr59cd	10	8	11	2	2	2	2	3	2
Gr59e	1	1	1	1	1	1	1	1	1
Gr59f	1	1	1	1	1	1	1	1	1
Gr61a	1	1	1	1	1	1	1	1	1
Gr63a	1	1	1	1	1	1	1	1	1
Gr64a	2	1	1	1	1	1	1	1	1
Gr64b	1	1	1	1	1	1	1	1	1
Gr64cd	2	2	2	2	2	2	2	2	2
Gr64e	1	1	1	1	1	1	1	1	1
Gr64f	2	1	1	1	1	1	1	1	1
Gr66a	1	1	1	1	1	1	1	1	1
Gr68a	1	1	1	1	1	1	1	1	1
Gr77a	1	1	1	1	1	1	1	1	1
Gr85a	2	2	2	2	1	2	1	1	1
Gr89a	1	1	1	1	1	1	1	1	1
Gr92a93d	4	2	2	5	0	3	2	3	1
Gr93a	1	1	1	1	1	1	1	1	1
Gr93b	1	1	1	1	0	1	1	1	1
Gr93c	1	1	1	1	1	1	1	1	1
Gr94a	1	1	1	1	1	1	1	1	1
Gr97a	1	1	1	1	1	1	1	1	1
Gr98a	1	1	1	1	1	1	1	1	0
Gr98bcd	5	3	3	2	3	4	3	3	2
Total	82	71	74	64	54	63	60	62	53

## Sheet: Table S5
Gene	No. species in phylogeny	No. genes in phylogeny	Alignment length (nt)	Branch	LRT	ω1 (%)	ω2 (%)	raw_pval	geneset_HB_pval	all_FDR_pval
Or2a	9	9	1152	Dtak, Dsuz, Dbia	10.2413	0.225 (98.1%)	10000 (1.9%)	0.0021	0.0331	0.238913
DtakOr9a	9	9	1167	Dtak	11.5776	0.0456 (98.9%)	1790 (1.1%)	0.0011	0.0168	0.216243
Gr5a	9	9	1323	Dtak, Dsuz, Dbia	10.8898	< 0.01 (96.4%)	11.5 (3.6%)	0.0015	0.0238	0.211873
Gr58a	9	8	1167	Dsuz, Dbia	10.0852	< 0.01 (92.8%)	11.1 (7.2%)	0.0022	0.0313	0.243326
Gr97a	9	9	1245	Dtak, Dsuz, Dbia	14.5793	1.00 (98.6%)	10000 (1.4%)	0.0002	0.0037	0.0535696
DsuzOr67a-3	3	14	1203	Dsuz	10.717	0.261 (96.2%)	23.7 (3.8%)	0.0016	0.039	0.200359
DtakOr67a-4	3	14	1203	Dtak	19.998	0.165 (95.7%)	4060 (4.3%)	1.51856e-05	0.0004	0.00702333
DtakOr67a-5	3	14	1203	Dtak	14.71	0.538 (95.6%)	207 (4.4%)	0.0002	0.0054	0.0573108
