# Supplementary material for: The making of a pest: Insights from the evolution of chemosensory receptor families in a pestiferous and invasive fly, Drosophila suzukii
Source: BMC Genomics. 2016 Aug 17;17:648. doi: 10.1186/s12864-016-2983-9 (PMC4988008; doi:10.1186/s12864-016-2983-9)
Supplement: Additional file 3: — Or alignment file (Phylip). Olfactory receptor peptide sequences of Drosophila suzukii (Dsuz), D. biarmipes (Dbia), D. takahashii (Dtak) and D. melanogaster (Dmel) ≥ 360 aa in length were multiply aligned using MUSCLE v3.8.31. (PHY 229 kb) [file 12864_2016_2983_MOESM3_ESM.phy]

 275 641
DmelOrO67d     ---------- ---------M AKVEPVERYC -----KVIR- --MIRFCVGF
DtakOrO67d     ---------- ---------M AKVEPVERYR -----KVIR- --MIRFCVGF
DsuzOrO67d     ---------- ---------M AKIEPVERYR -----KVIR- --MIRFCVGF
DbiaOrO67d     ---------- ---------M AKVEPVEQYR -----KIIR- --MIRFCVGF
DmelOrO83c     ---------- --------MS TSESPSSRFR -----ELSK- --YINSLTNL
DtakOrO83c     ---------- ------MSEP VAVSPASRFR -----ELSK- --NINSLTNL
DsuzOrO83c     ---------- ------MSIP VAVSPATRFR -----KLSR- --NINSLTNL
DbiaOrO83c     ---------- ------MSNP MAASPASRFS -----ELSR- --NINSLTNL
DmelOrO43a     ---------- ---------- ----MTIEDI -----GLVG- --INVRMWRH
DtakOrO43a     ---------- ---------- ----MAIEDI -----GLVG- --INVRMWRY
DsuzOrO43a     ---------- ---------- ---MRKIEDI -----GLVG- --TNVRMWRH
DbiaOrO43a     ---------- ---------- ---MRKIEDI -----GLVG- --INVRMWRH
DmelOrO49b     ---------- ---------- ----MFEDIQ ---------- --LIYMNIKI
DtakOrO49b     ---------- ---------- ----MFEDIK ---------- --LIYMNIKI
DsuzOrO49b     ---------- ---------- ----MFEDIQ ---------- --LIYMNIKI
DbiaOrO49b     ---------- ---------- ----MFEDIQ ---------- --LIYMNIKI
DmelOrO30a     ---------- --------ME LKSMDPVEMP ---------- --IFGSTLKL
DtakOrO30a     ---------- --------MK LKSMDTVDMP ---------- --IFGSTLKP
DsuzOrO30a     ---------- --------MK LKSMDTVEMP ---------- --IFGNTLKL
DbiaOrO30a     ---------- --------MK LKSMDTVEMP ---------- --IFGNTLKL
DmelOrO47b     -MNDSGYQSN LSLLRVFLDE FRSVLRQESP GLIPRLAFY- --YVRAFLSL
DtakOrO47b     -MADSGYQSN LSLVRQFLDE FRSVMRQETP GLIPRLAFN- --YVRAFLSL
DsuzOrO47b     ---------- ---------M ADSGYQSNLS -----LMRK- --FFDEFRSV
DbiaOrO47b     -MADAGYQSN LSLMREFLDE FRSVMRQETP GPIPRLAFN- --YVRACLSL
DmelOrO65a     ---------- ------MTEL RSERKNGNWD -----RLFG- --PFFESWAV
DtakOrO65a     ---------- ---------- MTERKNGDWD -----RLWR- --PFFEGWAV
DsuzOrO65a     -----MTEPR KGKWHRLWIP FFEGWAVLKD -----PSAR- --SQHIVAYW
DbiaOrO65a     -MTELPRERI KGNWHRMVRP FFEGWAVLKD -----PNAR- --SQHIIAYW
DmelOrO65b     ---------- ---------- ------MDIQ -----RFLK- --FYKVGWKT
DmelOrO65c     ---------- ---------- --MDIRGNVH -----RFVK- --FYIDGWKH
DtakOrO65c     ---------- ---------- --MDLRGNLN -----RFLI- --FYIDGWKV
DsuzOrO65c     ---------- ---------- --MDLRGNLN -----RFLI- --FYIDGWKV
DbiaOrO65c     ---------- ---------- --MDLRENLD -----RFLI- --FYFDGWKV
DtakOrO65b     ---------- ---------- --MDLRGSLH -----RYLK- --LYKDGYKV
DsuzOrO65b     ---------- ---------- --MDLRSNLD -----RFLI- --FYKDGWKI
DbiaOrO65b     ---------- ---------- --MDLRGNLD -----RFLI- --FYIDGWKI
DmelOrO35a     ---------- -----MVRYV PRFADGQKVK -----LAWP- --LAVFRLNH
DtakOrO35a     ---------- -----MVRYV PRFADGQKVK -----LAWP- --LAVFRLNH
DsuzOrO35a     ---------- ---MGRYVPR FADGQKVKLA ---------- --WPLAVFRL
DbiaOrO35a     ---------- ---MGRYVPR FADGQKVKLA ---------- --WPLVVFRL
DmelOrO74a     ---------- -MSFHRYRPR LPGGELAPMP ---------- --WPVSLYRV
DbiaOrO74a     ---------- -MLFHRYRPR LPGGELAPMP ---------- --WPVSLYRI
DtakOrO74a     ---------- -MSFHRYRPR LPGGELAPMP ---------- --WPVSLYRT
DbiaOrO83a     ---------- ---MESKAKE DKIKDDSKRR -----DLFV- --FVRQTMCI
DtakOrO83a     ---------- ---MHSKVKE EKVKDDSKRR -----DLFV- --FVRQTMCV
DsuzOrO83a     ---------- ---MESKAKK DTIEDDSKRR -----DLFV- --FVRQTMCI
DmelOrO83a     ---------- ---MKSTFKE ERIKDDSKRR -----DLFV- --FVRQTMCI
DmelOrO85e     ----MASLQF HGNVDADIRY DISLDPARES -----NLFR- --LLMGLQLA
DbiaOrO85e     ----MASLQF HGNFDANIRY DVSLDPARES -----NLFR- --LLMGLQLA
DsuzOrO85e     ----MASLQF HGNFDADIRY DISLDPARES -----NLFR- --LLMRLQLA
DtakOrO85e     ----MASLQF HGNVDADIRY DISLDPARES -----NLFR- --LLMGLQLA
DmelOrO67b     ---------- ---------- MQDQLDHELE -----RIDK- --LPKLGLLW
DsuzOrO67b     ---------- ---------- MQDQLDQELE -----RIDN- --MPKLGLLW
DtakOrO67b     ---------- ---------- MQDQLDQELE -----RIDK- --LPKLGLLW
DbiaOrO67b     ---------- ---------- MQDPLDQELE -----RIDN- --MPKLGLLW
DmelOrO63a     ---------- --------MY SPEEAAELKR -----RNYRS IREMIRLSYT
DtakOrO63a     ---------- --------MY SPEEEAALKR -----RNYRS IREMIRLSYT
DsuzOrO63a     ---------- --------MY SPEEEAELKR -----RNYRS IREMIRLAYT
DbiaOrO63a     ---------- --------MY SPEEEVELRR -----RNYRS IREMIRLSYT
DmelOrO56a     ---------- ----MFKVKD LLLSPTTFED -----PIFG- --THLRYFQW
DtakOrO56a     ---------- ----MFKVKD LLLSPGTFED -----PIFK- --PHLRCFRW
DsuzOrO56a     ---------- ----MFKVKD LLLSPETFED -----PIFR- --THLRCFRW
DbiaOrO56a     ---------- ----MFKVGE LVLSPETFDD -----PIFR- --THLRCFRW
DmelOrOco      ---------- ---------M TTSMQPSKYT -----GLVAD LMPNIRAMKY
DsuzOrOco      ---------- ---------M TTSMQPSKYT -----GLVAD LMPNIRAMKY
DbiaOrOco      ---------- ---------M TTSMQPSKYT -----GLVAD LMPNIRAMKY
DtakOrOco      ---------- ---------M TTSMQPSKYT -----GLVAD LMPNIRAMKY
DtakOrO69aD    ---------- ---------- ------MQFH -----DYTK- --YLDLAFCM
DtakOrO69aE    ---------- ---------- ------MEFQ -----DYFE- --YLDRSCRF
DsuzOrO69aB    ---------- ---------- ------MEFH -----EYFE- --YFDRSCRF
DbiaOrO69aC    ---------- ---------- ------MEFH -----EYFE- --YFDRSIRL
DtakOrO69aB    ---------- ---------- ------MPLI -----HYMK- --YLDRACTI
DbiaOrO69aB    ---------- ---------- ------MPLI -----DYMK- --YLDQACDM
DtakOrO69aC    ---------- ---------- ------MPLV -----DYMK- --YLDRTCKI
DmelOrO69aA    ---------- ---------- ------MQLH -----DHMK- --YIDLGCKM
DtakOrO69aA    ---------- ---------- ------MQLH -----DYMK- --YIDRGCWM
DsuzOrO69aA    ---------- ---------- ------MQLH -----DYMR- --YIDLACGM
DbiaOrO69aA    ---------- ---------- ------MQLH -----DYMR- --YIDLGCWM
DtakOrO69aG    ---------- ---------- ------MQYE -----DFMH- --YVDIACRW
DsuzOrO69aD    ---------- ---------- ------MHYE -----DIIH- --YTDIACRW
DbiaOrO69aE    ---------- ---------- ------MHYE -----DIMH- --YTDIACRW
DmelOrO69aB    ---------- ---------- ------MQLE -----DFMR- --YPDLVCQA
DtakOrO69aF    ---------- ---------- ------MQLE -----DFMR- --YQDLVCQA
DsuzOrO69aC    ---------- ---------- ------MQLE -----DFMF- --YQDLVSQG
DbiaOrO69aD    ---------- ---------- ------MQLE -----DFML- --YQDLVCLA
DmelOrO85f     ---------- ---------- -MEPVQYSYE -----DFAR- --LPTTVFWI
DtakOrO85f     ---------- ---------- -MVPVQYSYE -----DFAR- --FPTMVFWL
DsuzOrO85f     ---------- ---------- -MEPVQYSYE -----DFSR- --FPAAVFWM
DbiaOrO85f     ---------- ---------- -MEPVQYSYE -----DFSR- --FPATVFWM
DmelOrO49a     ---------- ---------- --MEKLRSYE -----DFIF- --MANMMFKT
DbiaOrO49aP    ---------- ---------- --MGKQLSYG -----DNIF- --FANMMFKT
DsuzOrO49a     ---------- ---------- --MGKLRSYE -----DNTY- --FANIMFKT
DbiaOrO49a     ---------- ---------- --MEKQRSYE -----DYTY- --MANVMFKT
DtakOrO49a     ---------- ---------- --MGKQRSYK -----DYTY- --MANMMFKT
DmelOrO92a     ---------- --MLFRKRKP KSDDEVITFD -----ELTR- --FPMTFYKT
DtakOrO92a     ---------- --MLFRKRKP KSDDEVVSFD -----DLTR- --FPMTFYKT
DsuzOrO92a     ---------- --MLFRKRKP KGDDEVLTFD -----ELTR- --FPMTFYKT
DbiaOrO92a     ---------- --MLFRKRKP KGDDEVVTFD -----ELTK- --FPMTFYKT
DmelOrO67c     ---------- -------MET AKDNTARTFM -----ELMR- --VPVQFYRT
DtakOrO67c     ---------- -------MEK TEETSPRTFL -----ELMR- --VPVQFYRS
DbiaOrO67c     ---------- -------MEK PEENSARTFM -----ELMR- --VPVQFYRS
DsuzOrO67c     ---------- -------MEK PEENSPRTFM -----ELMR- --VPVQFYRT
DtakOrO67a1    MSEYFLKKKF LKRKFESTEK PKRQHHIVVG -----DFLR- --LPVFFYNT
DsuzOrO67a1    -------MID LIKQKIFGRP VKSVKKPKNA YYVVGDFLR- --WPVIFYNT
DbiaOrO67a1    --MVVGFLKK FFGVLANYAK KSNKEVFDVR -----AFLR- --LPVMFYSS
DmelOrO67a     ---------- ----MDNVAE MPEEKYVEVD -----DFLR- --LAVKFYNT
DsuzOrO67aP    ------MRVD SLKDNLSYRN DKDRKTLKRA YHVVDDFMS- --LALIFYNS
DbiaOrO67a5    ------MSFD FLRNNLLWRK DDDGKTPKRA YHIVDDFLR- --LPVTFYNS
DtakOrO67a5    -MRVNFFKDI LSCRWIKVAA KPQRAHHVVE -----DFLR- --LPVFFYNT
DtakOrO67aP    -----MSVNF LKKIWSFPRA KCQRAYHVVD -----DFLN- --LPVFFCKA
DtakOrO67a2    --MRVNFLKK IITGKNGTVA KPDKVFPVVE -----DFLR- --LTTIFFYS
DsuzOrO67a2    --MSIDLKKK IFAKEIKAVE KSKEVFPVAD -----DFLR- --LARFFFHS
DbiaOrO67a2    --MWINFIRK LRSKKSGPID TSKKVFPEAD -----DFLR- --LARFYFHS
DsuzOrO67a4    --MSVQFIKK LLNLKEIPIK KDINVYPNSK -----DFFK- --LPVMFYHT
DtakOrO67a4    --MSVKFIKT ILNPKEIPIM KPDNEYPKCE -----DFFK- --LPVMFYHT
DtakOrO67a6    -MGAKFLLNL IRRKPNDVPG KPKNVYPTNE -----DFLR- --LPLLYYYT
DtakOrO67a3    ---------- --MGIKLFRK AKTIEKPKAV YPAVKDFLR- --LPVIYYNT
DsuzOrO67a3    --------MA INLFRKDDRK KPNPEYPAVN -----DFLR- --LAVIFYNS
DbiaOrO67a3    --------MV IKVFRKADRK KPKAAYLEVN -----DFLR- --LPVIFYNS
DmelOrO85d     --------ML TKKDTQSAKE QEKLKAIPLH -----SFLK- --YANVFYLS
DtakOrO85d     ---------M APKKELRTQE PEGAKPIPLD -----SFLK- --YANVFYLS
DbiaOrO85d     --------MA AQKKAQEPRE QEKSGPIPLD -----GFLK- --YANVFYLS
DsuzOrO85d     --------MA AKKQTQESNK QEKSDPIPLD -----SFLK- --YANVFYLS
DmelOrO85c     ---------- ---------- ---------M -----KFMK- --YAVFFYTS
DtakOrO85c     ---------- ---------- ---------M -----KFMK- --YAVFFYTS
DsuzOrO85c     ---------- ---------- ---------M -----KFMK- --YAVFFYTS
DbiaOrO85c     ---------- ---------- ---------M -----KFMK- --YAVFFYTS
DmelOrO85b     ---------- ---------- --------ME -----KLMK- --YASFFYTA
DtakOrO85b     ---------- ---------- --------MK -----KLMK- --YASFFYTG
DbiaOrO85b     ---------- ---------- --------ME -----KLMK- --YASFFYTG
DsuzOrO85b     ---------- ---------- --------MK -----KLMK- --YASFFYTG
DmelOrO1a      ---------- ---------- ----MSKLIE -----VFLGN LWTQRFTFAR
DtakOrO1a      ---------- ---------- ----MSKLIE -----VFLGN LWTQRFTFAR
DsuzOrO1a      ---------- ---------- ----MSKLIE -----VFLGN LWTQRFTFAR
DbiaOrO1a      ---------- ---------- MSKLIEVLLG -----NLW-- --TQCFTFAR
DmelOrO45a     ---------- ---------- -------MDA -----SYFA- --VQRRALEI
DtakOrO45a     ---------- ---------- -------MES -----SYFA- --VQRRALEI
DbiaOrO45a     ---------- ---------- -------MDS -----SYFA- --VQRRALEI
DsuzOrO45a     ---------- ---------- -------MDS -----SYFA- --VQRRALEI
DmelOrO13a     ---------- ---------- -MFYSYPYKA -----LSFP- --IQCVWLKL
DtakOrO13a     ---------- -------MFY SYPYKALRFP ---------- --VQCVWLKL
DsuzOrO13a     ---------- ---------M FYSYPYKKLR ---------- --FPIQCVWL
DbiaOrO13a     ---------- -------MFY SYPYKKLRFP ---------- --IQCVWLKL
DmelOrO9a      ---------- ------MSDK VKGKKQEEKD -----QSLR- --VQILVYRC
DtakOrO9a      ---------- -MSDKVTGKN QDKDQEQAKD -----RSLR- --VQILVYRC
DbiaOrO9a      ------MSNK APEKEQDQRQ DQGEEGQRQD -----QSLR- --IQILVYRC
DsuzOrO9a      --------MS DKVPEEKQGQ NQGQEGQRKD -----QSLR- --VQILVYRC
DbiaOrO47a     ---------- ---------- --------MD -----SFLQ- --VQKSTIAL
DtakOrO47a     ---------- ---------- --------MD -----SFLQ- --VQKSTIAL
DsuzOrO47a     ---------- ---------- --------MD -----SFLQ- --VQKGTIAL
DmelOrO47a     ---------- ---------- --------MD -----SFLQ- --VQKSTIAL
DmelOrO98b     ---------- ---------- ------MLTD -----KFLR- --LQSALFRL
DbiaOrO98b     ---------- ---------- ------MLTD -----KFLR- --LQSSFFRL
DsuzOrO98b     ---------- ---------- ------MLTD -----KFLR- --LQSIFFRL
DtakOrO98b     ---------- ---------- ------MLTD -----KFLG- --LQSIFFRL
DmelOrO82a     ---------- ---------- --------MG -----RLFQ- --LQEYCLRA
DtakOrO82a     ---------- ---------- --------MA -----RLFQ- --LQENCLRA
DsuzOrO82a     ---------- ---------- --------MA -----RHFQ- --LQENCLRA
DbiaOrO82a     ---------- ---------- --------MA -----RHFQ- --LQENCLRA
DmelOrO22c     ---------- ---------M TDSGQPAIAD -----HFYR- --IPRISGLI
DsuzOrO22c     ---------- ---------M IDSREPAIAG -----HFYR- --IPRLSGRL
DbiaOrO22c     ---------- ---------M IDSGEPAIAG -----HFYR- --IPRISGRL
DtakOrO22c     ---------- -------MID SGEPEPAIAG -----HFYR- --IPRLSGRI
DmelOrO10a     ---------- ----MSEWLR FLKRDQQLDV -----YFFA- --VPRLSLDI
DbiaOrO10a     ---------- ----MVRWFR FLKRDQALSV -----YFFA- --VPRLSLNI
DtakOrO10a     ---------- ----MAKWFR FLKRDQPLSV -----YFFA- --VPRLSLSI
DsuzOrO10a     ---------- ----MAKWFR FLKRDQSLSV -----YFFA- --VPRLSLNI
DmelOrO24a     ---------- ------MLPR FLTASYPMER -----HYFM- --VPKFALSL
DsuzOrO24a     ---------- ------MLPR FLTASYPMER -----HYFA- --VPKFALSL
DtakOrO24a     ---------- ------MLPR FLTASYPMEG -----HYFM- --VPKFALSL
DbiaOrO24a     ---------- ------MLPR FLTASYPMER -----HYFA- --VPKFALSL
DmelOrO45b     ---------- ------MYPR FLSRNYPLAK -----HLFF- --VTRYSFGL
DbiaOrO45b     ---------- ------MYPR FLDRNYPLAK -----HLFF- --VTRYSFGL
DsuzOrO45b     ---------- ------MYPR FLDRNYPLAK -----HLFF- --VTRYSFGL
DtakOrO45b     ---------- ------MYPR FLDRNYPLAK -----HLFF- --VTRYSFGL
DbiaOrO88a     ---------- -------MKA TKIEEPLRME -----DFLR- ---PQLLQRL
DmelOrO88a     ---------- -------MKP TEIKKPYRME -----EFLR- ---PQMFQEV
DsuzOrO88a     ---------- -------MKT TEIKEPFRME -----DFLR- ---PQLFQKL
DtakOrO88a     ---------- -------MKT TEIKKPYRME -----DFLR- ---PQLFQQL
DmelOrO7a      ---------- ---MAVSTRV ATKQEVPESR -----RAFR- --NLFNCFYA
DtakOrO7a      ---------- -MKVSGQKVK EPEKELPESR -----RAFR- --NLFNCFYA
DsuzOrO7a      ---------M KVNGQKVKEV KIKEELPESR -----QAFR- --NLFNCFYA
DbiaOrO7a      ---------M KVSGQKVRAV NIREERPESR -----EAFR- --NLFNCFYA
DmelOrO43b     ---------- MFGHFKLVYP APISEPIQSR -----DSNA- --YMMETLRN
DtakOrO43b     ---------- MFGYFKLMYP APISEPISSR -----DSNA- --YLLETLRF
DsuzOrO43b     ---------- MFGYFKLMYP APISEPISTR -----DSNA- --YLLETLRI
DbiaOrO43b     ---------- MFGYFKLMYP APISEPINTR -----DSNA- --YLLETLRI
DmelOrO85a     ---------- --MIFKYIQE PVLGSLFRSR -----DSLI- --YLNRSIDQ
DbiaOrO85a     ---------- --MIFKYIQK PNLKALLGSR -----DSLI- --YLNRSIDQ
DtakOrO85a     ---------- --MIFKYIQE PILGSLFRSR -----DSLI- --YLNRSIDQ
DtakOrO22a2    ---------M LSKLFPYIKE KPLNERVQSR -----DAFI- --YLERVMWT
DsuzOrO22a     ---------M LAKFFPLIKE RPLNERVQSR -----DAFI- --YLDRVMWT
DbiaOrO22a     ---------M LIKFFPLIKE KPLNELVQSR -----DAFI- --YLERVMWT
DmelOrO22b     ---------M LSQFFPHIKE KPLSERVKSR -----DAFV- --YLDRVMWS
DmelOrO22a     ---------M LSKFFPHIKE KPLSERVKSR -----DAFI- --YLDRVMWS
DtakOrO22a1    ---------M LSKLFPHIKE KSLDERVKSR -----DAFI- --YLDRVMWS
DtakOrO98a3    ---------- --MLFEYLRK PNITDLLTSG -----DAFK- --YFEYGMFW
DmelOrO98a     ---------- --MLFNYLRK PNPTNLLTSP -----DSFR- --YFEYGMFC
DtakOrO98a2    ---------- ---MFSYLRD PTPTDLLTSP -----EAFR- --YFEYGMFC
DbiaOrO98a     ---------- --MRFHYLRD PTPTNLLTSP -----EAFK- --YFEYGMFC
DtakOrO98a1    ---------- --MWFNYLRE PSPTDLLTSP -----EAFR- --YFEYGMFC
DsuzOrO98a1    ---------- --MLFKYLRE PTPTDLLTSP -----ESFK- --YFEYGMFC
DsuzOrO98a2    ---------- --MLFQYLRE PTPTDLLTSP -----ESFK- --YFEYGMFC
DmelOrO59c     ---------M TKFFFKRLQT APLDQEVSSL -----DASD- --YYYRIAFF
DsuzOrO59c     --------MK KPLFERLRTA PLDNHSISSL -----VASD- --YFYRIAFF
DbiaOrO59c     --------MK KPLFERLQTA PLENHRISSL -----AASD- --YFYRIAFF
DtakOrO59c     ---------M KKPLFERLQT APLDEKISSL -----AASD- --YFYRIAFA
DbiaOrO42a     --------MD LRRIFPALFT KSEESPARSR -----DATI- --YLLRCIFL
DmelOrO42a     --------MD LRRWFPTLYT QSKDSPVRSR -----DATL- --YLLRCVFL
DsuzOrO42a     --------ME LQRIIPALFT QSEDSPVRSR -----DATL- --YLLRCIFL
DtakOrO42a     --------ME LRRIFPALFT QSENSPARSR -----DATL- --YLLRCIFL
DmelOrO59b     ---------- -MAVFKLIKP APLTEKVQSR -----QGNI- --YLYRAMWL
DbiaOrO59b     ---------- -MVLFRLINP APLTDKVQSR -----QGNI- --YLYRAMWL
DtakOrO59b     ---------- -MVLFQLINP APLTEKVQSR -----QGNI- --YLYRAMWL
DsuzOrO59b     ---------- -MVLFRLINP APLTEKVQSR -----QGNI- --YLYRAMWL
DmelOrO42b     ---------- --MVFELIRP APLTEQKRSR -----DGCI- --YLYRAMKF
DtakOrO42b     ---------- --MVFKLIRP APLTEQKRSR -----DGCI- --YLYRAMKF
DbiaOrO42b     ---------- --MVFKLIHP ATLTEQMRSQ -----DGCI- --YLYRAMKF
DsuzOrO42b     ---------- --MVFKLIHP APLTEQKRSR -----DGCI- --YLYRAMKL
DsuzOrO19a     ---------- ---------- -MDIVEVDST -----TALV- --IHWRIFRL
DbiaOrO19a     ---------- ---------- -MDTPKVDST -----KALV- --NHWRIFRV
DtakOrO19a     ---------- ---------- -MSIVEVDST -----RALV- --SHWRIFRL
DmelOrO19a     ---------- ---------- -MDISKVDST -----RALV- --NHWRIFRI
DmelOrO19b     ---------- ---------- -MDISKVDST -----RALV- --NHWRIFRI
DmelOrO2a      ---------- --------ME KQEDFKLNTH -----SAVY- --YHWRVWEL
DtakOrO2a      ---------- ---------- -MEEPKLDTH -----SAVY- --YHWRVWEL
DsuzOrO2a      ---------- --------MA MKEEPQLDTH -----GAVY- --YHWRVWEL
DbiaOrO2a      ---------- --------MA KQEESQLDTH -----GAVY- --YHWRVWEL
DmelOrO33c     ---------- ---------- ---MVIIDSL -----SFYR- --PFWICMRL
DbiaOrO33cP    ---------- ---------- ---MVIIDSV -----CFYR- --PFWLCMRV
DsuzOrO33c     ---------- ---------- ---MVIIDSV -----HFYR- --PFWLCMRV
DtakOrO33c     ---------- ---------- ---MVIIDSV -----RFYR- --PFWLCMRV
DmelOrO33b     ---------- ---------M DLKPRVIRSE -----DIYR- --TYWLYWHL
DbiaOrO33b     ---------- ---------M DLRPPVIRSE -----HIYR- --AYWLYWRL
DtakOrO33b     ---------- ---------M DLKSPVIRSE -----HIYR- --AYWLYWRL
DsuzOrO33b     ---------- ---------M DLKSPVIRSE -----HIYR- --AYWLYWRL
DmelOrO33a     ---------- ---------- MDSRRKVRSE -----NLYK- --TYWLYWRL
DtakOrO33a     ---------- ---------M EPSCKEVKSE -----SLYK- --TYWLYWLL
DsuzOrO33a     ---------- ---------M LSTCKDVESK -----NLYK- --TYWLYWRL
DbiaOrO33a     ---------- ---------M ESTRMEVKSK -----SLYQ- --TYWLYWRL
DmelOrO59a     ---------- ---------- -MAEVRVDSL -----EFFK- --SHWTAWRY
DbiaOrO59a     ---------- ---------- -MRQVAVDSL -----EFFK- --SHWTAWRV
DsuzOrO59a     ---------- ---------- -MSQVTVDSL -----EFFK- --SHWTAWRV
DtakOrO59a     ---------- ---------- -MRQVTVDSL -----EFFK- --SHWTAWRV
DtakOrO23a5    ---------- ---------- -MKLAEILRI -----DYFR- --YQFLAWRF
DtakOrO23a1    ---------- ---------- -MKLSKNFKI -----DYFR- --NQLLAWRI
DtakOrO23a2    ---------- ---------- -MKLSKNFKI -----DYFR- --NQLLAWRI
DsuzOrO23a3    ---------- ---------- -MELTKILGI -----DYFR- --YQLLVWRI
DsuzOrO23a4    ---------- ---------- -MELTKIHGI -----DYFR- --YQLLVWRI
DbiaOrO23a     ---------- ---------- -MKLMKNFGI -----DYFR- --YQSQAWRI
DsuzOrO23a1    ---------- ---------- -MKLSKISGI -----DYFR- --CQLLAWRI
DsuzOrO23a2    ---------- ---------- -MKLSKIFGI -----NYFR- --YQLLAWRV
DmelOrO23a     ---------- ---------- -MKLSETLKI -----DYFR- --VQLNAWRI
DtakOrO23a3    ---------- ---------- -MKLSKNFKI -----DYFR- --DQLLAWRI
DtakOrO23a4    ---------- ---------- -MKLSKSLRQ -----DYFR- --DQLLAWRI
DmelOrO46aB    ---------- ---------- ------MVTE -----DFYK- --YQVWYFQI
DtakOrO46aB    ---------- ---------- -MSQHQVLAS -----AFYK- --YQVWYFQI
DsuzOrO46aB    ---------- ---------- ------MVTD -----DFYK- --YQVWYFQV
DbiaOrO46aB    ---------- ---------- ------MVTD -----DFYK- --YQVWYFQI
DmelOrO46aA    ---------- ---------- ----MSKGVE -----IFYK- --GQKAFLNI
DtakOrO46aA    ---------- ---------- ----MSNQVE -----IFYK- --GQKALLNV
DsuzOrO46aA    ---------- ---------- ----MSNRVE -----IFYK- --GQKALLNV
DbiaOrO46aA    ---------- ---------- ----MRNRVD -----IFYN- --GQKALLNV
DmelOrO71a     ---------- ---------- ----MDYDRI -----RPVR- --FLTGVLKW
DsuzOrO71a     ---------- ---------- -MDYDRIRPV -----RHLTG ILEWWRLWPK
DtakOrO71a     ---------- ---------- -MDYDRIRPV -----RTLTG ILEWWRLWPK
DbiaOrO71a     ---------- ---------- -MNYDRIRPV -----RYLTG ILEWWRLWPK
DtakOrO94b     ---------- ---------- ---MESTNRL -----SAIQ- --TLLVVQRW
DsuzOrO94b     ---------- ---------- ---MESTNRL -----SAIQ- --SLLVIQRW
DbiaOrO94b     ---------- ---------- ---MESTNRL -----SAIQ- --TLIVIQRW
DmelOrO94b     ---------- ---------- ---MESTNRL -----SAIQ- --TLLVIQRW
DmelOrO94a     ---------- ---------- --MDKHKDRI -----ESMR- --LILQVMQL
DtakOrO94a     ---------- ---------- --MEAQEERI -----ESMR- --LILRVMQL
DsuzOrO94a     ---------- ---------- --MVSHKERI -----ESMS- --LILRVMQL
DbiaOrO94a     ---------- ---------- --METHKERI -----ESMS- --LILRVMQV

           CG-NDVAD-- ------PNFR MWW------- ------LTYA -----VMAAI
           CG-NDVAD-- ------PNFR MWW------- ------LTYT -----VIGAI
           CG-NDVAD-- ------PNFR MWW------- ------LTYS -----VIGAI
           CG-NDVAD-- ------PNFR MWW------- ------LTYT -----VIVAI
           LG-VDFLS-- ------PKLK FNY------- ------RTWT T----IFAIA
           LG-VDVLA-- ------PKLE FNY------- ------RTWT T----IFAIV
           LG-VDVLA-- ------PKLV INY------- ------RTWT T----IFAIV
           LG-VDVLA-- ------PKLV INY------- ------RTWT T----IFAIV
           LA-VLYPT-- ------PGSS WRK------- ---------- -----FAFVL
           LG-VLYPT-- ------PGTN WRK------- ---------- -----FAFVL
           LA-VLYPT-- ------PGTN WRK------- ---------- -----FAFVL
           LA-VLYPT-- ------PGTN WRK------- ---------- -----FAFVL
           LR-FWALL-- ------YDKN LRR------- ---------- -----YVCIG
           LR-FWALL-- ------YDKN IRR------- ---------- -----FVCIG
           LR-FWALL-- ------YDKN IRR------- ---------- -----YVCIG
           LR-FWALL-- ------YDQN IRR------- ---------- -----YVCIG
           MK-FWSYL-- ------FVHN WRR------- ---------- -----YVAMT
           MK-FWSYL-- ------FVHN WRR------- ---------- -----YVAMA
           MK-FWSYL-- ------FVHN WRR------- ---------- -----YVAMT
           MK-FWSYL-- ------FVHN WRR------- ---------- -----YVAMT
           LC-QYPNK-- ----KLASLP LYR------- ---------- -----WINLF
           LC-QYPNK-- ----KLASLS LYR------- ---------- -----YINLF
           LR-QETPGPI PRLAFNYVRA CLSLLCQYPN KKLASLSLYR -----WLNYF
           LC-QYPNKKL AKLSLYRWLN WFI------- ---------- -----LCNVM
           FK-APQAKSR HIIAYWTRDQ LKA------- ------LGFY MNSEQRRLPR
           LK-DPQAQSR HIVAYWTREQ IKA------- ------LRFY TNSEEQRQSK
           TR-DQIRAIG LYTSTEERRL SNN------- ------VVWQ -----SYILI
           TR-DQVRALG LYMSSEHRRL DNN------- ------VAWQ -----SYILA
           YR-DPLMEAS HSSIYYWREQ MKA------- ------MALF TTTEERLLPY
           FR-DPTMESS YSAVYYWREQ MKA------- ------MFLY TTSKERQMPY
           FW-DPHLESR HSPVYFWREQ MKA------- ------MCLY TTSEERLLPY
           FR-DAQLESR HSPGYFWREQ MKA------- ------MLLY TTSEERLLPY
           FR-DPQLESR HSPAYFWREQ MKA------- ------MLLY TTSEERLLPY
           FR-DPLLEST HSSAFYWREQ MKA------- ------MLLY TTSEERLLPY
           FW-NPQLESK HSSLHYWREQ LKA------- ------MFLF TTSEERRLPY
           FR-DPQLESK HSSVHYWREQ MKA------- ------MFFY TTFEERRLPY
           IF-WPLDP-- ---STGKWGR YLD------- ------KVLA -----VAMSL
           IF-WPLDP-- ---STGKWGR YLD------- ------KVMA -----VLGCL
           NHIFWPLD-- --PSTGKWAR YLD------- ------KVMA -----VLGCL
           NHIFWPLD-- --PSTGKWAR YLD------- ------KVMA -----VLGCL
           LN-HVAWP-- LEAESGRWTV FLD------- ------RLMI -----FLGFL
           LN-HIAWP-- LEADSGRWTV FLD------- ------RVLI -----FLGFL
           LN-HIAWP-- LEADSGRWTV FLD------- ------RLLI -----FLGFL
           AA-MFPFGYY VKGSGCLAHL VRV------- ----CDLLYE -----LFNYF
           AA-MYPFGYY VKGSGCLAHL VRV------- ----CDLLYE -----LFNYF
           AA-MYPFGYY VKGSGILAHL VRI------- ----CDLLYE -----FFNYF
           AA-MYPFGYY VNGSGVLAVL VRF------- ----CDLTYE -----LFNYF
           NG-TKPSP-- --RLPKWWPK RLE------- ------MIGK VLPKAYCSMV
           MG-TKPYP-- --RLPKRWPK WVR------- ------VLAQ LLAKVYCSMV
           MG-MKPSP-- --RVPKCWPK WVQ------- ------MVGK LLAKVYCSMV
           MG-MEPSP-- --RLPEWWPK WLR------- ------MGGK LLAKAYCSMV
           VE-YSAYALG VNIAPRKRSS KYC------- ------RLTR -----ILVLI
           VE-YSAYALG VNIAPRKRSS KYC------- ------RLTR -----IVVLI
           VE-YSAYALG VNIAPRKRSS KYC------- ------RLTR -----LVVLI
           VE-YSAYALG VNIAPRKRSS KYC------- ------RVTR -----FVVLI
           VG-FNLLD-- -----PSRCG QVL------- ------RIWT -----IVLSV
           VG-FNLMD-- -----PSRCG QVL------- ------RIWT -----IILSL
           VG-FNLMD-- -----PSRCG QVL------- ------RIWT -----IILSL
           VG-FNLMD-- -----PSRCG QVL------- ------RIWT -----IILSL
           YG-YVASK-- --DQNRPLLS LIR------- ---------- -----CTILT
           YG-YVASK-- --DQKRPWFS LLR------- ---------- -----CTVFT
           YG-YVASK-- --DQKRPWLS LLR------- ---------- -----CTVFT
           YG-YVAST-- --DQKRPWIS LLR------- ---------- -----CTVFT
           SG-LFMHN-- ----FTGGSA FMK------- ------KVYS -----SVHLV
           SG-LFMHN-- ----FTGGSA FMK------- ------KVYS -----SVHLV
           SG-LFMHN-- ----FTGGSA FMK------- ------KVYS -----SVHLV
           SG-LFMHN-- ----FTGGSA FMK------- ------KVYS -----SVHLV
           AM-VPRFQWN GRNAKRFPYS KAR------- ------KVFF -----ISAVI
           AM-VPRFKWS GRPEENDNHP AFR------- ------RSFF -----LLGTL
           TM-APRFKWS GRPAENDSYP LLR------- ------KTFF -----LLGSF
           AM-APRFKWS GRPAESDPNP TFR------- ------RGFF -----LLASF
           GC-APRFQWI GGPTDRDQRT LIS------- ------KIIF -----KLAVV
           GF-CPRFQWI GGPKNRKQET TIS------- ------KNLF -----SLAVI
           GL-APCFQWI GGPKDRPQQT TIS------- ------KNLF -----SLAVI
           AC-IPRYQWK GRPTERQFYA SEQ------- ------RIVF -----LLGTI
           AL-IPRYQWT GRPTDRKPYT WKR------- ------KALL -----VLGII
           VC-IPRYQWS GRRTERKPYT LER------- ------KTLL -----VFAII
           AC-IPRYEWS GRRTEGKPYT WER------- ------KALL -----VVGII
           AL-MPRFEWR GRQSPRVKET WIK------- ------KIVF -----IAAAI
           AL-MPRFEWK GRKSPRAEET WIQ------- ------KIFF -----IAAAI
           TL-RPRFEWK GRKPLRLKET RIK------- ------KIFF -----IATAI
           AQ-LPRYTWN GRRSLEVKRN LAK------- ------RIIF -----WLGAV
           AQ-LPRFDWT GRRSLENNRN LAK------- ------RMIF -----WFGAV
           AQ-FPRFEWN GRRSLGVKRS LPG------- ------RIIF -----WFGAV
           AQ-LPRFEWN GRRSSAVNQN LAR------- ------RFIF -----LFGAV
           MG-YDMLG-- --VPKTRSRR ILY------- ------WIY- -----RFLCL
           MG-YDMLG-- --TPKTRSRR ILF------- ------RVF- -----RFLCL
           MG-YDVLG-- --VPKTRSQR ILY------- ------RLY- -----RFLCL
           MG-YDVLG-- --VPKTRSQR ILF------- ------RVY- -----HFICL
           LG-YDLFH-- ---TPKPWWR YLL------- -----VRGY- -----FVLCT
           MG-FDLFD-- --SPRPRWKN LLL------- ------RSYF -----ALCLV
           LG-YDLFY-- --SPRPSWQN LLL------- ------RIY- -----FVLCM
           LG-YDLFD-- --SSRPRWQN LLL------- ------RSY- -----FVLCV
           LG-YDLFD-- --SPRPRWQN LLL------- ------RGY- -----FILCV
           IG-EDLYS-- -DRDPNVIRR YLL------- ------RFYL -----VLGFL
           IG-EDLYS-- -DRDPNVIRR YLL------- ------RFYL -----VLGFL
           IG-EDLYS-- -DRDPNVIRR YLL------- ------RFYL -----VLGFL
           IG-EDLYS-- -DRDPNVVRR YLL------- ------RFYL -----VLGFL
           IG-EDIYA-- -HRSTNPLKS LLF------- ------KIYL -----YAGFI
           IG-EDIYA-- -HRSTNPLKS LLL------- ------KIYL -----YAGFI
           IG-EDIYA-- -HRSINPLKS LLL------- ------KIYL -----YAGFI
           IG-EDIYA-- -HRSTNPLKS LLL------- ------KIYL -----YAGFI
           LG-IAPYE-- ----TDRTPS LWF------- ------NLYF -----VLIMS
           LG-IVPYE-- ----NNQNPG LWF------- ------YLYF -----LLLMI
           LG-IVPYE-- ----TAQRPG LWF------- ------HLYF -----VLLMT
           LG-IDPYE-- ----TGRKRT IWF------- ------QIYF -----ALNMF
           LG-IEPYE-- ----SDQKRG FWF------- ------YIYF -----AVNWI
           VG-IDPYN-- ----SGQNHG LWF------- ------RLYF -----ALNWI
           VG-IEPYE-- ----TDRKPG FWF------- ------QLYF -----VLNCI
           MG-IEPFE-- ----SDRKSG IWF------- ------YVYF -----VLNSL
           MG-VDPYE-- ----SEQKPS IGF------- ------QLYL -----VFHII
           IG-VEPYE-- ----SDQETS LGF------- ------RLYL -----VFHVI
           MG-VDPYE-- ----SEQKTG IGF------- ------RLYL -----VFHLV
           IG-LHPYE-- -SSKPEDKPG IMF------- ------HIYF -----LCHMI
           IG-LDPYD-- -SSRPEDKPG IMF------- ------HIYF -----LCHMI
           VG-LAPFK-- -LPSSEKKPG ILF------- ------HMYF -----VLHMF
           VG-LEPYE-- -SSNTEKKRG ILF------- ------HMYF -----ALQIF
           VG-LEPYE-- -SSNPEKKPG ILF------- ------HMYF -----AFQIS
           VG-LDPYE-- -STNPEKKPG ILF------- ------HMYF -----AFQIS
           IG-MMAYD-- --HKYSQKWK EVL------- ------LHWT F----IAQMV
           IG-MLAYD-- HKDNGKRKEQ LLH------- ------WIF- -----VGQML
           IG-MLAYD-- -HKESGKRKE LLL------- -------HWM F----IAQMV
           IG-MLAYD-- --HKNSDKRR ELL------- ------LHWM F----IGQMV
           VG-IEPYT-- -IDSRSKKAS LWS------- ------HLLF -----WANVI
           VG-IEPYT-- -MASRPKKIS LWS------- ------NLLF -----WANVI
           VG-IEPYT-- -VASRPRKIS LWS------- ------NILF -----WGNVI
           VG-IEPYT-- -VASRPRKIS LWS------- ------HLIF -----WTNVL
           VG-IRPYT-- -NGEESKMNK LIF------- ------HIVF -----WSNVI
           VG-IQPYS-- -KKGDSQKDM LRA------- ------SIVF -----WANVI
           VG-IQPYA-- -KRGGSQKDR IRN------- ------RIVF -----WSNVI
           VG-IQPYA-- -KRGDSEKDR LRD------- ------SIVF -----WSNVI
           MG-LDLQP-- DKKGNVLRSP LLY------- ---------- -----CIMCL
           MG-LDLQP-- -NSDNRKGKV LRS------- ------PILY -----GIMFL
           MG-LDLQP-- -YNNGKKGKV LRS------- ------PMLY -----GIMFL
           MG-LDLQP-- -HNKGKKGKV LRS------- ------PLLY -----GIMFL
           VG-FDPST-- ------PQLS LKH------- ------PIWA -----GILIL
           VG-FDPSS-- ------PQLR VKH------- ------PIWA -----GILVL
           VG-FDPGN-- ------PHLR LKH------- ------PIWA -----GILIL
           VG-FDPGT-- ------PHLK LKH------- ------PIWA -----GILVL
           NG-SWPLT-- -----ESSRP WRS------- ------QSLL -----ATAYI
           NG-SWPLS-E TSTEVGKNKP FYG------- ------NSFF -----ATAYI
           KL-NGSWPLA ETSTEKKSQP FYG------- ------NSFF -----ATAYT
           NG-SWPLA-- ETSTEKENKP FYG------- ------HSFF -----ATAYT
           MG-IDLWS-- -------PTM AND------- ------RPWL T----FVTMG
           MG-IDLWS-- -------PTT AND------- ------RPWL T----FVTMG
           MG-IDLWS-- -------PTR AND------- ------RTWL T----LVTMG
           MG-IDLWS-- -------PTT VND------- ------RTWL T----FVTMG
           LG-FDLFS-- ------ADRE MWK------- ------RPYR -----AVNVL
           LG-FDLFS-- ------EDRE MWK------- ------RPYR -----AINVF
           LG-FDLFS-- ------ADRE MWK------- ------RPYR -----AINVF
           LG-FDLFS-- ------ENRE MWK------- ------RPYR -----AMNVF
           LG-LELLH-- -EQDVGHRYP WRS------- ---------- -----ICCIL
           LG-LELLD-- -KLDVNGSHR YPR------- ------RS-- -----ICCIL
           LG-LELLD-- ELDDESHRYP RRS------- ---------- -----ICCIL
           LG-LELLDEL DVSHRYPRRS ---------- ---------- -----ICCIL
           MG-HKDDM-- -DSTDSTALS LKH------- ---------- -----ISSLI
           MG-HSDDV-- -DITEHRALG LKH------- ---------- -----ISSLL
           MG-HSDNV-- -DSTKNRAFS LKH------- ---------- -----ISSLL
           MG-HSDNV-- -ESTENRALG LKH------- ---------- -----ISSLL
           VG-LWPQRIR GGGGRPWHAH LLF------- ---------- -----VFAFA
           VG-IWPQRIR RIEGGVSGRP WHA------- ------HFLF -----VFAFA
           LG-LWPQRIR SGGGRPWHAH LLF------- ---------- -----VFAFA
           VG-IWPQR-- IRGGNGAGRP WHG------- ------HLLF -----VFAFA
           MG-YWPGK-- ----TGDTWP WRS------- ---------- -----LIHFA
           MG-YWPEK-- ----SGDRPP LRA------- ---------- -----LANFV
           MG-YWPEK-- ----SGDILP WRS------- ---------- -----LAHFV
           MG-YWPEK-- ----SGDRLP WRS------- ---------- -----IVNFV
           IG-FYPEQ-- -------KRT VLV------- ------KLWS -----FFNFF
           IG-FYPEQ-- -------KRT LLV------- ------KLWS -----FFNFF
           IG-FYPEQ-- -------KRT LLV------- ------KLWS -----FFNFF
           IG-FYPEQ-- -------KRT LLV------- ------KLWS -----FFNFF
           LG-LRFGK-- -------EQS WLH------- ------LLWL -----VFNFV
           LG-LRFGG-- -------QLS WLQ------- ------LSWL -----VFNFV
           LG-LRFGG-- -------KQS WFH------- ------LSWL -----VFNFV
           LG-LRFGQ-- -------KQS WWH------- ------LSWL -----VFNFV
           AR-LVHFQWE RNPEDNRMVN TSK------- -----WPFWV SAILNLVFFT
           AQ-MVHFQWR RNPVDNSMVN ASM------- ------VPFC -----LSAFL
           AR-MVHFQWL RNPEDNSMVN ASM------- -----WPFWL SAILNIMFFT
           AQ-MVHFQWQ RIPEDNSMVN ASM------- -----WPFWL SAILSIVFYA
           LG-MQAPD-G SRPTTSSTWQ RIY------- ------ACFS V----VMYVW
           LG-MQAPD-G SRPTKSATWR RIY------- ------RCFS V----VMYVW
           LG-MQAPD-G SRPTRSTTWR RIY------- ------RCFS V----VMYVW
           LG-MQAPD-G SRPTKSSTWR RIY------- ------RCFS V----VMYIW
           SG-LNLKN-- -------DFG IGR------- ------KIWR V----FSFTY
           SG-LNLRN-- -------DFG VGR------- ------KIWR V----FSFTY
           SG-LNFRN-- -------DFG VGR------- ------KIWR V----FSFIY
           SG-LNFRN-- -------DFG VGR------- ------KIWR V----FSFIY
           MG-WRLPP-- ----RTKPYW WLY------- ------YIWT L----VVIVL
           MG-WRLPP-- ----RTKPLW WLY------- ------YLWS L----MVVVL
           MG-WRLPP-- ----RTKPFW WLY------- ------YIWS L----VVIVL
           FG-WTEPY-- -----EKRWT GVY------- ------NVWC F----MTSIV
           LG-WTEPY-- -----EKRWA AVY------- ------KVFC F----LTTMV
           LG-WTEPY-- -----EKRWA VVY------- ------KVFS F----MTSIG
           FG-WTVPE-- -----NKRWD LHY------- ------KLWS T----FVTLL
           FG-WTEPE-- -----NKRWI LPY------- ------KLWL A----FVNIV
           MG-WTEPE-- -----NKRWS MVY------- ------SLWS A----FMVIL
           LG-WKPSS-- -------KYQ LIY------- ------NILA V----LIIAW
           MG-WHTPA-- -------THK IIY------- ------YITS C----LIFAW
           MG-WHTPT-- -------KYK AIY------- ------YILA T----LIISW
           MG-WHTPV-- -------KSK ISY------- ------YIFA T----FIFSW
           MG-WHTPA-- -------KFK AIY------- ------YIFA T----LIIAW
           MG-WHTPA-- -------KYK ALY------- ------YTFA T----FIFGW
           MG-WHTPA-- -------KYK ALY------- ------YTFA T----FIFGW
           LG-WTPPK-- -----GALLR WIY------- ------SLWT L----TTMWL
           MG-WNPPT-- -----EGFFR RIY------- ------FLLT F----TTMLL
           LG-WTPPK-- -----GGFLR WIY------- ------ILWT L----TTMWL
           LG-WTPPK-- -----KGLLR WIY------- ------SLWT V----TTMWL
           MG-IRKPP-- ------AKFF VAY------- ------VLWS F----TLNFC
           MG-VRKPP-- ------AKFF VAY------- ------VLWS F----ALNFC
           MG-VRKPP-- ------AKFF VAY------- ------VLWS I----ALNFC
           MG-VRKPP-- ------AKFF IAY------- ------ILWS F----ALNFC
           IG-WIPPK-- -----EGVLR YVY------- ------LFWT C----VPFAF
           IG-WIPPK-- -----EGVLR YVY------- ------LFWT C----VPFAF
           IG-WIPPK-- -----EGVLR YVY------- ------LFWT C----VPFAF
           IG-WIPPK-- -----EGVLR YVY------- ------LFWT C----VPFAF
           IG-WLPPK-- -----QGVLR YVY------- ------LTWT L----MTFVW
           IG-WLPPK-- -----EGVMR YLY------- ------LTWT L----MTFVW
           IG-WLPPK-- -----KGVLR YLY------- ------LTWT L----MTFVW
           IG-WLPPK-- -----EGVFR YLY------- ------LTWT L----MTFVW
           TG-LHPPS-- -------KET LWG------- ------RHYR A----YSIVW
           SG-LHPPA-- -------KST LWG------- ------RHYR A----YSIAW
           IG-LHPPD-- -------RAT MWG------- ------RHYR A----YSIAW
           MG-IHPPG-- -------KRT FWG------- ------RHYT A----YSMVW
           MG-IHPPG-- -------KRT FWG------- ------RHYT A----YSMVW
           TG-LMRPP-- ------GVSS LLY------- ------VVYS I----TVNLV
           TG-LMRPR-- ------GISR WAY------- ------RLYS V----TINLV
           TG-LMCPP-- ------GISR LAY------- ------RVYA V----AINLV
           TG-LMRPP-- ------GISR LAY------- ------RVYA V----AINVV
           LV-PTFFK-- --DSSRPVQL YVV------- ---------- -----LLHIL
           LV-PTFFK-- --KSQGPMQL YVA------- ---------- -----ALHVL
           LV-PTFFKES RSLQAGPIQL YVA------- ---------- -----ALHIL
           LV-PTFFK-- --ESPRPIQL YVA------- ---------- -----VLHVL
           LG-LESNF-- ---------- FLN------- ------RLLD L----VITIF
           LG-LESQF-- ---------- VLN------- ------RLLD V----LITVF
           LG-LESPD-- ---------- FLN------- ------RLLD F----LITVF
           LG-LESQF-- ---------- ILN------- ------RLLD I----LITVF
           LG-VEGDY-- -----PFRRL VDF------- ---------- -----TITSF
           LG-VEGEH-- -----PFRWI LDF------- ---------- -----VITFF
           LG-VEGDY-- -----QFRWL LDF------- ---------- -----VITFF
           LG-VEGDY-- -----PFRWL LDL------- ---------- -----AITFF
           LG-VAHFR-- -----VENWK NLY------- ------VFYS I----VSNLL
           LG-VAHLR-- -----VRSWR NLY------- ------LAYS I----LMNLL
           LG-VAHLW-- -----VHSWR SLY------- ------LTYS T----VMNLF
           LG-VAHIR-- -----VESWR NLY------- ------MTYS I----VLNLL
           SG-SFELS-- ---------E GNY------- ------LSW- -----ALFWN
           CG-ALHLS-- ---------E GNY------- ------KSWA T----VSCIF
           CG-ALHLS-- ---------E GNY------- ------KSW- -----ATVSC
           CG-ALDLC-- ---------R GYY------- ------WSWA M----GLNIF
           CG-ALDLC-- ------RGYY WSW------- ---------- -----AMGLN
           CG-ALHLS-- ---------E GNY------- ------FSWA T----VSCII
           CG-ALHLS-- ---------E RNF------- ------CSWA T----VACIV
           CG-ALHFS-- ---------E GNY------- ------CSWA T----VACIV
           CG-ALDLS-- ------EGRY WSW------- ---------- -----SMLLC
           GG-VIKLS-- ----EGNYWS WAM------- ---------- -----ALNIF
           GG-AIELA-- ----EGKFWS WAM------- ---------- -----ALNIF
           LG-VWQLPTW AADHQRRFQS MRF------- ---------- -----GFILV
           LG-VWQLPIW ATNHQRRFQS MRF------- ---------- -----AFILV
           LG-IWQLPIS ATDHQRRFQS MRF------- ---------- -----ILILI
           LG-IWQLPTW ATDQQRRLQS MRF------- ---------- -----YLILV
           LS-LWPQI-- -----ERRWR IIH------- ------QVNY VH---VIVFW
           FS-LWHQN-- -----ERRWR IIH------- ------QVNY VH---VMGFW
           FS-LWPQN-- -----ERHWR IFH------- ------QVNH VH---VMGFW
           FS-LWPQT-- -----ESRWR IFH------- ------QVNH LH---VVGFW
           WR-LWPRK-- ESVSTPDWTN WQA------- ---------- -----YALHV
           RG-SISRP-- ------DWTN WRG------- ---------- -----YLLHI
           KG-SISRP-- ------DWTN WRG------- ---------- -----YLLHI
           KG-SIPRP-- ------NWTN WRG------- ---------- -----YLLHI
           IG-LLKWK-- -NQEEDGILT SLK------- ------RIYP -----FVLHL
           IG-LLKWE-- -NKEEDYFLT WLK------- ------RVYP -----FVLHL
           IG-LLKWE-- --EKEDSLIT WLK------- ------RIYP -----FVLHL
           IG-LLKWE-- -NEGEDGVLT WLK------- ------RIYP -----FVLHL
           FG-LWPWS-- ----LKSEEE WTF------- ------TGFV KRNYRFLLHL
           FG-LWPWS-- ----LKAGEE WTF------- ------SGFL KHNYRFLLHL
           FG-LWPWS-- ----LKAGEE WTF------- ------SGFL -----KQNYR
           FG-LWPWS-- ----LKAGEE WTP------- ------SGFL KHNYRFLLHL

           AFFFACTGYT --------IY VGVVING--- ----DLTIIL QALA-MVGSA
           GFFFACTGYT --------IY VGVVING--- ----DLTVIL QAFA-MVGSA
           FFFFACTVYT --------IY VGVVING--- ----DLTVIL QAFA-MVGSG
           GFFFACTGYT --------IY VGVVIDG--- ----DLTVIL QAFA-MVGSA
           NYTGFTVFTI ---------- -LNNGG---- ----DWRVGL KASL-MTGGL
           NYTGFTVFSI ---------- -LNNGG---- ----DWGVGL KASL-MGGGL
           NYTGFAVFSI ---------- -LNNGG---- ----DWGVSL KASL-MIGGL
           NYTGFAVFSI ---------- -INNGG---- ----DWAVSL KASL-MIGGL
           PVTAMNLMQF --------VY LLRMWG---- ----DLPAFI LNMF-FFSAI
           PVTAMNLMQF --------VY LLRMWG---- ----DLPAFI LNMF-FFSAI
           PVSAMNLMQF --------VY LLRMWG---- ----DLPAFI LNMF-FFSAI
           PVTAMNLMQF --------VY LLRMWG---- ----DLPAFI LNMF-FFSAI
           LASFHIFTQI --------VY MMSTNE---- ----GLTGII RNSY-MLVLW
           LASFHIFTQM --------VY MISTNE---- ----GLTGII RNSY-MLVLW
           LASFHIFTQM --------VY MMSTNE---- ----GLTGII RNSY-MLVLW
           LASFHIFTQM --------VY MVSTNE---- ----GLTGII RNSY-MVVLW
           PYIIINCTQY --------VD IYLSTE---- ----SLDFII RNVY-LAVLF
           PYMIINCTQY --------VD IYLSTE---- ----SLDFII RNVY-LAVLF
           PYIVINCTQY --------VD IYLSTE---- ----SLDFII RNVY-LAVLF
           PYVVINCTQY --------VD IYLSTE---- ----PLDFII RNVY-LAVLF
           IMCNVMTIFW --------TM FVALPESK-- ----NVIEMG DDLV-WISGM
           IMCNVMNAFW --------TM VLALPESK-- ----NVIEMG DDLV-WISGM
           IMCNVMNAFV --------TM VLALPESK-- ----NVIEMG DDLV-WISGM
           NAFWTMVLAL ---------- ----PESQ-- ----NVIEMG DDLV-WISGM
           IVAWQYFVSI QLATALASLF YGISESIG-- ----DIVNLG RDLV-FIITI
           NVAWQTYILF ------SLTV SLASLLYGIP ESLGDIVNLG RDLV-FSITC
           QLAISIASLF --------YG IVESIG---- ----DIVNLG RDLV-FTITC
           QLALSIVSLF --------YG IHESLSKG-- ----DIVNLG RDLV-FTITC
           RSKWHTLVYI ------QMVI FFASMSFGLT ESMGDHVQMG RDLA-FILGA
           RSSWHTLVII ------QATV CFLTMCYGVT ESLGDKVQMG RDIA-FIIGF
           RSVWHTLVII ------QASV FFGSMCYGVT ESIGDSVQIG RDLA-FIIGI
           RSFWHNFVII ------QSCV FFVTMCYGLT ESIGDNVQMG RDLA-FIIGI
           RSFWHTLVAI ------KSFV FMATMLYGLT ESIGDNVQMG RDLA-FIIGI
           RSIWHTFVFI ------KVVV FSGTIIYGLT ESVGDSVEMG RDIA-FIIGT
           RFVWHSLVCV ------QTSV FFASMGYGLT ESLGDSVEMG RDLA-FMIGA
           RLIWHTLVFI ------QAVI FFASMLYGLT ESIGDNVEMG RDLA-FIIGA
           VFMQHNDAEL --------RY LRFEASNR-- ----NLDAFL TGMP-TYLIL
           IFMQHNDAEL --------RY LRIEARNG-- ----NLDDFL TGMP-TYLIL
           IFMQHNEAEL --------RY LRYEARNR-- ----NLDAFL TGMP-TYLIL
           IFMQHNDAEL --------RY LRYEARNR-- ----NLDAFL TGMP-TYLIL
           VFCEHNEVDF --------HY LIANRQ---- ----DMDNML TGLP-TYLIL
           VFCEHNEVDF --------HY LIANWQ---- ----DMDNLL TGMP-TYLIL
           VFCEHNEVDF --------HY LIANRQ---- ----DMDNLL TGMP-TYLIL
           VSVHIAGLFI --------CT IYLNYGQG-- ----DLDFFV NCLIQTIIYL
           VSVHIAALFI --------CT IYINYGQG-- ----DLDFFV NCLIQTIIYL
           VSVHIAVLFI --------CT IYINYGQG-- ----DLDFFV NCLIQTIIYL
           VSVHIAGLYI --------CT IYINYGQG-- ----DLDFFV NCLIQTIIYL
           IFTSLHLGVL ------FTKT TLDVLPTG-- ----ELQAIT DALT-MTIIY
           IFSSLHLGVL ------FTKT TLDVLPTG-- ----ELQAIT DALT-MTIIY
           IFTSLHLGVL ------FTKT TLDVLPTG-- ----ELQAIT DALT-MTIIY
           IFTSLHLGVL ------FTKT TLDVLPTG-- ----ELQAIT DALT-MTIIY
           VNLSIIYSLV --------AF IMENYMI--- ----SFETYV EAVL-LTFQL
           VNLSIIYSLI --------AF IMENYMI--- ----SFETYV EAVL-LTFQL
           VNLSIIYSLV --------AF IMENYTI--- ----SFETYV EAVL-LTFQL
           VNLSIIYSLI --------AF IMENYMI--- ----SFETYV EAVL-LTFQL
           SSLASLYGHW --------QM LARYIH---- ----DIPRIG ETAG-TALQF
           SSLASLYGHW --------QM FLRYIQ---- ----DIPRIV ETVS-TAFQF
           SSLASLYGHW --------QM FLRYIQ---- ----DIPRIV ETVS-TALQF
           SSLASLYGHW --------QM FLRYIQ---- ----DIPRII ETVS-TALQF
           ASIWLSCALM -------LAR VFRGYE---- ----NLNDGA TSYA-TAVQY
           ASIWLSCALM -------LAR VFRGYK---- ----NLNDGA TSWA-TAVQY
           ASIWLSCALM -------LAR VFRGYE---- ----NLNDGA TSWA-TAVQY
           ASIWLSCTLM -------LAR VFRGYE---- ----NLNDGA TSWA-TAVQY
           FLLMQFTFIL --------VN MALNAE---- ----EVNELS GNTI-TTLFF
           LLLMQFAFIL --------VN MALNAE---- ----EVNELS GNTI-TTLFF
           FLLMQFAFIL --------VN MALNAE---- ----EVNELS GNTI-TTLFF
           LLLMQFAFIL --------VN MALNAE---- ----EVNELS GNTI-TTLFF
           LLAYQNVGLL --------LF WHLAREKSED ML--SFVAGI SELTGTLMLT
           CLGYQSIGVM --------TH WLLFDRKAQD TQS-FVAGIS EATG-ALMLV
           CLGYQIFGVM --------IY WLLFDRKAED TQK-FVAGIS EATG-ALMLV
           CLAYQIVGVM --------TY WLLFDMKEED TQ--RFVAGI SEATGALMLV
           LLVYQVFGII --------TY WFLIGWTEKD TV--KFITEV SEMCGSLMLI
           FLVFQWLGIV --------TY FYLFGRKEKD AV--RFVTGL SEMCGSLMLI
           SLVYQLFGIV --------TY GFLLVQTEKD TVR-FVTGLS EVCG-SLMLI
           CQIFQITGVL --------IY WYCNGRLATE TG--TFVAQL SEMCSSFCLT
           CSIYQIFGVI --------IY WYRNGRKAED TA--TFVTEI SEMCGSLMLT
           CYTYQIFGVI --------TY WYRNGRNAED TA--TFVTEI SEMCGSLMLI
           FEIYQIFGVI --------IY WYRNGRKAED TAT-FVTEGS EMCG-SLMLT
           NLSFYNISFA --------AY AYLLDPKTTD PLI-YAGKFS EALS-MLGFV
           NLSYYNVSFT --------VY AYQLDPETTD PLI-YTGKIS EAGS-MLGFV
           NLSFYNVSFT --------VY AYQLDKETSD LLI-YAGKFS EAST-MLRFV
           NLVYHNIGCV --------MY GYFGDGRTKD PIA-YLAELA SVAS-MLGFT
           NLVYHNFGCI --------MY AYYADRSAKD PM--DYIAEL ASVGAMLGFT
           NLIYHNIGCF --------MY GYFVDGSTKD PI--EYIAEL AAVGAMLGFT
           NLIYHNIGCI --------MY GYFVDGSTQD PIE-YLAELA TVGA-MLGFT
           ASHGVCVGVM --------VF RMVEAKTI-- ----DNVSLI MRYA-TLVTY
           ASHSICVGFM --------IF RMVEAKTI-- ----DNVPLI MRYS-TLVTY
           ASHSVCVGFM --------IF RMVEAKTI-- ----DNIPLI MRYS-TLVTY
           ASHSVCVGFM --------IF RMVEAKTI-- ----DNIPLI MRYS-TLVTY
           ISNFYEASMV --------TT RIIEWESLAG ----SPSKIM RQGL-HFFYM
           SKCYWALMMT --------IR ILQWESLE-- ----GTSKIM RQSL-HFFYM
           ASNCYAASMV --------TY RILQWESVAG ----SSSKIM RQGL-HFFYM
           VSNFYEASMV --------TL RILQWESLAG ----SPSKIM RQGL-HFFYM
           VSNFYEASMV --------TL RIIQWESLAG ----SPSKIM RQGL-HFFYM
           NFNAYVVGEI --------AY FIVHIMSTT- ----TLLEAT AVAP-CIGFS
           NFNAYVVGEI --------AY FIVHIMSTT- ----TLLEAT AVAP-CIGFS
           NFNAYVVGEI --------AY FIVHIMSTT- ----TLLEAT AVAP-CIGFS
           NFNAYVVGEI --------AY FIVHIMSTT- ----TLLEAT AVAP-CIGFS
           NFNLLVIGEL --------VF FYNSIQDF-- ----ETIRLA IAVAPCIGFS
           NFNLLVIGEL --------VF FYNSIQDF-- ----ETIRLA IAVAPCIGFS
           NFNLLVIGEL --------VF FYNSIQDF-- ----ETIRLA IAVAPCIGFS
           NFNLLVIGEL --------VF FYKSIQDF-- ----ETIRLA IAVAPCIGFS
           NATLNGTLEF --------VY TWMCFRKN-- ----DIFEGC IMCG-YCAFT
           NMVITVIESV --------LF ALISFRKNN- ----DVLEGC ILCG-YIAFT
           NCAITGTTSV --------LF TMISFRKNN- ----DVLEGC ILCG-YITFT
           NMVFSFYAEV --------AT LVDRLRDNE- ----NFLESC ILLS-YVSFV
           NTVFILSLEI --------IC FSTIMRDDE- ----NFLESC IKWG-YLSFV
           NTVFTVILEI --------MF FSTIVSDDE- ----KFLESC ITLG-YLSFV
           NTLKVLAEEL --------VF MGITFREDE- ----DFLESC IILG-YVSFV
           NTMVVFVTGL --------VF LVIAFQDGE- ----HFLEGC IVMS-YVIFM
           NLGFVWVSMM --------VF VVNSMGPNA- ----DFLKLS MVVG-YITFG
           NMFFIYILMM --------VF VTSSVGPNA- ----DFLHIS MVVG-YITFG
           NMFFIWISMM --------VF VTSSMGPRA- ----DFLHIS MVVG-YITFG
           NLVFVVIMEI --------LF VIISFRNKE- ----NFLVSC IQMG-CIAFV
           NMLFVVTMEI --------LF VIISFRNKE- ----NFLVCC IQMG-CIGFI
           NLALVLSMQI --------QF VVVSYQNKE- ----NFVESC MEMS-YIGFI
           NLTFVLAMEI --------LF VVVSFRNNE- ----NFLDSC MVMS-YIGFV
           NMTLCLVEEI --------IF VVVSFRNNE- ----NFLESC MVLS-YIGFV
           NMTFVLAMEI --------LF VVVSFRNNE- ----NFLDSC MVMS-YIGFV
           NLNTVLISEL --------IY VFLAIGKGS- ----NFLEAT MNLS-FIGFV
           NLNAVLISEL --------IY VFLAISRGS- ----NFLEAT MNLS-FIGFV
           NLNAVLFSEL --------IY VFLAIGKGS- ----NFLEAT MNLS-FIGFV
           NLNAVLISEL --------IY VFLAISQGS- ----NFLEAT MNLS-FIGFV
           NLSVIVFGEI --------LY LGVAYSDG-- ----KFIDAV TVLS-YIGFV
           NLSVIVFGEF --------LY LGVAFSDG-- ----KFIDAV TVMS-YIGFV
           NLSWIVLGEF --------LY LGVALADG-- ----KFIEAV TVMS-YIGFV
           NLSWIVLGEF --------LY LCVALSDG-- ----KFIEAV TVMS-YIGFV
           NLSFVGLFES --------IY VYSAFMDN-- ----KFLEAV TALS-YIGFV
           NLTLVGICES --------IY VYGAYKEN-- ----KLLEAV TVMS-YIGFD
           NLTIVGTCES --------IY VYSAYKEE-- ----KFLEAV TVMS-YIGFI
           NLTMVGICES --------IY VYSAYKED-- ----KFLEAV TVMS-YIGFD
           TTSFELCTVC --------AF MVQNRN---- ----QIVLCS EALM-HGLQM
           ATGFELCTVC --------AF MVQHRN---- ----QIVLCS EALM-HGLQM
           ATGFELCTVC --------AF MVQHRN---- ----QIVLCS EALM-HGLQM
           ATGFELCTVC --------AF MVQHRN---- ----QIVLCS EALM-HGLQM
           SLISHNWPMV --------VY ALQDLS---- ----DLTRLT DNFA-VFMQG
           SLVSHNWPMA --------VY ALQDLS---- ----DLTRLT DNFA-VVMQG
           ALISHNWPMA --------VY ALQDLS---- ----DLTRLT DNFA-VFLQG
           SLVSHNWPMV --------VY ALQDLS---- ----DLTRLT DNFA-VFMQG
           VWAWYVIASV GITISYQTAF LLNNLS---- ----DIIITT ENCC-TTFMG
           IWAWYVIASV GITISYQTGF LLKNLS---- ----DIIITT ENCC-TTFMG
           TWAWYVIASV GITISYQTAF LLKNLS---- ----DIIITT ENCC-TTFMG
           IWAWYVIASV GITISYQTAF LLKNLS---- ----DIIITT ENCC-TTFMG
           PLFLFMVPMF --------LA AHEYIT---- ----QVSLLS DTLG-STFAS
           PLFLFMLPMF --------YA AHEYIT---- ----QVSLLS DTLG-STFAS
           PLFLFMLPMF --------LA AHEYIT---- ----QVSQLS DTLG-STFAS
           PLFLFMLPMF --------LA AHEYIT---- ----QVSLLS DTLG-STFAS
           AIASIFPFIL --------AA VLHNLK---- ----HVMLLA DAMV-ALLIT
           GIAAIFPFIL --------AF VIHNFK---- ----HVLLLA DAMV-ALLIT
           GIAAIFPFIL --------AA VLHNWK---- ----HVMLLA DAMV-ALLIT
           SIAAIFPFIL --------AA VLHNWK---- ----NVLLLA DAMV-ALLIT
           SVASFMPLTI --------AF GLQNVQ---- ----NVEQLT DSLC-SVLVD
           SVATFLPLTI --------AF GLQNIQ---- ----NVDQLT DSLC-SVLVD
           SVATFLPLTI --------AF GLRNIQ---- ----NVDKLT DSLC-SVLVD
           SVATFLPLTI --------AF GLRNIQ---- ----NVEQLT DSLC-SVLVD
           FVISAQYPLI --------SY VAYNRN---- ----DMEKVT ACLS-VVFTN
           FVISAQYPLI --------SY VVYNRN---- ----DMEKVT ACLS-VVLTN
           FVISAQYPLI --------SY VVYNRN---- ----DMEKVT ACLS-VVLTN
           FVISAQYPLI --------SY VFYNRN---- ----DMEKVT ACLS-VVLTN
           MVVVGAVGEV --------SY GCVHLD---- ----NLVVAL EAFC-PGTTK
           VVLMGAIGEV --------SY GCVHLD---- ----NLVVAL EAFC-PGTTK
           VVLVGAIGEV --------SY GCVHLD---- ----NLVVAL EAFC-PGTTK
           VVLVGAIGEV --------SY GCVHLD---- ----NLVVAL EAFC-PGTTK
           ILAIGVATEL --------HA GMCFLDRQ-- ----QITLAL ETLC-PAGTS
           ILAIGVLTEL --------HA GLRFLDQQ-- ----QITLAL ETLC-PAGTS
           ILAIGVVTEL --------HA GMHFLEQQ-- ----QITLAL ETLC-PAGTS
           ILAIGVITEL --------HA GLRFLDQQ-- ----QITLAL ETLC-PAGTS
           ILTYGCYAEA --------YY GIHYIPI--- ----NIATAL DALC-PVASS
           ILTYGCYAEA --------YY GIHYIPI--- ----NIATAL DALC-PVASS
           ILTYGCYAEA --------YY GIHYIPI--- ----NIATAL DALC-PVASS
           ILTYGCYAEA --------YY GIHYIPI--- ----NIATAL DALC-PVASS
           NLAHCCQAEF --------VF GWSHLRT--- ----SPVDAM DAFC-PLACS
           NLAHCCQAEF --------VF GWSHLRT--- ----SPVDAM DAFC-PLACS
           NLAHCCQAEF --------VF GWSHLRT--- ----SPVDAM DAFC-PLACS
           NLAHCCQAEF --------VF GWSHLRT--- ----SPVDAM DAFC-PLACS
           CNGWDIIGHL ---------- WLGQPTNQ-- ----NPPVIS ITIY-F----
           NVLFFGCNGW ----DIIGHF WLGHPANQ-- ----NPPVLS ITIY-F----
           FNGWDIIGHL ---------- WLGRPTNQ-- ----NPPVLS ITIY-F----
           CNGWDIIGHL ---------- WLGRPLNQ-- ----NPPVLS ITIY-F----
           QLLLVPTFFV ---------I SYRYMGGM-- ----EITQVL TSAQ-VAIDA
           QLLVVPTCFV ---------I SYRYMGGM-- ----EITQVL TSAQ-VAIDA
           QLLLVPTCFV ---------I SYRYMGGM-- ----EITQVL TSAQ-VAIDA
           QLLVVPTCFV ---------I SYRYMGGM-- ----EITQVL TSAQ-VAIDA
           NMVILPVSFP --------IN YVIHLAEF-- ----PPELLL QSLQ-LCLNT
           NMLILPISFP --------IN YTIHLAEF-- ----PPDLLL QSLQ-LCLNT
           NMLILPVSFP --------IN YTIHLAEF-- ----PPDLLL QSLQ-LCLNT
           NMLILPVSFP --------IN YTIHLAEF-- ----PPDLLL QSLQ-LCLNT
           VFIFIPYGLI --------MT GIKEFKNF-- ----TTTDLF TYVQ-VPVNT
           VFIFIPYGLI --------MT GIKEFKNF-- ----TTTDLF TYVQ-VPVNT
           VFIFIPYGLI --------MT GIKELKNF-- ----TTTDLF TYVQ-VPVNT
           FFILLPISIV --------VE YVHRFRSF-- ----SVGEFL SSLE-IGVNM
           CFILVPISIV --------VE YVRRFKSF-- ----SAGEFL SSLE-IGVNM
           FFILLPLSIC --------VE YVNRFKSF-- ----SAGEFL SSLE-IGVNM
           IFILLPISVS --------VE YIQRFKTF-- ----SAGEFL SSIQ-IGVNM
           MLILLPISIS --------IE YLHRFKTF-- ----SAGEFL SSLE-IGVNM
           MFILLPISIT --------IE YLQRFKSF-- ----SAGEFL SSLE-IGVNM
           SVYYVPIGII --------IS FGLYINNF-- ----NPSELL TVLQ-LFFNS
           CAVYLPIGII --------IS FKTDINTF-- ----TPNELL TVMQ-LFFNS
           SVVYLPIGII --------IS FMKDINTF-- ----TPSEFL TVLQ-LFFNI
           CVIYLPIGIS --------IS FMKDLNTF-- ----TPSELV TVLQ-LFFNA
           CVVYLPIGII --------IS FIKDLNTF-- ----TPSELL TVLQ-LFFNS
           CVVYLPIGIS --------IS FVKDLRTF-- ----TPSELL TVLQ-LFFNA
           CVIYLPIGIS --------IS FVKDLRTF-- ----TPSELL TVLQ-LFFNA
           GIVYLPLGLS --------LT YVKHFDRF-- ----TPTEFL TSLQ-VDINC
           GIVCLPLGLT --------LT YVKHFSRF-- ----TPTEFL SSLP-VDVNC
           GIVYLPLGLT --------LT YVKHFDRF-- ----TPTEFL SSLQ-VDINC
           GIVYLPLGLT --------LT YVKHFDRF-- ----SPTEFL ASLQ-VDINC
           STIYQPIGFL --------TG YISHLSEF-- ----SPGEFL TSLQ-VAFNA
           STFYQPIGFL --------TG YISHLSEF-- ----SPGEFL TSLQ-VAFNA
           STFYQPIGFL --------TG YISHLSEF-- ----SPGEFL TSLQ-VAFNA
           STFYQPIGFL --------TG YISHLSEF-- ----SPGEFL TSLQ-VAFNA
           GVFYLPVGFI --------IS YVQEFKNF-- ----TPGEFL TSLQ-VCINV
           GVFYLPVGFI --------IS YVQEFKNF-- ----TPGEFL TSLQ-VCINV
           GVFYLPVGFI --------IS YVQEFKNF-- ----TPGEFL TSLQ-VCINV
           GVFYLPVGFI --------IS YVQEFKNF-- ----TPGEFL TSLQ-VCINV
           CTTYLPLGFL --------GS YMTQIKSF-- ----SPGEFL TSLQ-VCINA
           STTYLPLGFL --------GS YMTQIKSF-- ----SPGEFL TSLQ-VCINA
           CTTYLPLGFL --------GS YMTQIKSF-- ----SPGEFL TSLQ-VCINA
           STTYLPLGFL --------GS YMTQIKSF-- ----SPGEFL TSLQ-VCINA
           NMVFHFCVSV --------SF SVNFLLSN-- ----SLETFC EGLC-VVLPH
           NVVFRFCVWL --------SF SVNFLQSK-- ----SLETFC ESLC-VALPD
           NLAFHVCMWV --------SF VVNFLLSN-- ----SLETFC ESLC-VAMPH
           NVTFHICIWV --------SF SVNLLQSN-- ----SLETFC ESLC-VTMPH
           NVTFHICIWV --------SF SVNLLQSN-- ----SLETFC ESLC-VTMPH
           VTVLFPLSLL --------AR LLFTT----- ----NMAGLC ENLT-ITITD
           VTLLFPLSLL --------AR LLFTT----- ----NLAGIC ENLT-ITITD
           VTFLFPCSLL --------AR LLFTT----- ----NMAGMC ENLT-ITITD
           VTVLFPCSLL --------AR LLFTT----- ----NMAGMC ENLT-ITITD
           VTLWFPLHLL --------LH LLLLP----- ----STAEFF KNLT-MSLTC
           VTLWFPLHLL --------LH LLLHP----- ----SPAELL RNLT-MSLTC
           VTLWFPLHLL --------LH LLLHP----- ----SAAELV KNLS-MSITC
           VTLWFPLHLL --------LH LLLHP----- ----SPAELL KNLT-MSLTC
           VTIWYPIHLI --------LG LFMER----- ----SLGDVC KGLP-ITAAC
           VTFWYPIHLI --------LG LFLER----- ----TLGDVC KGLP-ITAAC
           VTFWYPIHLI --------LG LFMER----- ----TLGDVC KGLP-ITAAC
           VTFWYPIHLI ---------- ---------- --------LG KGLP-ITAAC
           ITILFPVHLI --------LG MYKK------ ----PQIQVF RSLH-FTSEC
           FTFWYPVHLI --------LG VYNK------ ----PMVQVF RSLH-FLAEC
           ITTWYPVHLI --------LG LYNK------ ----PVVQVF RSLH-FTAEC
           ITTWYNVHLI --------LG LYNK------ ----PAVEVL RNLY-FTTEC
           VTLCYPVHLG --------IS LFRNR----- ----TITEDI LNLT-TFATC
           VTLCYPLHLG --------MS LLRNP----- ----NLTEDI LNLT-TFATC
           VTLCYPLHLG --------MS LFRNR----- ----TLTEDI LNLT-TFATC
           VTLCYPFHLG --------MS LFQNR----- ----TLTEDI LNLT-TFATC
           IVVYLPTPMA --------MA AMFSFD---- ----DPLENN YNFI-MSITS
           IFLPVPMLMM --------VL FTFD------ ----DPLENN FNLS-LAIVS
           IFIFLPVPML --------MM VLFSFD---- ----DPLENN FSFS-LAIVA
           TFLQTPMLLK --------SI FSFE------ ----DPMDNI FNFA-LAITS
           IFTFLQTPML --------LK SIFSFE---- ----DPMDNI FNFA-LAITS
           MFLPGPLLLG --------AL LSYD------ ----DPLENN YNLC-LTIIT
           MFLPGPMLLG --------VL FSHE------ ----DPLETN YNFC-TTITT
           MFLPGPMLLG --------AL FSHD------ ----EPLETN YKFS-MTITT
           ILVYLPTPML --------LR GVYSFE---- ----DPVENN FSLS-LTVTS
           AFLQTPLYMK --------AM FTFP------ ----NPIDNN YNLF-LTITW
           AYLQIPMFMK --------AM FSFD------ ----DPMENN FNLF-LTITS
           ILFIMLLLFS --------FE MLNNIS---- ----QVREIL KVFF-MFATE
           ILCIMLLLFA --------LE LLNNIS---- ----QVREIL KVFF-MFATE
           ILCIMLLLFA --------LE LLSNIS---- ----QVREIL KVFF-MFATE
           ILCIMLLLFA --------LE LLNNIS---- ----QVREIL KVFF-MFATE
           VLLFDLLLVL ---------H VMANLS---- ----YMSEVV KAIF-ILATS
           VLLFDLLLMM ---------H VVANLS---- ----YMSEIV RAIF-VLATS
           VLLFDLLLVM ---------H VVGNLS---- ----SMSEVV RAIF-VLATS
           VLLFDLLLVM ---------H VVGNLS---- ----SMSEVV RAIF-VLATS
           PFTFLFVLLL ---------- WLEAIKSR-- ----DIQHTA DVLL-ICLTT
           PFTLLFMVLL ---------- WVEAMMSR-- ----DIKHTA DVLL-ICLTT
           PFTLLFMVLL ---------- WVEAMLSR-- ----DIEHTA DVLL-ICLTT
           PFTMLFMVLL ---------- WVEAMMSR-- ----DIHHTA DVLL-IGLTT
           PLTFTYIALM ---------- WYEAITSS-- ----DFEEAG QVLY-MSITE
           PLTFTYIALM ---------- WYEAITSS-- ----DFEEAG QVLY-MSIAE
           PLTFTYIALM ---------- WYEAITSS-- ----DFEEAG QVLY-MSITE
           PLTFTYIALM ---------- WYEAITSS-- ----DFEEAG QVLY-MSITE
           PITFTFIGLM ---------- WLEAFISS-- ----NLEQAG QVLY-MSITE
           PITFTFIGLM ---------- WLEAFISS-- ----DLEEAG QVLY-MSITE
           FLLHLPITFI -------GLM WLEAFISS-- ----DLEQAG QVLY-MSITE
           PITFTFIGLM ---------- WLEAFISS-- ----DLEQAG QVLY-MSITE

           VQGLTKLLVT ANNASHMREV QNTYE----- ---DIYR--- --EYGSKGDE
           IQGLTKLLVT ANMAPQMREI QNTFD----- ---EIYQ--- --EYGAKGGE
           FQGLTKLLVT ANMASEMRGI QNTYE----- ---NIYS--- --EYGPKGGE
           VQGLTKLLVT ANMASEMREI QNTYE----- ---KIYS--- --EYGPRGGE
           FHGLGKFLTC LLKHQDMRRL VLYSQ----- ---SIYD--- ---EYETRGD
           FHGLGKFLTC LLKHQDMRRL ILYSR----- ---SIYE--- ---KYESRGI
           FHGVAKFLTC LLKHQDMRRL ILYSQ----- ---SIYE--- ---EYENRGA
           IHGVGKFLTC LLKHQDMRRL ILYSQ----- ---RIYE--- ---EYESRGE
           FNALMRTWLV IIKRRQFEEF LGQLA----- ---TLFH--- --SILDSTDE
           FNALMRTWLV IIKREQFEQF LRRLS----- ---TLFH--- --SIFDASDV
           FNALMRTWLV IIKRDQFELF LGRLC----- ---TLFH--- --SILESSDE
           FNALLRTWLV IIKRDQFEQF LGRLC----- ---TLFH--- --STLESSDK
           INTVLRAYLL LADHDRYLAL IQKLT----- ---EAYY--- ---DLLNLND
           INTVLRAYLL LADHDKYVAL IQNFT----- ---TAYY--- ---DLLSQND
           INTVLRAYLL LADHDKYVAL IQKFT----- ---AAYY--- ---DLLNLND
           INTVMRAYLL LADHDKYVAL IQKFT----- ---AAYY--- ---DLLNLND
           TNTVVRGVLL CVQRFSYERF INILK----- ---SFYI--- --ELLQSDDP
           TNTVVRGVLL CIQRFTYERF IEMVK----- ---NCYI--- --ELLESDDP
           TNTVVRGVLL CVQRFSYERF INMVK----- ---NCYI--- ---ELLESDD
           TNTVVRGVLL CVQRFSYERF IDMVK----- ---KCYI--- ---ELLESED
           ALVFTKIFYM HLRCDEIDEL ISDFE----- ---YYNR--- --ELRPHNID
           GLVFTKILYM HLRCNEIDEL IYDFD----- ---YYNR--- --ELRPHHDD
           GLIFMKIFYM HLRCDKIDEL IWDFD----- ---YYNR--- --ELRPNHND
           ALVFTKIFYM HFRCDEIDEL VWDFD----- ---YYNR--- --ELRPYNDD
           IFICFRLVFF AQYAGELDVI IDALE----- ---DIYH--- --WSIKGPAT
           IFIFFRLVFF ARYADDVDMV INALE----- ---DIHH--- --RTISGPGS
           LFICFRLAFF AQYGDDVDMV VNALE----- ---DFHH--- --RTIKGPGS
           IFICFRLAFL AQYGDDVDMV VNTLE----- ---DFHH--- --RTIKGPGS
           FFIIFKTYYF CWYGDELDQV ISDLD----- ---ALHP--- --WAQKGPNP
           FYIAFKIYYF QWYGDELDEV VEALE----- ---TFHP--- --WAQKGPGA
           FFIVFKMYYF LWYGDSLDEV VDDLE----- ---AFHP--- --WAQKGPNT
           FYIIFKIVYF LRYGDDLDDV VNDLE----- ---KFHP--- --WAQKGPFT
           FYITFKIFYF LRYGDALDEV VNDLE----- ---AFHP--- --WAQQGPHA
           FFIVFKIFYF QWYGDDLDEV INDLE----- ---AFHP--- --WALEGPGA
           FFILFKVFYF NWYGDGLNEV ISDLE----- ---ALHP--- --WALEGPGA
           FYIIFKIFYF NWYGDGLNEV INDLE----- ---ALHP--- --WALEGPGA
           VEAQFRSLHI LLHFEKLQKF LEIFY----- --ANIYI--- -----DPRKE
           VEAQFRSAHI LLHFESLQKF LQVFY----- --ANIYI--- -----DPRKE
           VEAQFRSLHI LLHFEKLQKF LQIFY----- --AKIYI--- -----DPRKE
           VEAQFRSLHI LLHFEELQKF LQVFY----- --AKIYI--- -----DPRKE
           VEMQIRCFQL AWHKDRFRAL LQRFY----- --AEIYV--- -----SEEME
           VEMQIRCFQL AWHKDRFRGL LQRFY----- --EEIYV--- -----AEESE
           VEMQIRCYQL AWHKDRFRAL LQRFY----- --EEIYV--- -----SADKE
           WTIAMKLYFR RFRPGLLNAI LSNIN----- ---DEYE--- ---PRSAVGF
           WTIAMKLYFR RFRPGLLNEI LSNIN----- ---DQYV--- ---PRSAVGF
           WTIAMKLYFR RFRPGLLNAL LSKVN----- ---DEYE--- ---PRSAVGF
           WTIAMKLYFR RFRPGLLNTI LSNIN----- ---DEYE--- ---TRSAVGF
           FFTGYGTIYW CLRSRRLLAY MEHMN----- ---REYR--- ---HHSLAGV
           FFTGYGSIYW CLRSRRLLAY MEHIN----- ---REHR--- ---HHSLAGV
           FFTGYGTIYW CLRSRRLLAY MEHIN----- ---REYR--- ---HHSLAGV
           FFTGYGTIYW CLRSRRLLAY MEHIN----- ---REYR--- ---HHSLAGV
           SVGVVKMFHF QNKVESCSQL VFSTETGEVL KSLGLFQ--- LDLPRKKELL
           SVGVVKMFHF QNKVDSCTKL VFSTETGQVL KSLGLFE--- LDLPKKQELL
           SVGVVKMFHF QSKVESCSQL VFSTETGQVL KSLGLFD--- LDLPKKKELL
           SVGVVKMFHF QSKVDSCSKL VFSTETGQVL KSLGLFE--- LDLPKKRELL
           LTSIAKMWYF LFAHRQIYEL LRKARCHELL QKCELFERMS DLPVIKEIRQ
           LTSIAKMWYF LFAHKQIYDL LRRARCHELL QKCEIFT-RM SDLPVTKKLR
           LTSIAKMWYF LFAHRQIYDL LRRARCHELL LKCELFDSMS DLPVIKTLRQ
           LTSIAKMWYY LFAHRQIYDL LRRARCHELL QKCELFGRMS DLPVIKPLRQ
           FAVSIAMFNA YVQRDKVISL LRVAH----- ---SDIQ--- --NLMHEADN
           FTVSIATLNA YVQRNRVIYL LREAY----- ---EDIQ--- --NLMFVADD
           FTVSIATLNA YVQRERVISL LRVAF----- ---EDIQ--- --NLMFVADS
           FTVSIATANA YVQRERVIYL LRVAY----- ---EDIQ--- --NLMFVADN
           THCITKFIYL AVNQKNFYRT LNIWN----- ---QVNT--- --HPLFAESD
           THCITKFIYL AVNQKNFYRT LNIWN----- ---QVNT--- --HPLFAESD
           THCMTKFIYL AVNQKNFYRT LNIWN----- ---QVNT--- --HPLFAESD
           THCMTKFIYL AVNQKNFYRT LNIWN----- ---QVNT--- ----HPLFAE
           AFALCNVGAI TYYRPQIEAV LKTFE----- ---DLYP--- -----KTTDE
           AVGFYNICAL SHHRTEIELL LTDLM----- ---ELYP--- -----RPRER
           SVGFYNICAL QYHRTEIEEL LTDLM----- ---ELYP--- -----RPRER
           SVGFYNVCAL SYHRNEIEVL LTHLM----- ---KLYP--- -----RPGER
           IVACTNVYGN TKNRPNIQAL FAELQ----- ---VIYP--- -----KPKDS
           CVAFINVWGL TRNRPQIQSV FAEFQ----- ---VLYP--- -----KPKDG
           CVACSNVWGL TKNRPYIQEV FAELQ----- ---VMYP--- -----KPKDK
           FVGFCNVYAI STNRNQIETL LEELH----- ---QIYP--- -----RYRKN
           VVGFANIYSL IKNRSEIEEM FKELQ----- ---EIYP--- -----RSGDR
           VVGFSNFYAL IKNRSQIEEV FKELQ----- ---EIYP--- -----LAGDR
           SVGFANVYAL IKNRSQIEGM FKELQ----- ---EIYP--- -----QPRDR
           VLGTLNMFAL LNLRPQIEDV LAELQ----- ---DLFN--- -----QKLND
           VLGTLNMFSL LILRPQIENV LAELQ----- ---DLFN--- ----QKLKNT
           VLATLNMFSL LVLRPQIENV LAELQ----- ---DLFD--- -----QKLKD
           IVGTLNLWKM LSLKTHFENL LNEFE----- ---ELFQ--- -----LIKHR
           IVGTLNLWKL WTLKPDIEKL MDDFE----- ---EMFQ--- -----LTKRR
           IVGTLNLWKI LSLKSQIEEL MEEFE----- ---KLFQ--- -----LTKRR
           TVGTLSLWKI LSLKPHIEKL MDDFE----- ---ELFQ--- -----HTKKK
           IINSDTKFAT VLQRSAIQSL NSKLA----- ---ELYP--- ----KTTLDR
           VINSDTKYAT TLQRVAIQTL NSKLA----- ---RLYP--- ----KTTPDR
           VINSDTKYAT AMQRVAIQSL NSKLA----- ---SIYP--- ----KTTLDR
           IINSDTKYAT CMQRGAIQSL NSKLA----- ---RIYP--- ----KTTLDR
           LSSQLKFITF MINRKRLLQL SHRLK----- ---ELYP--- --HKEQNQRK
           FSSDVKFVTF MMYRKRLRLL SDNLK----- ---NLYP--- ---LGEKKQE
           FSAQVKFVTF MMYRKRIRSL SNNLK----- ---EVYP--- --LDEKNQKD
           FSAQVKFVTF MTYRKRLRLL SNNLK----- ---EIYP--- --HDEQKQRE
           FSAQVKFVTF MIHRNRLRSL SNNLK----- ---EIYQ--- --HDEENEKK
           FMADFKQFGL TVNRKRLVRL LDDLK----- ---EIFP--- --LDLEAQRK
           FMADFKQFGL TVNRKRLVKL LDDLK----- ---EIYP--- --IDPESQAK
           FMADFKQFGL TVNKQRLVKL LDDLK----- ---EMYP--- --VDIESQRK
           FMADFKQFGL TVNRKRLVKL LDDLK----- ---EMYP--- --EDKESQRR
           LVADFKQAAM IRGKKTLIML LDDLE----- ---NMHP--- ---KTLAKQM
           LVADFKQFAM VRGKKTLIML LDDLE----- ---EMHP--- ---KSLKKQR
           LVADFKQFAM VKGKKTLIML LDDLE----- ---EMHP--- ---KSLKKQK
           LVSDFKQAAM VKGKKTLITL LDELE----- ---EMHP--- ---KSLKKQK
           VTGMLKIVAV AMQKKRLTTL VKSLE----- ---SCFP--- --PSDKREQE
           VTGVLKIITV VMQKEKLTTL VRRLK----- ---SCFP--- --QFNEMEQE
           VTGVLKIIAV VMQKKKMTAL VRRLE----- ---ACSA--- --PFTQVEQE
           VMGLSKIGAV MKKKPKMTAL VRQLE----- ---TCFP--- --SPSAKVQE
           LVGFLKFISV MSKNKKLTTL VRQFE----- ---SCFP--- --SPSESDQE
           IVGFLKLISV LTKKKKLTSL VRHLE----- ---SCFP--- --SPSASDQE
           FVGILKLITV LIKKQKLTRL VRQLE----- ---SCFP--- --TPSQKDQE
           FVGILKLITV LIKKQKLTRL VRQLE----- ---SCFP--- --SPSASDQE
           NVGVLKIIVV QLQKGKLSSL VRHMK----- ---LLFP--- --PPIEKEHE
           NVGVLKIIVV QLQKRKLSSL VRHMK----- ---SLFP--- --PPVAKVQE
           NVGVLKIIVV QLERRKLNRL VRHMK----- ---SLFP--- --PPVAEEQE
           FAALGKVVSL IFLKKNMSNL VEELE----- ---TMFP--- --RPRQEEQE
           CAAVGKVVSV ISQKRKMTNL VKELE----- ---SIFP--- --RPREKEHE
           IAGVLKFFPA IFQKQKMANL VETLN----- ---SFFP--- --PSREKEQE
           IVGGLKFISV LFRKTKMSNL VRQLE----- ---TFFP--- ----EPKDQE
           TVGGLKYISV LLRKKKMTNL VRQLE----- ---SFFP--- ----NPKDHE
           TVGGLKFVSV LIRKRKMSNL VRQLE----- ---SFFP--- ----EPKDHE
           IVGDFKIWNI SRQRKRLTQV VSRLE----- ---ELHP--- ---QGLAQQE
           VVGDLKIWHI WRQRKRLTQV VNELE----- ---HLHP--- --ERLDQQSP
           VVGDLKIWHI WRQRKRLTQV VNELE----- ---NLHP--- --ESLDQQEP
           VVGDLKIWHI WRQRKRLTQV VNELE----- ---NLHP--- --ERLDQQEP
           IVGMSKMFFI WWKKTDLSDL VKELE----- ---HIYP--- ---NGKAEEE
           IVGMSKMFFI WWKKPDLSDM VKELE----- ---HIYP--- ---EGKAQEE
           FVGMSKMFFI WWKKPDLSNL VTELE----- ---HIYP--- ---EGKAEEE
           FVGMSKMFFI WWKKPDLSNL VKDLE----- ---LIYP--- ---EGRAQEK
           TVGMSKMFFI RWKKTAITEL INELK----- ---EIYP--- ---NGLIREE
           IVGLSKMFFI RWKKAAITEM MEELE----- ---EVYP--- ---RGKVQED
           IVGMSKMFFI RWKKTAITQM MEEFG----- ---DIFP--- ---RGKVDEE
           IVGLSKMFFI RWKKTAITEM MEELE----- ---DIYP--- ---RGKVEEE
           VSSLLKMAIF LAKSHDLVDL IQQIQ----- ---SPFT--- ---EEDLVGT
           ISSLLKMAIF LAKSHDLVAL IQLIQ----- ---TPFT--- --DADEDEDL
           ISSLLKMAIF LAKSHDLVAL IQLIE----- ---TPFT--- ---DEDLGVS
           ISSLLKMAIF LAKSHDLVAL IQLIQ----- ---APFA--- ---DEDIGVA
           SQSTFKFLVM MAKRRRIGSL IHRLH----- ---KLNQ--- --AASATPNH
           SLSTFKFLAM IAKRRRIGSL IHRLH----- ---RLNQ--- --EASAMPNQ
           TLSTFKFLAM MVKRRRIGSL IHRLH----- ---KLNQ--- --EASATPSQ
           SLSTFKFLAI AAKRKRIGSL IHRLH----- ---KLNQ--- --KASASSSQ
           VLNFVRLIHL RLNQRKFRQL IENFS----- --YEIWI--- -----PNSSK
           VLNFVRLIHL RLNQRKFRQL IEHFS----- --YEIWI--- -----PDSSK
           VLNFVRLIHL RLNQRKFRKL IEHFS----- --YEIWI--- -----PDSSK
           VLNFVRLIHL RLNQRRFREL IEHFS----- --YEIWI--- -----PDSSK
           MLTLVKFLLF CYHRKEFVGL IYHIR----- ---AILA--- --KEIEVWPD
           MLTLVKFLLF CYHRKEFVGL IYHIR----- ---GILD--- --KEISVWPD
           MLTLVKFLLF CYHRRKFVGL IYHIR----- ---GILD--- --NEIRVWPD
           MLTLVKFLLF CYHRKQFVGL IYHIR----- ---GILD--- --KEIRVWPD
           ILGLFKFSMI LYLRRDFKRL IDKFR----- ---LLMA--- --NEAKQGEE
           ILGLFKFSMI LYLRRDFKRL IDKFR----- ---LLMA--- ---DEAGQGE
           ILGLFKFSMI LYLRRDFKRL IDKFR----- ---LLMA--- --NEADQGEE
           ILGLFKFSMI LYLRRDFKRL IDKFR----- ---LLMS--- --NEAEQGEE
           LLALCKIGLF LWLYKDFKFL IGQFY----- ---CVLQ--- --TETHTAVA
           LLALCKIGFF LWLYKDFRLL IQQFH----- ---QILQ--- -RENLWAVGE
           LLALCKIAFF LWLYKDFRFL IQQFH----- ---RILQ--- --RENQCLVG
           LLALCKIGLF LWLYKDFRFL IQQFH----- ---GILQ--- --RENQWEVG
           MLTVIKISTF LANRKDFWEM IHRFR----- ---KMHEQSA SHIPRYREGL
           MLTVIKITTF LANRRIFWEM ICLFR----- ---NMDE--- --QSSQREET
           MLTVIKITTF LVKRLEFWKM IRLFR----- ---KMHE--- --QSNQSKGS
           MLTVIKITTF LVERLEFWKM IRVFR----- ---KMHE--- --KSNQSKGS
           AVCVLKLWVF FRSNRRWAEL VQRLR----- ---AILW--- --ESRRQEAQ
           AVCVLKLLVF FRSNRRWAEL VERLR----- ---LMLW--- --QSRREEGQ
           AVCVLKLWVF FRSNRRWAEL LQRLR----- ---TMLW--- --QSRREESQ
           AVCVLKLWVF FRSNRRWAEL VQRLR----- ---AMLW--- --QSRREEGQ
           AVTLLKMFLM LRFRQDLSIM WNRLR----- -GLLFDP--- --NWERPEQR
           AVTLLKMFLM LRYRQDLWAM WSRLQ----- ---SLLF--- --ELRRELPD
           AVTLLKMFLM LRYRRDLAAM WSRLR----- --SLLFD--- --SKTELPDQ
           AVTLLKMFLM LRYRQDLWAM WNRLR----- ---NLLF--- ---DLRPELP
           ILSLVKMVAI WWYQDELRSL IERVR----- ---FLTE--- --QQKSKRKL
           ILSLVKMVAI WWYRDDLKSL IERVR----- ---FLTE--- --EQRSKRKL
           ILSLVKMVAI WWYRDELKSL IERVR----- ---FLTE--- --QQRSKRKL
           ILSLVKMVAI WWYRDELKSL IERVR----- ---FLTE--- --QQRSKRKL
           FTTLFKLGWM WWRRQEVADL MDRIR----- ---LLIG--- ---EQEKRED
           FTTLFKLGWM WWRRQEVFEL MERIK----- ---LLIR--- ---QQEMRKD
           LTTLFKLGWM WWRRQEVSEL MERIR----- ---LLIK--- ---EQEIRGD
           LTTLFKLGWM WWRRQEVSDL MDRIR----- ---LLIK--- ---QQEMRRD
           ---SIRGLML YLKRNAIVEF VNDLD----- ---RECP--- --RDLASQLD
           ---SIRGLML YLKRKEIVEF VNDLD----- ---RECP--- --RDLVSQLD
           ---SIRGLML FLKRNEIVEF VNDLD----- ---RECP--- --RDLASQLD
           ---SIRGLML YLKRKEIVDF VNDLD----- ---RECP--- --RDLAVQLD
           VILPAKIVAL AWNLPLLRRA EHHLA----- ---ALDA--- -----RCREQ
           VILPAKIVAL AWNLPLLRRA EHHLA----- ---SLDA--- -----RCRDR
           VILPAKIVAL AWNLPLLRRA EHHLA----- ---ALDA--- -----RCRDR
           VILPAKIVAL AWNLPLLRRA ELHLA----- ---ALDA--- -----RCRDR
           WCFALKFFTL IVYTHRLELA NKHFD----- ---ELDK--- -----YCVKP
           WCFALKFFTL VIYMPRLELA NKHFD----- ---EMDA--- -----YCVKP
           WCFALKFFTL VIYMDRLELA NKHFD----- ---EMDK--- -----YCVKP
           WCFALKFFTL AIYMDRLELA NKHFD----- ---EMDK--- -----YCVKP
           NASIMKGIIV LFMRRRFSRA QKMMD----- ---AMDI--- -----RCTKM
           NASIMKGIIV LFMRGRFSKA QKMMD----- ---LMDV--- -----RCTKM
           NASIMKGIIV LFMRGRFSKA QKMMD----- ---LMDV--- -----RCTKM
           YGCSFKSTYT LFGQRNVRRA KLVLD----- ---RLDE--- -----RCSRD
           YGCSFKNTYT LLGQRKVRKA KLILD----- ---RLDE--- -----RCLRD
           CGCSFKNTYT LLGRRKVRKA KLILD----- ---RLDE--- -----RCLRD
           YGSSFKSYLT MMGYKKRQEA KMSLD----- ---ELDK--- -----RCVCD
           YGSSFKCAFT LIGFKKRQEA KVLLD----- ---QLDK--- -----RCLSD
           YGSSFKCAFT MIGYKKRQEA KRLLD----- ---QLDK--- -----RCVRD
           FGSPFKVFFL RIYLWRFRKT KELLS----- ---QMDN--- -----RCTSL
           VGMPFKVLFF NLYISGFYKA KKLLS----- ---EMDK--- -----RCTTL
           VGLPFKVLFF NVYISRFYKA KELLS----- ---EMDK--- -----RCIAL
           VGMPFKVLFF NVYISGFYKA KKILS----- ---QMDQ--- -----RCNTL
           VGMPFKVLFF NVYISRFYKA KKILS----- ---EMDR--- -----RCNTL
           VGLPFKVLFF NLNISGFYKA KEILS----- ---RMDK--- -----RCHTL
           VGLPFKVLFF NLNISGFYKA KEILS----- ---RMDK--- -----RCHTL
           IGNVIKSCVT YSQMWRFRRM NELIS----- ---SLDK--- -----RCVTT
           IGNLIKTCVT FTSMWRFRLM NELIS----- ---PLDK--- -----RCVSP
           IGNVIKSCVT FTQMWRFRWM NELIS----- ---SLDE--- -----RCVSP
           IGNVIKSCAT FTQMWRLRRM NELIS----- ---SLDE--- -----RCVSS
           WSCSTKVLIV WALVQRFDDA NAILD----- ---ELDK--- -----RLTLP
           WSCSTKVLIV WALVKRFDEA NNLLD----- ---EMDR--- -----RITDP
           WSCSTKVLIV WALVKRFDEA NAILD----- ---EMDK--- -----RLTEP
           WSCSTKVLIV WALVKRFDEA NAILD----- ---EMDK--- -----RLTEP
           YGASVKSTIT YLFLWRLRKT EILLD----- ---SLDK--- -----RLAND
           YGASVKSTIT YLFLWRLRKT EMLLD----- ---HLDK--- -----RLEND
           YGASVKSTIT YLFLWRLRKT EMLLD----- ---HLDK--- -----RLQND
           YGASVKSTIT YLFLWRLRKT EMLLD----- ---HLDK--- -----RLQND
           YGSSVKVAIT YSMLWRLIKA KNILD----- ---QLDL--- -----RCTAM
           YGSSVKVAIT YSMLWRLIKA KSLLD----- ---QLDL--- --R---CTTM
           YGSSVKVAIT YSMLWRLIKA KGLLD----- ---QLDL--- --R---CTTM
           YGSSVKVAIT YSMLWRLIKA KGLLD----- ---QLDL--- -----RCTTM
           TLYMVKSFNV YLNRDEMLRS HRLLR----- ---HLDR--- -----RLSSP
           TLYMLKSLNF YLNRGEMLHS HRMLR----- ---HLDR--- -----RLGCS
           TLYMLKVINV CLKRDEMLHI HQLLR----- ---YLDG--- -----RLGCS
           TLYMLKLINV RRMRGQMISS HWLLR----- ---LLDK--- -----RLGCD
           TLYMLKLINV RRMRGEMISS HWLLR----- ---LLDK--- -----RLGCA
           IVANLKFANV YMVRKQLHEI RSLLR----- ---LMDA--- --RARLVGDP
           IVANLKFANV YLVRSQLYEI RSLLR----- ---RMDD--- --RARRVGDP
           IVANLKFANV YLVKSHLYEI RSLLR----- ---LMDA--- --RARRIGDP
           IVANLKFANV YMVKAQLFEI RSLLR----- ---LMDA--- --RARRVGDP
           VACSLKHVAH LYHLPQIVEI ESLIE----- ---QLDT--- -----FIASE
           VACSLKHVAH LYHLSKIVEI ESLIG----- ---QLDT--- -----CVSSE
           LACSLKHVAH LYHLPEIVEI ESLIG----- ---QLDT--- -----FVSSE
           VACSLKHVAH LYHLPEIVEI ESLIG----- ---QLDT--- -----FISSE
           FFASFKFICF RFKLSEIKEI EILFK----- ---ELDQ--- -----RALSR
           FFASFKFVCF RLKLEDIKTI EVLLK----- ---ELDQ--- -----RALSQ
           FFASFKFVCF RLKLEEIKTI EVLFK----- ---ELDQ--- -----RAVSH
           FFASFKFVCF RLKLEEIKTI EVLFK----- ---ELDQ--- -----RALSP
           LFCSYKFFCF RWKLKEIKTI EGLLQ----- ---DLDS--- -----RVESE
           LFCSLKFICF RWRLLEIKDI ERILQ----- ---DLDK--- -----RAESE
           IFCSFKFICF RWKLSEIRVI EKYLQ----- ---ELDK--- -----RADSD
           IFCSFKFICF RWKLSDIREI EGYLQ----- ---DLDS--- -----RADNE
           TACSVKCLLY AYNIKDVLEM ERLLR----- ---LLDE--- -----RVVGP
           SACSAKCLLY AYNIKDVLEM ERLLR----- ---LLDE--- -----RVVGQ
           TACSVKCLLY AYNIKDVLEM ERLLR----- ---LLDE--- -----RVVGP
           TACSVKCLLY AYNIKDVLEM ERLLR----- ---LLDE--- -----RVVGP
           LSNLVKFLLY VTQLTKLIEI QRIIE----- ---QLDA--- -----RVTGM
           MANLLKYSLY VTQLSKLEGI QTLIG----- ---ELDD--- -----RVSGK
           MANFLKYSLY VPQLSKLDEI QMLID----- ---QLDD--- -----RVSGK
           LSTLLKFLMY LSQLNKLVDV RRIIN----- ---HLES--- -----RVSGE
           LSTLLKFLMY LSQLTKLVDV RRIIK----- ---HLES--- -----RVSGE
           MSNFLKFSMY VTQLTKLVDI QKLIV----- ---KLDA--- -----RVSGK
           MSNFVKFSLY VTQLTKLLDI QKLIA----- ---KLDA--- -----RVSGK
           LSNFVKFSLY VTQLTNLLDI QKRIA----- ---QLDA--- --R---VSGK
           LSNLMKFCMY VAQLTKMVEV QSLIG----- ---QLDA--- -----RVSGE
           LSTLSTFMMY VSKVNKMVDI HWLIS----- ---KLDG--- -----RVSGD
           VANLVKLTMY VSQLTKVVDI QRTIA----- ---KLDA--- -----RVSGD
           ISCMAKLLHL KLKSRKLAGL VDAML----- ---SPEF--- -----GVKSE
           ISCMTKLLHL KLESRKLVGL VEMMM----- ---------- --SHEFAFKT
           ISCMTKLLHL RLESRKLDGL VEMMM----- ---SEDF--- -----TVKSE
           ISCMTKLLHL KLESRKLGGL VEMMM----- ---SQDF--- -----AAKTE
           AGHTTKLLSI KANNVQMEEL FRRLD----- ---NEEF--- -----RPRGA
           AGHTTKLLSI KANNVELEQL FKRLD----- ---EDDF--- -----RPRGV
           AGHTTKLLSI KANNVELEEL FKRLD----- ---EDDF--- -----RPRGV
           AGHTTKLLSI KANNVELVEL FKRLH----- ---DEDF--- -----RPRGL
           TALGGKVINI WKYAHVAQGI LSEWS----- ---TWDL--- ----FELRSK
           TALGAKMLNN WKYAHVAQKI LSEWS----- ---TSDL--- ----FELRTK
           TALGAKMLNN WKYAHVAQGI LTEWS----- -TSDLFA--- ------LKTK
           TALGAKMLNN WKYAHVAQGI LNEWS----- -TSDLFE--- ------LKSK
           LALVTKLLNI WYRRKEAASL IDELQ----- ----NDP--- ---AYNLRNA
           LALVTKILNI WLRRNEAANL INELQ----- -----HD--- --PAYNLRNA
           LALVTKLLNI WYRRNEAANL INELQ----- ----HDP--- ---AYNLRNT
           LALVTKLLNI WYRRHEAASL IHELQ----- -----HD--- --PAFNLRNS
           MALVVKILSI WHYRTEAWRL MYELQ----- ---HAPD--- ----YQLHNQ
           MALVVKILSI WRHRTEAWQL MDELR----- ---HSPH--- ----YELRDP
           MALVVKILSI WHYRTEAWQL MEELQ----- ---SAPD--- ----YELRQQ
           MALVVKILSI WHYRTEAWQL MKELR----- ---NAPD--- ----YELRQQ

           YAKC--LEKR IRITWTLLIG F-MLVYIILL GLVITFPIFY LLILHQ----
           YAKC--LEQR IRTTWQLIIG F-MLVYIILL GLIISFPIYY LVILHQ----
           YAKC--LESR IRITWQLIIG F-MIGYIILL GLIVGFPIFY LVVLHE----
           YAKC--LENR IRTTWRLIIG F-MVGYIILL GLIIGFPIFY LLVWQE----
           SYHR-TLNSN IDRLLGIMKI I-RNGYVFAF CLMELLPLAM LMYDGT----
           SYHR-TLNSN IDRLLGIMRI I-RNGYVFAF CLMGILPLAM LMYDGT----
           SYHR-TLNSN IDRMLNIMRI I-RNGYAVAF CLMGVLPLAM LMYDGT----
           SYHR-TLNSN INRMLGIMRI V-RNGYAVAF CLMGILPLAM LMYDGT----
           WGRG-----I LRRAEREARN L-AILNLSAS FLDIVGALVS PLFREE----
           WGRD-----I LREAEREARS L-AILNLTAS FLDIVGALIS PIFREE----
           WGRD-----I LRGAEREARN L-AILNLSAS FLDIVGALIS PLFREE----
           WGRA-----I LRGAEREARN L-AILNLTAS FLDIVGALIS PFFREE----
           SYISEILDQV NKVGKLMARG N-LFFGMLTS MGFGLYPLSS SE--------
           PYISKILVNL NRVGHLMARG N-LFFGMLTS LGFGLYPLSS NE--------
           PYISRILVNL NRVGHLMARG N-LFFGMLTS MGFGLYPLSS SE--------
           PYISKILFNL NRVGHLMARG N-LFFGMLTS MGFGLYPLSS SE--------
           IINI-----L VKETTRLSVL I-SRINLLMG CCTCIGFVTY PIFGSE----
           TINL-----L VEKTTRLSIF I-SRINLLMG CCTCIGFVTY PIFGSE----
           PFIL----LL VEKTTRQSVF I-GRVNLLMG CCTCIGFVTY PLFGSE----
           PFIT----NL VEKTTRQSVF I-GRINLLMG CCTCIGFVTY PIFGSE----
           EEVL----GW QRLCYVIESG L-YINCFCLV NFFSAAIFLQ PLLGE-----
           EEVL----GW QRLCYLIESG L-YINCFCLV NFFSAAIFLQ PLLGE-----
           EEVL----GW QRLCYLVESG L-YINCFCLV NFFSAAVFLQ PLIIE-----
           EEVL----GW QRLCYLVESG L-YINCFCLV NFFSAAVCLQ PLITD-----
           KEVQ----ET KRLHFLLFMA L-IITWFSFL ILFMLIKIST PFWIES----
           KEVQ----ST KRLHFLLFMA L-LVIWLTFL VLFILIKMST PFWIES----
           KEVQ----ST KRLHFLLFMA L-FVTWLTFL ILFVFIKIST PFWMES----
           KEVQ----AT KRMHFLLFMA L-IVIWMTFL VLFILIKIST PFFMKS----
           VEYQ----TG KRWYFVMAFF L-ATSWSFFL CILLLLLITS PMWVHQ----
           VDYR----TA KRWYFTLAFF L-ASSWLVFL CIFILLLITS PLWVHQ----
           VDYR----PG KRWYFLMAFV I-STSWAFFL CIFLLLLITS PMWVQH----
           VDYR----TG KRWYFLMSFF V-STSWALFL VIFIGLLITS PMWVQQ----
           VDYR----SG KRWYFVLAFF V-STSWALFL VIFLGLLVTS PMWVQN----
           VDFR----PG KRWYFLMVFF M-ATSWAFFL CIFLLLLITT PMWVQQ----
           VDFR----PG KRWYFLMAFV L-ASSWGLFL CIFLVLLITS PMWVQK----
           VDFR----PG KRWYFVMAFC L-SSSWGLFL CIFLVLLITS PMWVQN----
           PEMF----RK VDGKMIINRL V-SAMYGAVI SLYLIAPVFS IINQS-----
           PEMF----RK VDGQMLINRL V-SAMYGAVI SLYLIAPVFS IINQS-----
           PEMF----RK VDAQMLINRL V-SAMYGAVI SLYLIAPVFS IINQS-----
           PEMF----RK VDAQMLINRL V-SAMYGAVI LLYLIAPVFS IINQS-----
           PHLF----AS IQRQMLATRV N-STVYLLAL LNFFLVPVTN VIYHR-----
           PHLF----AR IQRQMRATRL N-STVYLLAL FNFLLVPVTN VIYHR-----
           PHLF----AR IQRQMLATRV N-STVYLLAL FNFFLVPVTN VIYHR-----
           SYVT------ MAGSYRMSRL W-IKTYVYCC YIGTIFWLAL PIAYRD----
           SYVT------ MAESYRMSRL W-IKTYVYCC YIGTIFWLAL PIAYRD----
           SYVT------ MAESYRISKL W-IKTYVYCC YIGTIFWLAL PIAYRD----
           SFVT------ MAGSYRMSKL W-IKTYVYCC YIGTIFWLAL PIAYRD----
           TFVS------ SHAAFRMSRN F-TVVWIMSC LLGVISWGVS PLMLGI----
           TFVS------ NHAAFRKSWN F-VAVWIMAC QLGVISWGVS PLMLGI----
           TFVS------ SHAAFRKSWN F-TAVWIMAC LLGVISWGVS PLMLGI----
           TFVS------ SYAAFRKSWN F-TAVWIMAC LLGVISWGVS PLMLGI----
           SSVSLILLNN WMIIDRQVMF F-FKIVCMPV LYYCVRPYFQ YIFDCYIKDK
           KALSLILMDN WLIIDKQVMF F-FKIVCMPV IYYTMRPYFQ YMYDCYIVKE
           RSVSLILLDN WLIIDRQVMF F-FKIVCMPV LYYCVRPYFQ YIYDCYIVKD
           RAVSLILLDN WLIIDRQVMF F-FKIVCMPV LYYTMRPYFQ YIYDCYIVKD
           QVES-TMNRY WASTRRQILI Y-LYSCICIT TNYFINSFVI NLYRYFTKPK
           EQVESTMDRY WASTRRQLLI Y-LCSCVCLT SNYFINSFAS NLYRYFTLPK
           EVES-TMDRY WASTRRQLLI Y-LYSCICIT SNYFINSFAS NLYRYFTRPK
           QVES-IMDRQ WASTRRQLLI Y-LYCCICIT SNYFINSFAS NLYRYFTRPK
           REME-----L LVATQAYTRT I-TLLIWIPS VIAGLMAYSD CIYRSLFLPK
           QEMS-----L LVATQVYTRT I-TLILWVPS VIAGFIAYSD CIYRTWFLPK
           REMD-----L LAATQVYTRT I-TLILWVPS IIAGLIAYSD CLYRTLFLPK
           REMD-----L LMDTQVYTRT I-TLVLWVPS VIAGLIAYSD CIYRTWFLPK
           A-------RY HSIALAKMRK L-FFLVMLTT VASATAWTTI TFFGDSVKMV
           A-------RY HSIALAKMRK L-FFLVMLTT VASATAWTTI TFFGDSVKMV
           A-------RY HSIALAKMRK L-FFLVMLTT VASATAWTTI TFFGDSVKMV
           SDAR-----Y HSIALAKMRK L-FFLVMLTT VASATAWTTI TFFGDSVKMV
           HYRC---QHY YNLAKGLMKL E-CTYYLAYN MYFNAAPLLG LLCEYLMDGK
           LYRR---EHF HSLANGLMKF E-FIYFWMFA LYYNGAPLVG LLYEHLMDGV
           HYRC---RHY HKLANGFMKF E-FVYFWMFV LYYNTAPLVV LLYEHLTEEM
           HYRC---RHY HSLANGLMKF E-FVYFWLFA LYYNGAPLAS LLYEHLMDGM
           NYRT---QHY QNVALFTMKC Q-YILYVFFY MYYNGAPLLL LLWEFLMDKQ
           HYRT---QHY LDVALFTMKC Q-YLLYIVFF LYYNGAPLLL LLWEYLMDRE
           YYRS---QHY RDVALFTMKC Q-YILYIIFY MYYNGAPLLL LLWEYQMDRQ
           HYRC---QHY FDMAMTIMRI E-FLFYMILY VYYNSAPLWV LLWEHLHEEY
           HYQS---QHY YDMAIMIMKI E-FWFYMVFY VYYNSAPLML LLWENLQEEP
           HYRC---QHY YDMAMLIMKG E-FMFYVVFY AYYNSAPLML LLWEHLQEDQ
           HYRC---QHY YDVAMLIMKG E-FVFYMIFY VYYNSAPLML LLWEHLQEDQ
           NYAM---GYR LEKSTRLMKN C-TILFAFCN AYYNATPLIT MAYEMLADSK
           SSVG----YR LKKSIRLMRN C-TVLFAFGN TYYNVMPFIN MAYQILTDSK
           TYSV---SCR LKKSNRLMKN C-TIFFAFGT AYYNGMPFIT MAYDILTDSM
           AYRI---HHY QEKYTRHIRN T-FIFHTSAV VYYNSLPILL MIREHFSNSQ
           PYRS---HHY YESYTRFIRN L-LIFFTLTI AYYNALPIIL MTRELLKESQ
           PYRS---QHY FESYTRFIRI L-VVFTSSCI VYYNLLPNIL MIRELLMESQ
           PYRT---RHY YESYTRFIRR L-VIFTSLAI AYYNLLPIIL MTRELLTEAQ
           IYHR-----V NDHYWTKSFV YLVIIYIGSS IMVVIGPIIT SIIAYFTHNV
           LYHR-----V NDHYWSKSFI YLVIIYIGSS IMVVIGPIIT SIISYYTNHG
           IYHR-----V NDHYWSKSFV YLVIIYIGSS IMVVIGPILT SIISYFTHHG
           IYHR-----V NDHYWSKSFV YLVIIYIGSS IMVVIGPIIT SLISLFNHHG
           YEVN----KY YLSCSTRNVL Y---VYYFVM VVMALEPLVQ SCIMYLIGFG
           DYNV-----H RFYLSRVARF V-SYLYYFTM VSMAFLPLIQ SCIMYLIGFG
           YNVD------ RFYLSRTTRY V-LYSYYITM VFMALLPLIQ SCIMYLIGFG
           YGVN------ RFYLSRTTRY V-LGLYYFTM VLMALGPLIQ SCIVYLIGFG
           YDVN------ RFYLSRTTRY V-LYFYYFTM VLMALGPVIQ SCIMYLIGLG
           YNVS----FY RKHMNRVMTL F-TILCMTYT SSFSFYPAIK STIKYYLMGS
           YHVP----YY RKHMNRVMTL F-TILCMTYT SSFSFYPAIK STIKYYLMGS
           YQVP----YY RKHMNSVMTL F-TILCMTYT SSFSFYPAIK STVKYYLMGS
           YQVP----YY RKHMNSVMTL F-TILCMTYT SSFSFYPAIK STVKYYLMGS
           EYKL---PDF EKTMKRVINI F-TFLCLAYT TTFSFYPAIK ASVKFNFLGY
           EYRL---PDF EKTMKRVINV F-TFLCLAYT TTFSFYPAIK ASVKFNFLGY
           AYRL---PDF EKTMKRVINI F-TFLCLAYT TTFSFYPAIK ASVKFNFLGY
           EYRM---SDF EKTMKRVINI F-TFLCLAYT TTFSFYPAIK ASVKFNFLGY
           QYSV---KSY LKRCDLFSKG F-AGLFLIMY FIHSLTAIII YAYRILVLRL
           QFAV---KTY LKRCHLFTKC F-SVLLMAMF FTHSLSAIVI YAFQKLWLRS
           QCFV---KSY LKRCHLFTKG F-AILLMAML FTHSLSAIVT YAFQRLWLQS
           EYAV---KSW LKRCHIYTKG F-GGLFMIMY FAHALIPLFI YFIQRVLLHY
           QYAV---KRY LKHSKMFTMG F-GGLLTTKY FAHVLIPLVV YYFQRWVLNL
           QYAV---KTF LKRCKIFTMG F-GVLLTTMC LAHILIPLVI YYFQRWVLNS
           EYAV---NSY LKRCNIVTRG F-GGLLTIMF FAHSLLPIVI YYYQICVIHL
           LYDV---KSY LKRCNIITRG Y-GRFLTLMA LSHSLTPIVI YFFQSCVLHL
           QYAV---KHY LKFCNLISKG F-ASLLTAMV TTNSMSAMAQ YVIQRWWLHS
           QYAV---GHY MKFCNRISKG F-AFLLTTMV ITNSISAIAQ YAIQSFWLHS
           KYDV---GHY MNYCTRISRS F-AFLLTTMV VINSCSAVTQ YGIQRFWLHS
           QYEV---NKY LKTSNLYNKS F-GIIYVVLV AINSMFELIE YIILRMMNSP
           EYDV---KKY LKISNLYGKS F-GSVYTILV VINSMFALIE YIILWLMHSP
           KYAV---SHY LKRCHLITKG F-GGLYTAVI VTNSMFFLIQ YTVLKVMHSP
           EYAV---GYY LKRCHRYTKG F-GGLYTTLV VTYNLFALTQ YTLLYLLHSP
           KYSV---KEF LKRCHSYTKG F-GGLYTILV VIYNFFNLIQ YSILHLLQSP
           KYSV---KFF LKKCHRYTKG F-GGLYTTLV VVYNLFALSQ YSILHLLDSP
           PYNI---GHH LSGYSRYSKF Y-FGMHMVLI WTYNLYWAVY YLVCDFWLGM
           YNVK----NH LSGYSRYSKF Y-FGMHLVLI WTYNLYWAVY YLVCDLWLGI
           YNVK----YH LSGYSRYSKF Y-FGMHLVLI WTYNLYWAVY YLVCDFWLGV
           YNIE----YH LSGYSRYSKF Y-FGMHLVLI WTYNLYWAVY YLVCDFWLGV
           MYRL---DRY LRSCSRISIT Y-ALLYSVLI WTFNLFSIMQ FLVYEKLLKI
           VYRL---DSY LKSCSRISIT Y-ALLYSVLI WTFNLFSIMQ FLVYEKWLKI
           VYRL---DSY LRSCSRISIT Y-ALLYSVLI WTFNLFSIMQ FLVYEKWLKI
           AYRL---DRY LRSCSRISIT Y-ALLYSVLI WTFNLFSIMQ YLVYEKWLKI
           RYNL---PMY LGTCSRISLI Y-SLLYSVLI WTFNLFCVME YWVYDKWLNI
           RYNL---SKY IGSCSRISLI Y-SSLYSVLI WTFNLFCIME YWVYEKWLNI
           RYNL---AKY LRSCSRISLT Y-STLYSVLI WTFNLFCIME YWVYEKWLNI
           RYNL---EKY LGSCSRISLT Y-SSLYSVLI WTFNLFCVME YWVYEKWLNI
           EWRS-----Q NQRGQLMAAI Y-FMMCAGTS VSFLLMPVAL TMLKYHSTGE
           SEWR----SQ NRRGQLMAAI Y-FMMCAGTS VSFLLMPVAL TMLKYHSTGE
           EWRS-----Q NRRGQLMAAI Y-FMMCAGTS VSFLLVPVAL TMLKYHSTGE
           EWRS-----Q NRRGQLMAAI Y-FMMCAGTS VSFLLVPVAL TMLKYHSTGE
           LEKI---ERE NQLDRYVARS F-RNAAYGVI CASAIAPMLL GLWGYVETGV
           RAKI---EGE NQLDRYVSRS F-RNAAYGVI WASAIAPMLL GLLGYIRTGV
           REKL---ERE NQLDRYVSRS F-RNAAHGVI WASAIAPMLL GLWRYIISGE
           REKI---ERE NQLDRYVSRS F-RNAAYGVI CASGIAPILL GLWGYIRTGE
           NNVA----AE CRRRMVTFSI M-TSLLACLI IMYCVLPLVE IFFGPAFDAQ
           NNIA-----A WCRRRMITFS IMTALLSCLI IMYCVLPLVE IFFGPELEPQ
           NNVA----AE CRKRMITFSI M-TALLSCLI IMYCVLPLVE IFFGPEIDSQ
           NSVG-----A ECRKRMFTFS IMTALLSCLI IMYCVLPLVE IFFGPQIDPQ
           AREI--IEVE NQSDQMLSLT Y-TRCFGLAG IFAALKPFVG IILSSIRGDE
           AREI--VAVE NESDQLLSLT Y-TRCFGLAG IFAAIKPFVG IVVSLIRGDL
           ARAI--VDVE NESDQMLSLT Y-TRCFGLAG IFAAIKPFVG IVVSLIRGDE
           AREI--VDVE NESDQMLSLT Y-TRCFGIFA AIKPFVGLVV SLIRGDEIH-
           YAEI--LNVA NKQDQRMCTL F-RTCFFLAW ALNSVLPFVR MSFSYWLSGH
           EYAE-ILNAA NKQDQRMCTL F-RTCFFLAW LLNSVLPFVR MGLTYWLAGH
           YAEI--LNAA NKQDQRMCTL F-RTCFLLAW ALNSVLPFVR MGLSYLLAGH
           YAEI--LNAA NKQDQRMCTL F-RTCFLLAW ALNSVLPLVR MGLSYWLAGH
           EMIV---TRE SRRDQFISAM Y-AYCFITAG LSACLMSPLS MLISYQRTGE
           RIIS----TE NHQDQFISSL Y-SYCFVTAG LSACLMSPLS MLVNYHRTGQ
           DRII---SIE NNRDQFISAL Y-SYCFVTAG LSACLMSPLS MLISYHKTGQ
           KGIL---SKE NRRDQFISAL Y-SYCFMTAG LLACLMSPLS MLVSYHRTGQ
           DYVA----EA NKLASFLGRA Y-CVSCGLTG LYFMLGPIVK IGVCRWHGTT
           HYVA----EA NKLASFLGKA Y-CLSCGLTG IYFMLGPIVK IVGSSWQGTT
           HYVD----EA NKLASFLGRA Y-CLSCGLTG LYFMLGPIVK IVGNGWRDTT
           HFVD----EA NKLASFLGRA Y-CLSCGLTG LYFMLGPIVK IVSNGWRGTT
           RMLV----GL ATTANRLSLL L-LSSGTATN AAFTLQPLIM GLYRWIVQLP
           RMLV----GL ATTANRLSLL L-LASGTATN AAFNLQPLIM GLYRWVSDLP
           RMLV----GL ATTANRLSLL L-LASGTATN TAFNLQPLIM GLYRWMSDLP
           RMLV----GL ATTANRLSLL L-LASGTATN TAFNLQPLIM GFYRWFSQLP
           DIRL----KH SAMAARINFW P-LSAGFFTC TTYNLKPILI AMILYLQNRY
           QRRI--RLRH SIMAARINFW P-LSTGFFTC TTYNMKPILI ALVLYLQNRV
           RQIR----LS HSIMAARINF WPLSTGFFTC TTYNLKPILI ALVLFLQHRG
           DQRQ-IRLNH SVMAARINFW P-LSTGFFTC TTYNLKPILI ALVLFLQNRD
           GYKK----RF YTLATQLTFL L-LCCGFCTS TSYSVRHLID NILRRTHGKD
           GYKM----RL YTLATRLTFL L-LCCGFCTS TSYSVRHLID NILRRAHGKD
           GYKM----RF YTLATRLTFL L-LCCGFCTS TSYSVRHLMD NILRRAHGKD
           GYKM----RF YTLATRLTFL L-LCCGFSTS TSYSVRHLMD NILRRAHGKD
           SRRKVAQRSY YLMVTRCGML V-FTLGSITT GAFVLRSLWE MWVRRHQEFK
           PRRDVAQRSY YLMVTRSGML V-FTMGSITT GAFVLRSLYE MWARRRQEFK
           SRKDAAQRSY YVMVTRCGML V-FTLGSVTT SAFVLRSLWE MWVRRHQEFK
           SRRDSAQRSY YLMVTRCGML V-FTLGSITT GAFVLRSLWE MWARRREEFK
           MQMD----HT YRYFWKRFHI V-QAYGHVGG LAFCLMPLVL FFLTHEGNGS
           MQMD----ET YRNFWQRYRF I-RIYSHLGG PMFCVVPLAL FLLTHEGKDT
           MQMD----RT YSYFWKRYRI V-QIYAHVGG LAFCLMPVAL FLLTHEGKGL
           MQMD----QT YRNFWKRYRF I-QIYSHVGG PLFCLMPVAL FLLTHEGKGT
           EEFQ-----L ILDAVRFCNY L-VWFYQICY AIYSSSTFVC AFLLG-----
           EEFQ-----M ILDAVRFCNR L-VWFYQICY AIYSSSTFVC AFLL------
           EEFQ-----L IIEAVRFCNR L-VWFYQICY AIYSSSTFVC AFLLG-----
           EEFQ-----L IVEAVRFCNR L-VWFYQICY AIYSSSTFVC AFLL------
           AEKR----KV RDMVATITRL Y--LTFVVVY VLYATSTLLD GLLH------
           EEKR----KV RDMVAAITRL Y--LIFVVVY VLYATSTLLD GLFH------
           EEKR----KV RDMVAAITRL Y--LIFVVVY VLYATSTLLD GLFH------
           EEKR-----K VRDMVAAITR L-YLIFVVVY FLYATSTLLD GLFH------
           EEKV-----Q VHRAAALCNR V-VVIYHCIY FGYLSMALTG ALVIG-----
           EEKV-----Q VHRSAALCNR V-VVIYHCIY FGYLTMAVTG ALVIG-----
           EEKT-----Q VHRSAALCNK V-VVIYHGIY FGYLTMALIG ALVI------
           EEKS-----M VHRYVALGNF C-HVLYHTCY WVYVLTNFVG FLLLGH----
           EEKS-----L VHRYVALGNF S-YVVYHTCY WVFVITNFIG FLLIGH----
           EEKS-----L VHRYVALGNF S-YTVYHTCY WVFVITNFIG FLLI------
           EERT-----I VHRHVALGNF C-YIFYHIAY TSFLISNFLS FIMK------
           KERS-----T VHRYVAMGNF F-DILYHIFY STFVVMNFPY FLLE------
           EERS-----T VHRYVALANF F-DIMYHIFY TSFVVMNFPY FLMQG-----
           AERF-----E IHRCVVLCNR A-YLIYQFIY IGYTVSTFLS AALSGV----
           KERV----EV HQGVVRCNKA Y--LIYQFIY TAYTISTFLS AALSG-----
           KERI----EV HRWVVRCNKA --NFIYQMIY TCYTISTFLS AGLSG-----
           EERT----EV HRWVVRCNKA Y--LIYQMIY TCYTLSTFLS AALSG-----
           NERI----EV HRWVVRCNMA Y--LIYQMIY TAYTISTFLS AALSG-----
           EERI----EV HRWAVRCNMA Y--LIYQMIY TLYTISTFLS AALS------
           EERI----EV HRWAVRCNMA Y--LIYQMIY TLYTISTFLS AALS------
           TQRR-----I FHKMVARVNL I-VILFLSTY LGFCFLTLFT SVFAG-----
           SQRQ-----I LHKSVARVNL I-VIVFLSTY LVFCFLNLFT SVLSG-----
           SQRQ-----I LHKMVARVSL I-TLVFLSTY LGFCLLNLFT SVLAG-----
           SQRQ-----I HHKMVARVNL I-VILFLSTY LGFCLLTLFT SVLA------
           RERL-----Q IHRAVSLSNR I-FFFFMAVY MVYATNTFIS AISIG-----
           GERL-----Q IHRAVSLSNR I-FFFFMAVY MVYATNTFLS AIFIG-----
           GERL-----Q VHRAVSLSNR I-FFFFMAVY MVYATNTFLS AIFIG-----
           SERL-----Q VHRAVSLSNR I-FFFFMAVY MVYATNTFLS AIFI------
           SDRE-----R IHNMVARCNY A-FLIYSFIY CGYAGSTFLS YALS------
           SDRE-----R IHNMVARCNY A-FLIYSFIY CGYAGSTFLS YALS------
           SDRE-----R IHNMVARCNY A-FLIYSFIY CGYAGSTFLS YALS------
           SDRE-----R IHNMVARCNY A-FLIYSFIY CGYAGSTFLS YALS------
           EERE----KI HLVVARSNHA F--LIFTFVY CGYAGSTYLS SVLSG-----
           EERE----KI HRVVARSNHA F--LIFTFVY CGYAGSTYLS SVLSG-----
           EERE----KI HRVVARSNHA F--LIFTFVY CGYAGSTYLS SVLSG-----
           EERE-----K IHRVVARSNH A-FLIFTFVY CGYAGSTYLS SVLS------
           EDTR-----I IDEGMAKAEF M-FRLLMRCL LGVICVGILY MAMASE----
           DDVR-----I VAEGVAGAEA I-FRILGRCV VGILCLGIVY IIMASE----
           EEFR-----I IGEGVTAAEF I-FRVILRAV VGVVVLGVFY ISLASE----
           DERQ----II MAGIERAEFI F-RTIFRGLA CTVVLGIIYI SASSE-----
           DERQ----II MAGIERAEFI F-RTIFRGLA CTVVLGIIYI SASSE-----
           EEIS-----A LRKEVNIAQG T-FRTFASIF VFGTTLSCVR VVVRPD----
           EELA-----A LRREVDIAQG S-FRTFGWIF VFGTTLSCIR VVIRPD----
           GELR-----A LRREVDIARG S-FRVFARIF VFGTALSCFR LVIRPD----
           EELS-----A LRREVHIARG S-FLVFARIF VFGTALSCVR LVIRPD----
           QEHRYYRDHV HCHARRFTRC L-YISFGMIY ALFLFGVFVQ VISGN-----
           QERRYYQDHV HCHAKRFTRC L-YISFGMVY AVFLFGVFVQ IVNGN-----
           QEHRYYQDHV HCHAKRFTRC L-YISFGMVY VLFLLGIFVQ IINGN-----
           QEHRYYQDHV KCHAKRFTRC L-YISFGMVY AVFLFGAFVQ IINGN-----
           EECE----FF NQNTRREANF I-WKSFIVAY GLSNISAIAS VLFGGG----
           GERQ----FF NQNTKREANL I-WKSFIVAY GLSNVSAIAS VLFGGG----
           EECQ----FF NQNTRREANL I-WKSFIVAY GLSNVSAIAS VLFGGG----
           EERQ----FF NQNTKREANL V-WKSFLVAY GLSNVSAIAS VLFGGG----
           EERN----YF NQNPSRVARM L-SKSYLVAA ISAIITATVA GLFSTG----
           EERR----YF DQGPRREAQM L-SKGYLVAA TSSIITGTAA GLFSSG----
           EERR----YF DQNPRSVAQT L-SKGYLVAA TSAVITAIAA GLFSSG----
           EERR----YF NRSPRSVAQT L-SKSYLVAA ISSIITAIAA GLFSSG----
           EQRS-----I YGQVRVQLRN V-LYVFIGIY MPCALFAELS FLFKEE----
           EQRA-----I YGQVRVQLRN V-LYIFIGIY MPCALFAELS FLFKEE----
           EQRG-----I YGQVRLQLRN V-LYIFIGIY MPCALFAELS FLFKEE----
           EQRG-----I YGQVRLQLRN V-LYIFIGIY MPCALFAELS FLFKEQ----
           IQLL-----R HEKMSKHMQR M-SKLFVITY GIVFINAAVP FIFETE----
           DQIL-----R HESMTKHMQG M-SKLVLISY AFVLVSAAVP FIFESG----
           DQIL-----R HGRIIQHMQR M-SKLVLISY AFGLISAAVP FIFESG----
           DQVI-----R HRIMSRHLQR L-TMIFLVPY GLGFLNASGS FLFKSE----
           DQVL-----R RRKMSRHLQR L-TMIFLVTY GIVFVNSSGS FLFKSE----
           DQIV-----R REEMSNHIQR L-SQLFLITY LILSVGAGVL FIFERE----
           DQIL-----R RENMSNHIQR I-SQLFLITY AILSICSGVL FIFEKE----
           DQIV-----R RENMFEHTQR I-SKLFLITY VVLSIFAGVP FIFERE----
           SQSE-----R HRNMTEHLLR M-SKLFQITY AVVFIIAAVP FVFETE----
           DQLL-----Q RRKMTKHLQI M-SKVFLVSY VMVFINASMA FFLRSE----
           DQVL-----R HRKMCNHLQR M-SKIFLATF VIIFINASVS FAFESE----
           QEMQ-----M LELDRVAVVR M-RNSYGIMS LGAASLILIV PCFDNF----
           EQER----EI LESARTAVVH M-RNFYGIMS FGTASLILLV PCFTNY----
           EERL-----I LESARKAVVH M-RNFYGITS WGAALLILLI PCYANY----
           QERS-----I MESARRAVVH M-RNFYGITS WATASLILLV PCFANY----
           NEEL-----I FAAACERSRK L-RDFYGALS FAALSMILIP QFALDW----
           EEEL-----I VAAACERSRK L-RDFYGALS LAALGMVLVP QFVVDW----
           EEEL-----I LAAACERSRK L-RDFYGALS VAALSMILIP QFVVDW----
           EEEL-----I LAAACERSRK L-RDFYGTLS VAALSMILIP QFVVDW----
           QEVD-----M WRFEHRRFNR V-FMFYCLCS AGVIPFIVIQ PLFDIP----
           QEVE-----M WKFEHRRYRR V-FIFYGLCS GGVIPLIVIQ PLFDIP----
           QEAD-----M WRFEHRRYRR V-FIFYGLCS AGVIPFIVIQ PLFDIP----
           QEVD-----M WKFEHRRYSR V-FIFYVMCS AGVIPFIVIQ PLFDIP----
           EEIE-----F WQRNQRDFKR I-FYWYIGGS LFVALMGYVS VFFQED----
           EEVQ-----F WQRNQISFKR I-FYWYIAGS LFVAITGYIS VFFQEE----
           EEIK-----F WQLNQRGFKR I-FYWYIGGS LFVAVMGYIS VFFQEE----
           EEIK-----F WQQNQRNFKR I-FYWYIWGS LFVAVMGYIS VFFQED----
           EEVD-----F WRREQRFFKW F-FYIYILIS LGVVYSGCTG VLFLEG----
           KESD-----F WRREQRYFKW F-FYIYILIS LGVVYSGCTG VLFLED----
           DEKD-----F WRREQRFFKW F-FYIYILIS LGVVYSGCTG VLFLED----
           EEKD-----F WRREQRFFKW F-FYIYILIS LGVVYSGCTG VLFLED----

           ---------- ---KVLVMQF LIP----FLD H--TTD---- -GG-HLILTA
           ---------- ---KVLVMQF LMP----LLD H--TTD---- -GG-HLLLTA
           ---------- ---KVLVMQF MMP----LLD H--TTD---- -RG-HLVLTA
           ---------- ---KVLVMQF LMP----ILD H--TTD---- -GG-HLVLTA
           ---------- ---RVTAMQY LIP----GLP L--ENN---- -YC-YVVTYM
           ---------- ---RVTAMQY LIP----GLP L--ENN---- -FC-YTVTYL
           ---------- ---RVTMMQY RVP----GLP L--ENN---- -FC-YTVTYL
           ---------- ---RVTMMQY RVP----GLP L--ENN---- -FC-YTVTYL
           ---------- ---RAHPFGL ALP----GVS M--TSS---- -PV-YEVIYL
           ---------- ---RAHPFGV ALP----GVN M--TRT---- -PV-YELVYV
           ---------- ---RAHPFGV ALP----GVN M--TRT---- -PV-YELVYL
           ---------- ---RAHPFGV ALP----GLN M--TRT---- -PV-YELVYL
           ---------- ---RVLPFGS KIP----GLN E--YES---- -PY-YEMWYI
           ---------- ---RVLPFGS RIP----GLN E--YES---- -PY-YEMWYV
           ---------- ---RVLPFGS RIP----GLN E--YES---- -PY-YEMWYV
           ---------- ---RVLPFGS RIP----GLN E--YES---- -PY-YEMWYV
           ---------- ---RVLPYGM YLP----TID EYKYAS---- -PY-YEIFFV
           ---------- ---RVLPYGM YLP----AID EYKYVS---- -PY-YEIFFV
           ---------- ---RVLPYGM YLP----TID EYKYIS---- -PY-YEIFFV
           ---------- ---RVLPYGM YLPTIDEY-K Y---VS---- -PY-YEIFFV
           ---------- ---GKLPFHS VYP----F-Q W--HRL-DLH PYT-FWFLYI
           ---------- ---GKLPFHS IWP----F-Q W--HRM-DLH PYM-FWFLYL
           ---------- ---GKLPFHS IWP----F-Q W--HRL-DLH PRM-FWSLYF
           ---------- ---GKLPFHS IWP----F-Q W--HRI-DLH PHM-FWFLYI
           ---------- ---QTLPFHV SWP----F-Q L--HDP-SKH PIA-YIIIFV
           ---------- ---QILPFHV AWP----F-H L--HDP-RKH PIA-HAIIFV
           ---------- ---QILPFHV AWP----F-H L--HDP-TKH PIT-HAIIFV
           ---------- ---QTLPFHV AWP----F-N L--HDP-TKH PIT-HAIIFV
           ---------- ---QNLPFHA AFP----F-Q W--HEK-SLH PIS-HAIIYL
           ---------- ---QILPLHA AFP----F-Q W--HEK-SIH PIS-HAFIYL
           ---------- ---QNLPFHA AFP----F-Q W--HDR-SKH PII-HAVFYL
           ---------- ---QTLPFHA AFP----F-Q W--HDR-STH PFT-HGIIYL
           ---------- ---QNLPFHA AFP----F-Q W--HDR-STH PIT-HAIIYL
           ---------- ---QNLPFHA AFP----F-Q W--HDR-STH PIT-HAAIYL
           ---------- ---QNLPFHA AFP----F-Q W--HDR-STH PIT-HAIIYL
           ---------- ---QNLPFHA AFP----F-Q W--HDR-STH PVT-HAIIYL
           ---------- ---KDFLYSM IFP----F-D S--DPL---- -YI-FVPLLL
           ---------- ---KDFLYSM VFP----F-D S--DPL---- -HL-FVPLLL
           ---------- ---KDFLYSM IFP----F-D ---SDP---- -LYIFVPLLL
           ---------- ---KDFLYSM IFP----F-D ---SDP---- -LHIFVPLLL
           ---------- ---REMLYKQ VYP----F-D N--TQL---- -HF-FIPLLV
           ---------- ---REMLYKQ VYP----F-D N--TKL---- -QF-FIPLLG
           ---------- ---REMLYKQ VYP----F-D N--TQL---- -QY-FIPLLG
           ---------- ---KSLPLAC WYP----F-D Y--TQP---- -IV-YEVVFF
           ---------- ---KSLPLAC WYP----F-D Y--TQP---- -IV-YEVVFF
           ---------- ---KSLPLAC WYP----F-D Y--TQP---- -GV-YEVVFL
           ---------- ---RSLPLAC WYP----F-D Y--TQP---- -GV-YEVVFL
           ---------- ---RMLPLQC WYP----F-D A--LGP---- -GT-YTAVYA
           ---------- ---RMLPLQC WYP----F-D A--LAP---- -VT-YSAVYA
           ---------- ---RMLPLQC WYP----F-D A--LAP---- -VT-YSAVYA
           ---------- ---RMLPLQC WYP----F-D A--LAP---- -VT-YSAVYA
           DTCE------ ---MTLTYPA IVP----YLQ L--GNY--EF -PS-YVIRFF
           TCE------- ---MTLTYPA IVP----YVQ L-GKFE---- FPS-YVIRFF
           TCE------- ---MTLTYPA IVP----YVQ L-GKFE---- FPS-YVIRFF
           TCE------- ---MTLTYPA IVP----YLQ L-GKFE---- LPS-YVIRFF
           GSYD------ ---IMLPLPS LYP------A W--EHK-GLE FPY-YHIQMY
           GSYD------ ---ILLPLPS LYP------A W--VDK-GLS FPY-YHIQMY
           GTYD------ ---IVLPLPS LYP------- A--WEDKGLT FPY-YYIQMY
           GTYD------ ---IVLPLPS LYP------A W--KDK-GLT FPY-YHIQMY
           SVFNVPAVRR GEEHPILLFQ LFP----FGE L--CDN---- ----FVVGYL
           SVFNMPAVRR GEEQPILLFQ LFP----FGE L--CDN---- ----FVVGYL
           SVFNMPAVRR GEEQPILLFQ LFP----FRE L--CDN---- ----FVIGFL
           SVFNMAAVRR GEERPILLFQ LFP----FRE L--CDN---- ----FVIGYL
           VDHETNSSIP VEIPRLPIKS FYP----W-N A--SHG---- -MF-YMISFA
           VDHETNSSIP VEIPRLPIKS FYP----W-N A--SHG---- -LF-YMISFA
           VDHETNSSIP VEIPRLPIKS FYP----W-N A--SHG---- -LF-YMISFA
           VDHETNSSIP VEIPRLPIKS FYP----W-N A--SHG---- -LF-YMISFA
           ELS------- ---YRLQIDT WFP----W-E V--QGS---- VLG-YGTAYL
           EMS------- ---YKTQINT WYP----WRV H--GSA---- -IG-YGLGHF
           DVS------- ---YKTQINT WYP----WRI H--GSA---- -IG-YGLGHF
           EVG------- ---YKTQINT WYP----WRV H--GSA---- -VG-YGLGHF
           NMS------- ---YRTQTNM WFP----WKV H--GSA---- -IG-FVVAIL
           NMK------- ---YRTQTNT WFP----WKV N--GSA---- -LG-FGLAIF
           NMS------- ---YRMQTNM WFP----W-K V--HGS---- PFG-FGVAIL
           DLS------- ---FKTQTNT WFP----WKV H--GSA---- -LG-FGMAVL
           QLS------- ---FKTQTNT WFP----WKV H--GSA---- -IG-FGLAIL
           NLS------- ---FRTQTNT LFP----WKV H--GSA---- -LG-FSVAIL
           SLS------- ---FKTQTNT WFP----W-K V--QGS---- ALG-FGVAIL
           PIC------- ---YETQNET WYP----WKI N--DSI---- -LS-FCASYI
           QVS------- ---YIIQNDA WYP----W-K I--GDS---- IPG-LCALYI
           QVS------- ---YNMQNEA WYP----W-K I--GDS---- IPG-FCALYI
           QLG------- ---YRIQSNT WYP----W-Q V--QGS---- IPG-FFAAVA
           KLS------- ---YRLQSST WYP----W-Q F--QGS---- IPG-FLVAVV
           DLS------- ---YRIQSSA WYP----W-K I--QGS---- IPG-FLVAVI
           DLS------- ---YRLQSST WYP----W-K I--QGS---- VPG-FLVAVV
           FTYM------ ---HCYPYFL YDP------E K--DPV---- -WI-YISIYA
           FAYM------ ---HCYPYFI FDP------E K--HSV---- -WI-YLGIYA
           FTYM------ ---HCYPYFI FNP------E R--HSK---- -WI-YLAIYV
           FSYM------ ---HCYPYFI FNP------E K--HSN---- -WI-YLGIYV
           K--------- ---ADFTYKR IFPTRLTF-D S--EKP---- -LG-YVLAYV
           K--------- ---AEFPYLR IFPTRFSF-N S--GTP---- -LG-YLVAYV
           S--------- ---EPFSYKR IFPTRFTF-D A--DTP---- -LG-YVGAYV
           K--------- ---AEFPYLR IFPTRLSF-D S--ESP---- -LG-YVAGYV
           K--------- ---SEFPYQR IFPTRLSF-D S--ETP---- -MG-YVVAYV
           EIFE------ ---RNYGFHI LFP----Y-D A--ETD---- -LTVYWFSYW
           EIFE------ ---RNYGFHI LFP----Y-D A--ETD---- -LTVYWFSYW
           EIFE------ ---RNYGFHI LFP----Y-D A--ETD---- -LTVYWFSYW
           EIFE------ ---RNYGFHI LFP----Y-D A-ETDL---- -TV-YWFSYW
           DTFD------ ---RNFGFLI WFP----FDA T--RNN---- -LI-YWIMYW
           DTFD------ ---RNFGFLI WFP----FDA T--SSN---- -LI-YWITYW
           ETFD------ ---RNFGFLI WFP----FDA T--SSN---- -LV-YWIMYW
           ETFD------ ---RNFGFLI WFP----FDA T--SSN---- -LV-YWIMYW
           PDVE------ ---ESLPFFD LEP----W-N W--QGS---- -WR-YYMSYV
           LDAK------ ---QSLPFFD YAP----W-D W--RGS---- -WK-YYITYV
           LDAK------ ---QSLPFFN YAL----W-E W--RGS---- -WI-FYITYL
           PDAK------ ---QIMPFYQ LEP----W-E F--RDS---- -WL-FYPSYF
           PDVK------ ---HPLPFFD LAP----W-D Y---SN---- -YM-FYPTFF
           LDLE------ ---RELPFFG LAP----W-D Y---SG---- -YM-FYPTYF
           PDAK------ ---QSLPFFD LCI----W-E W--RES---- -WI-FYPTYV
           PDAK------ ---QSLPYYD MAP----W-N W--RGS---- -WS-FYPAYL
           PNAE------ ---LTLPFVP MAP----W-N W--RGS---- -WR-FWPTYL
           PNAE------ ---LTLPYVS LAP----W-N W--RES---- -WK-FWPAYL
           ADVE------ ---LALPYVS LAP----W-N W--RES---- -WK-FWPTYM
           NAE------- ---PSMPYVE LAP----W-D Y--QEG---- -WK-FYLTYV
           NAE------- ---QSMPYVE FAP----W-D Y--HDG---- -WC-FFLTYM
           NAE------- ---QSLPFVE LAP----W-D Y--HAG---- -WK-FYLTYM
           NAK------- ---QTLPYVD MAL----W-D Y--EVN---- -WR-FYLTYL
           NAK------- ---KTMPYVN MAP----W-D Y--QAN---- -WK-FYLTYL
           NAK------- ---QVLPYVD MAP----W-D Y--QAN---- -WR-FYLTYL
           RQFE------ ---RMLPYYC WVP----W-D W--STG---- -YS-YYFMYI
           RKFE------ ---RMLPYYC WVP----W-N W--STG---- -SS-YYLMYV
           RQFE------ ---RMLPYYC WVP----W-D W--STG---- -LS-YYLMYV
           RKFE------ ---RMLPYYC WVP----W-D W--STG---- -FS-YYLMYI
           RVVG------ ---QTLPYLM YFP----W-N W--HEN---- -WT-YYVLLF
           RVVG------ ---QTLPYLM YFP----W-N W--EGN---- -WS-YYLLLF
           RVVG------ ---QTLPYLM YFP----W-N W--EGN---- -WS-YYVLLV
           RVVG------ ---QTLPYLM YFP----W-N W--EGK---- -WS-YYVLLV
           RVVG------ ---KQLPYLM YIP----W-K W--QDN---- -WS-YYPLLF
           RVVG------ ---KNLPYLM YIP----W-K W--QDR---- -WS-YYPLLF
           RVVG------ ---KTLPYLM YIP----W-N Y--ENS---- -WS-YYPLLF
           RVVG------ ---KTLPYLM YIP----W-N Y--ENS---- -WS-YYPLLF
           FA-------- ---PVSSFRV LLP----Y-D V--TQP---- -HV-YAMDCC
           FA-------- ---PVSSFRV ILP----Y-D V--TQP---- -HI-YALDCC
           FA-------- ---PVSSFRV LLP----Y-D V--SQP---- -HI-YAMDCC
           FA-------- ---PVSSFRV ILP----Y-D V--TQP---- -HI-YAMDCC
           FT-------- ---PTTPMEF NF-----WLD E--RKP---- -HF-YWPIYV
           FT-------- ---PTTPMEF NF-----WLD E--RQP---- -QF-YWPIYV
           FT-------- ---PTTPMDF NF-----WLD E--RQP---- -KF-FWPIYF
           FV-------- ---PTTPMDF NF-----WLD E--RNP---- -KF-FWPIYL
           N--------- ---KPFPYKM IFP----Y-D A--QSS---- -WIRYVMTYI
           D--------- ---KPFPYKM VFP----Y-N P--HRS---- -WISYALTYV
           E--------- ---KPFPYKM VFP----YNP Y--HNW---- -IS-YVLTYI
           E--------- ---KPFPYKM VFP----YNP Y---KS---- -WIRYVGTYM
           IH-------- ---LELPHNG VYP----Y-D L--QVV---- -MF-YVPTYL
           IH-------- ---LELPHNG VYP----Y-D L--QVV---- -VW-YVPTYL
           IH-------- ---LELPHNG VYP----Y-D L--QVV---- -VW-YVPTYL
           ---------- ---LELPHNG VYP----Y-D L--QVV---- -VW-YVPTYL
           AE-------- ---PELPFPC LFP----W-D I--HII---- -SY-YAPSFI
           AE-------- ---PELPFPC LFP----W-D IHIIRN---- ----YALSFT
           AE-------- ---PELPFPC LFP----W-D I--HII---- -RN-YALSFI
           AE-------- ---PELPFPC LFP----W-N I--HII---- -RN-YVLSFI
           LQ-------- ---PKFPFPS VYP----WDN M--KLS---- --N-YIISYF
           LQ-------- ---PDLPFPS VYP----W-D N--NRI---- -LT-YSLSYL
           LQ-------- ---PDFPFPS LYP----W-- ---KNN---- KIFNYSLSYL
           LQ-------- ---PDLPFPS VYP----W-D N--THI---- -FN-YLVSYL
           CD-------- ---KELPMPM KFP----FND L--ESP---- --G-YEVCFL
           YD-------- ---RELPMPM KFP----FND L--GSP---- --G-YEICFL
           YT-------- ---RELPMPM KFP----FND L--ESP---- --G-YEVCFL
           YA-------- ---RELPMPM KFP----FND L--ESP---- --G-YEICFL
           GQ-------- ---TELPFNI ILP----SFA V--QPG---- --V-FPLTYV
           GQ-------- ---VELPFNI ILP------A F--AVQ---- -PGLFPLTYV
           GQ-------- ---VELPFNI ILP----AFA V--QPG---- --V-FPFTYV
           GQ-------- ---IELPFNI ILP------A F-AVQP---- -GL-FPFTYV
           EDFV------ ---WFTPFNM TMP------K V--LLN---- YPF-FPLTYI
           DDFV------ ---WFTPFNM TMP----TVL L--RSP---- --F-FPLTYI
           DDFV------ ---WFTPFNM TMP----TVL L--RAP---- --F-FPLTYI
           DDFA------ ---WFTPFNM TMP------A V-LLQS---- -PF-FPLTYI
           WI-------- ---YETPFKM MFP------D LLLRLP---- --L-YPITYI
           WI-------- ---YETPFKM IFP----D-P L--LRL---- -PL-YPLTYI
           WI-------- ---YETPFKM IFP----D-P L--LRL---- -PL-YPITYI
           WV-------- ---YETPFKM IFP------D P-LLRL---- -PL-YPLTYI
           ---------- ---FDMPFRM LFH----DFA H--RMP---- -W--FPVFYL
           ---------- ---YDMPFRM LFPEFAHRMP W--------- ----FPIFYL
           ---------- ---YDMPFRM LFPKFAHRMP W--------- ----FPIFYL
           ---------- ---YDMPFRM LFPEFAHRMP W--------- ----FPIFYL
           PVAQ------ ---QEQLLGG WLP----LGV R--NDP---- -KF-YLFVWL
           PVAQ------ ---HEQLLGG WLP----CGV R--KDP---- -NF-YLLVWS
           PVAQ------ ---HEQLLGG WLP----LGL R--KDP---- -KF-YFFVWI
           PVAL------ ---HEQLLGG WLP----FGV R--TDP---- -KW-YFMVWI
           ---------- ----QPPYAL YLP----GLD W--QRS-Q-- -MQ-FCIQAW
           ---------- ---GQPPYAL YLP----GLD W--QRS---- -QLQFCIQAW
           ---------- ----QPPYAL YLP----GLD W--QRS---- QLQ-FCIQAW
           ---------- ---GQPPYAL YLP----GLD W--QRS---- -QLQFCIQAW
           ---------- ---HRVPYNT YYP----FIN W--RVD---- RTQ-MYIQSF
           ---------- ---DRVPYNT YYP----LVN W--RVD-R-- -TQ-LYIQSF
           ---------- ---DRVPYNT YYP----FVN W--RIN-R-- -TQ-LYIQSF
           ---------- ---DRVPYNT YYP----FVN W-RIDR---- -TQ-LYIQSF
           ---------- ----KTPFCL YNP----LVN P--DDH---- ----FYLATA
           ---------- ----KTPFCL YNP----LVN P--VDH---- ----FYLATA
           ---------- ---GKTPFCL YNP----LVN P--DEH---- ----FYLATA
           ---------- -----HAWRM FIP----MLK S--DEH---- ----FLISSV
           ---------- -----HAWRM FIP----LLK S--DEH---- ----FLISSV
           ---------- ---GHHAWRM YIP----LLK S--DEH---- ----FLISSV
           ---------- ---RIHAWRM YFP----YVD P--EKQ---- ----FYISSI
           ---------- ---RRHAWRM YFP----YID S--DEQ---- ----FYISSI
           ---------- ----RHAWRM YFP----LID S--DEQ---- ----FFISSI
           ---------- -----LPWRI YTP----FLD I--HKN---- RTS-FWIAAL
           ---------- ----KLPWRI YNP----FVD F--RES---- RSS-FWKAAL
           ---------- ----KLPWRI YNP----FVD W--RES---- RSS-FWKAVL
           ---------- ----KLPWRI FNP----FVD W--RES---- RLN-FWKAAL
           ---------- ----KLPWRI YNP----YVD W--RES---- RSS-FWKAAL
           ---------- ---GKLPWRI FNP----FVD W-RESR---- -SN-FWRAAV
           ---------- ---GKLPWRI FNP----FVD W-RESR---- -SN-FWRAAV
           ---------- ----KAPWQL YNP----LVD W--RKG---- HWQ-LWIASI
           ---------- ----TAPWQL YNP----LVD W--RSG---- YWQ-LWIASL
           ---------- ----KAPWQL YNP----FVD W--RSG---- YWQ-LWIASI
           ---------- ---GKAPWQL YNP----FVD W--RSG---- YWQ-LWIASI
           ---------- ----RPPYQN YYP----FLD W--RSS-T-- -LH-LALQAG
           ---------- ----RPPYQN YYP----FLD W--RSS-T-- -LH-LALQAG
           ---------- ----RPPYQN YYP----FLD W--RSS-R-- -LH-LALQAS
           ---------- ---GRPPYQN YYP----FLD W-RSSR---- -MH-LALQAG
           ---------- ---GRPPWSV YNP----FID W--RDG---- -MGSLWIQAI
           ---------- ---GRPPWSV YNP----FLD W--RDG---- LGS-LWIQAI
           ---------- ---GRPPWSV YNP----FLD W--RDG---- LGS-LWIQAI
           ---------- ---GRPPWSV YNP----FLD W--RDG---- LGS-LWIQAI
           ---------- ----RPPWQL YNP----FID W--HDG-T-- -LK-LWVAST
           ---------- ----RPPWQL YNP----FID W--HDG-T-- -LK-LWVAST
           ---------- ----RPPWQL YNP----FID W--HDG-T-- -LM-LWVAST
           ---------- ---GRPPWQL YNP----FID W-HDGT---- -LK-LWVAST
           ---------- ---PTLMYSS WIP----W-N W--KDS---- TAA-YLPTVI
           ---------- ---PTLMYPS WIP----W-N W--KDS---- TAA-FLMAVI
           ---------- ---PTLMYPS WIP----W-N W--KDT---- TAA-YLPTVI
           ---------- ---PTLMYPT WIP----W-N W--RDS---- TSA-YLATAM
           ---------- ---PTLMYPT WIP----W-N W-KDST---- -SA-YLATAM
           ---------- ---RELLYPA WFG----V-D W--MHS---- TRN-YVLINI
           ---------- ---RELLYPA WFG----L-D W--MHS---- TRN-YVLINI
           ---------- ---RELLYPA WFG----V-E W-MHST---- -RN-YVFINL
           ---------- ---RELLYPA WFG----L-D W-THST---- -RN-YVLINI
           ---------- ---WELLYPA YFP----F-D L--ESN---- RFL-GAVALG
           ---------- ---WKLIYPA YFP----F-D L--RTN---- -QGMAAAALG
           ---------- ---WELIYPA YFP----FDL E--RNQ---- -WM-AASALG
           ---------- ---LELIYPA FFP----F-D L-ERNR---- -CL-AAVALG
           ---------- ---HKLLYPA WFP----Y-D V--QAT---- ELI-FWLSVT
           ---------- ---HKLLYPA WFP----Y-D V--QAS---- -ELVFWLSVT
           ---------- ---HKLLYPA WFP----Y-D V--QAS-E-- -LR-FWLSVS
           ---------- ---HKLLYPA WFP----Y-D V-QASE---- -LR-FWLSVS
           ---------- ---RNLMYLG WFP----Y-D F--QAT---- AAI-YWISFS
           ---------- ---RNLMYLG WFP----YNV Q--ATA---- -LV-FWISFA
           ---------- ---RNLMYAG WFP----Y-D V--QAN---- ALV-FWISFT
           ---------- ---RNLMYAG WFP----Y-D V-QASA---- -LV-FWISFT
           ---------- ---RGLMYPA WFP----F-D W-LHST---- -RN-YYIANA
           ---------- ---RGLMYPA WFP----F-D W-LHST---- -RN-YYIANV
           ---------- ---RGLMYPA WFP----F-D W-LHST---- -RN-YYIANV
           ---------- ---RGLMYPA WFP----F-D WLNST----- -RN-YYIANV
           ---------- ---RSLPLPM WFP----F-D W--KNS---- MVA-YLGALA
           ---------- ---RTLPLPM WFP----F-E W--KNS---- IFA-YTGALT
           ---------- ---RTMPLPM WLP----F-E W--KDS---- IFA-YTGALA
           ---------- ---RSLPLLM WFP----F-D W--KTS-L-- -AA-YIGALV
           ---------- ---RSLPLLM WFP----F-D W--KTS---- LAA-YIGALV
           ---------- ---RSLPFPM WFP----F-D W--RNS---- TTA-YFGALV
           ---------- ---RSLPFPM WFP----F-D W--KKS---- NIA-YLGDLV
           ---------- ---QSLPFRM WFP----F-D W--KKS-N-- -SA-FIGALT
           ---------- ---LSLPMPM WFP----F-D W--KNS---- MVA-YIGALV
           ---------- ---RSLPLPM WIP----F-D W--KNS---- MAA-YIGALV
           ---------- ---RSLSMPM WIP----F-D W--KNS---- MTA-YIGALV
           ---------- ---GELPLAM LEV--CSIEG W--------- -IC-YWSQYL
           ---------- ---EELPLAM FEV----C-S I--QGR---- -IC-YGLQYL
           ---------- ---EELPLAM LEV----C-S I--QGR---- -LC-YGLQYL
           ---------- ---EELPLAM FE-----WCS I--QGR---- -IC-YGMQYL
           ---------- ---SHLPLKT YNP----LGE N--TGS---- -PA-YWLLYC
           ---------- ---SQLPLGT YNP----FGD N--PGS---- -PG-YWLLYC
           ---------- ---SQLPLGT YNP----FAD H--PGS---- -PG-YWLLYC
           ---------- ---SQLPLST YNP----FGD N--PGS---- -PG-YWLLYC
           ---------- ---NRLPFWM WTP----F-D W--QQP---- -VL-FWYAFI
           ---------- ---NRLPFWM WTP----F-N W--HQP---- -NL-FWYPFI
           ---------- ---NRLPFWM WTP----F-D W--QQP---- -VL-FWYPFI
           ---------- ---NRLPFWM WIP----F-D W--HQP---- -NL-FWYPFI
           ---------- ---YELPFGY YVP----F-E WRSKER---- ----YFYAWG
           ---------- ---YELPFGY YVP----F-E W--RTK---- -ER-YFYAWS
           ---------- ---YELPFGY YVP----F-E WRSKER---- ----YFYAWG
           ---------- ---YELPFGY YVP----F-E W--RTR---- -ER-YFYAWG
           ---------- ---YELPFAY YVP----F-E W--QNE---- -RR-YWFAYG
           ---------- ---YELPFAY YVP----F-E W--RNE---- -RR-YWFAYG
           ---------- ---YELPFAY YVP----F-E W--RNQ---- -RR-YWFAYG
           ---------- ---YELPFAY YVP----F-E W--RNE---- -RR-YWFAYG

           AHVILITFGG FGNYGGDMYL FLFVTHVPLI KDIFCVKLTE F---------
           VHIALITFGG FGNYGGDMYL FLFVTHVPLI KDIFCVKLKE F---------
           IHVGFIVFGG LGNYGGDMYF FLFVTHVPLI KNIFSLKLEE F---------
           VHVALIVFGG FGNYGGDMYF FLFVTHVPLI KNIFCVKLEE L---------
           IQTVTMLVQG VGFYSGDLFV FLGLTQILTF ADMLQVKVKE L---------
           IQLVTMVVQG VGFYAGDLFV FLGLTQILTF ADLLQLKINE L---------
           IQLVTMVVTG VGFYAGDLFV LLALSQILTF ADMLQLKISD L---------
           IQLVTMVVTG VGFYAGDLFV FLGLTQILTF ADMLQLKIHD L---------
           AQLPTPLLLS MMYMPFVSLF AGLAIFGKAM LQILVHRLGQ I---------
           AQLPTPLLLS MMYMPFVSLF AGMAIFGKAM LEILVHRLGQ I---------
           AQLPTPLLLS MMYMPFVSLF AGLAIFGKAM LQILVDRLAQ I---------
           AQLPTPLLLS MMYMPFVSLF AGLAIFGKAM LQILVDRLGQ I---------
           FQMLITPMGC CMYIPYTSLI VGLIMFGIVR CKALQHRLRQ V---------
           FQMLITPMGC CMYIPYTSLI VGLIMFGIVR CKALQHRLHQ V---------
           FQMLITPMGC CMYIPYTSLI VGLIMFGIVR CKALQHRLHQ V---------
           FQMLITPMGC CMYIPYTSLI VGLIMFGIVR CKALQHRLNQ V---------
           IQAIMAPMGC CMYIPYTNMV VTFTLFAILM CRVLQHKLRS L---------
           IQAIMAPMGC CMYIPYTNMV VTFTLFAILM CQVLQHKLRS L---------
           IQGIMAPMGC CMYIPYTNMV VTFTLFAILM CKVLQHKLRS L---------
           IQGIMAPMGC CMYIPYTNMV VTFTLFAILM CQVLQHKLRS L---------
           WQSLTSQHNL MSILMVDMVG ISTFLQTALN LKLLCIEIRK L---------
           WLSVTSQHNL MSILMVDMVG ISTFLQTALN LKLLCIEMRK L---------
           WLSLTSQHNL MSILMVDMCG ISTFMQTALN LKLLCIELRK L---------
           WLSLTSQHNL MSILMVDMCG ITTFLQTALN LKLLCIEIKK L---------
           SQSTTMLYFL IWLGVVENMG VSLFFELTSA LRVLCIELRN L---------
           TQSTTMLYFL IWLGIVENFC VSIFFELTSA LRVLCIELRN L---------
           SQSTTMLYFL IWLGLVENMG VSIFFELTSS LRVLSIELRN L---------
           SQSTTMLYFL IWLGWVENMG VSIFFELTSS LRVLSIELRN L---------
           FQSYFAVYCL TWLLCIEGLS ICIYAEITFG IEVLCLELRQ I---------
           FQTWNVMYFL TWLVCIEGLS VSIYVEITFA IEVLCLELRH L---------
           FQSYFGVYAL TWLLCMEGLS VSAYVEVTFA TEVLCLELRT L---------
           FQCYFGTYAL TWLLCMEGLS VCIYVELTFA IEILCLELRY L---------
           FQCYFAAYAL TWLLCMEGLS ISIYVEITFA IEVLCLELLS L---------
           FQSYLGAYAL TWLLCIEGLS VCIYAELTFA IEVLCLELRN L---------
           FQSFLGTYFL TWLLCMEGLS VCIYGELTFA IEVLCLELQN L---------
           FQSFLGTYTL TWLLCVEGIS VCIYGELTFA IEVLCLELRN L---------
           TNVWVGIVID TMMFGETNLL CELIVHLNGS YMLLKRDLQL A---------
           SNVWVGIIID SMMFGETSLL CELIVHLNGS YLLLKRDLEL A---------
           SNVWVGIIID SMMFGETSLL CELIVHLNGS YMLLRRDMEL A---------
           SNMWVGVIID SMMFGETNLL CELIVHLNGS YLLLKRDLEL A---------
           LNFWVGFIIT SMLFGELNVM GELMMHLNAR YIQLGQDLRR S---------
           LNFWVGFVIT SMLFGELNVM GELMMHLNAR YVQLGQDLRR S---------
           LNFWVGFIIT SMLFGELNVM GELMMHLNAR YVQLGQDLRR S---------
           LQAMGQIQVA ASFASSSGLH MVLCVLISGQ YDVLFCSLKN V---------
           LQAMGQIQVA ASFASSSGLH MVLCVLISGQ YDVLFCSLKN V---------
           LQAMGQIQVA ASFASSSGLH MVLCVLISGQ YDVLFCSLKN V---------
           LQAMGQIQVA ASFASSSGLH MVLCVLISGQ YDVLFCSLKN V---------
           TQLFGQIMVG MTFGFGGSLF VTLSLLLLGQ FDVLYCSLKN L---------
           TQLFGQVLVG LTFGFGGALF VTLSLLLLGQ FDVLYCSLKN L---------
           TQLFGQVLVG VTFGFGGSLF VTLSLLLLAQ FDVLYCSLKN L---------
           TQLFGQVLVG VTFGFGGSLF VTLNLLLLAQ FDVLYCSLKN L---------
           LLQSGPLWCF FAVFGFNSLF VVLTRYESGL IKVLRFLVQN S---------
           LLQSGPFWCF FAVFGFNSLF VVLTRYESGL IKVLRFLVQN S---------
           LLQSGPLWCF FAVFGFNSLF VVLTRYESGL IKVLRFLVQN S---------
           LLQSGPLWCF FAVFGFNSLF VVLTRYESGL IKVLRFLVQN S---------
           LETCSLYICG MCAVSFDGVF IVLCLHSVGL MRSLNQMVEQ A---------
           LETCSLYICG MCAVSFDGVF IVLCLHSVGL MKSLNQMIEL S---------
           LETCSLYICG MCAVSFDGVF IVLCLHSVGL MKSLNQMIEL S---------
           LETCSLYICG MCAISFDGVF IVLCLHGVGL MKSLNRMVEL S---------
           GPWYALGLGI TAIPLWHTFI TCLMKYVNLK LQILNKRVEE M---------
           GPWYALALGI TTIPLWHTFI TCLMKYVNLK LQILNKRVEE M---------
           GPWYAIALGI TTVPLWHTFI TCLMKYVNLK LQILNKRVEE M---------
           GPWYALALGI TTIPLWHTFI TCLMKYVNLK LQILNKRVEE M---------
           FQIYYVLFSM IHSNLCDVMF CSWLIFACEQ LQHLKGIMKP LMELSASLDT
           FQIYYVLFSM IHSNLCDVMF CSWLIFACEQ LQHLKGIMKP LMELSASLDT
           FQIYYVLFSM IHSNLCDVMF CSWLIFACEQ LQHLKGIMKP LMELSASLDT
           FQIYYVLFSM IHSNLCDVMF CSWLIFACEQ LQHLKGIMKP LMELSASLDT
           CIYIPSIVGV AFAMITQNII CLFTYQLKLH FDALSDKLLT L---------
           ATCIASVEGV AFSLGTHNII SIFTYQLNLH FDAIANQLAE L---------
           ATCIASIAGV AFSLGTHNLI CIFTYQLKLH FDAIANQLLE L---------
           ATCIGSIVGV AFSLGTHNLI CIFTYQLKLH FDAIANQLRE L---------
           AQALDSLVGV AFAVKTLNII TISLFQLKLH FDALASQLLH L---------
           VQGLASVVGV AFSLKSLNIV CIFTFQLKLH CDALASQLLR L---------
           SQALASVIGV GFSLKSLNII CIFTFQLKLH CDALASKLVS L---------
           SITVGSFVGV GFSIVTQNLI CLLTFQLKLH YDGISSQLVS L---------
           SITMASFVGV GFSIATQNIV CIFAFQLKLH YDGMASQLVS L---------
           TLAMMSFVGV GFSIATQNIV CIFTFQLKLH YDGMASQLLS L---------
           TIAIASFVGV GFSIATQNIV CIFSFQLKLH YYGMASQLLS L---------
           SQAFSSIINL GTIVTNQLLV HVCTIQLEIH FDGLSDKLEN L---------
           SQALSSILNV GTIITNQLLI HVCTIQLELH FDGLSNQLEN L---------
           SQAFSTILIV GTLLTNLLLI HVCTLQLELH FDGLSSQLEN L---------
           CQIFSCQTNM CVNMFIQFLI NFFGIQLEIH FDGLARQLET I---------
           CQGFSCQVNL CVLIFSQFLV SFFGIQLEIH FDGLARQLEA I---------
           CQAFSCQTNL CVIMFSQFLV SFFGIQLEIH FDGLARQLEA I---------
           CQAFSCQTNL CVIMFSQFLV SFFGIQLEIH FDGLARQLEA I---------
           LEWLHSTQMV ISNIGADIWL LYFQVQINLH FRGIIRSLAD H---------
           LEWLHSTQMV ISNIGADIWL IYFQEQINLH FRNIIQSLED H---------
           LEWLHSTQMV ISNIGADIWL IYFQVQINLH FRGIIQSLED H---------
           LEWLHSTQMV ISNIGADIWL IYFQVQINLH FRGIIQSLED H---------
           IDFTYSQFIV NVSLGTDLWM MCVSSQISMH LGYLANMLAS I---------
           IDVTYSQCTV NANLGTD-LM MSISSQISMH FAYLAKLISS Y---------
           IDITYSQFIV NVSLGTDLWM MCISSQISMH FAYIANLLSS Y---------
           IDFTYSQFIV NVSLGTDLWM MCISSQISMH FAYLAKLISS Y---------
           IDFTYSQLIV NVSLGTDLWM MCISSQISMH FAYLAKVLSS Y---------
           GLAHCAYVAG VSYVCVDLLL IATITQLTMH FNFIANDLEA Y---------
           GLAHCAYVAG VSYVCVDLLL ITTITQLTMH FNFIADDLEA Y---------
           GLAHCAYVAG VSYVCVDLLL ITTITQLTMH FNFIANDLEA Y---------
           GLAHCAYVAG VSYVCVDLLL ITTITQLTMH FNFIANDLEA Y---------
           DIAHGAYLAG IAFLCADLLL VVVITQICMH FNYISMRLED H---------
           DIAHGAYLAG IAFLCADLLL VVVITQICMH FNYISMRLEE H---------
           DIAHGAYLAG IAFLCADLLL VVVITQICMH FNYISMRLEE H---------
           DIAHGAYLAG IAFLCADLLL VVVITQICMH FNYISMRLEE H---------
           AQSIGGYTAT VGNFAADLMI FGVVFQVTMY FEGLSRALRE F---------
           GQSLSGYAAT CGNMSCDLMI FAMVFQVTMY FDRLSKALRE F---------
           SQSASGYTAT CGNMSCDLMI FGMVFQVTMF FDRLSRALRE F---------
           HQSSAGYTAT CGSIAGDLMI FAVVLQVIMH YERLAKVLRE F---------
           FQSIAAYTVT CGAISNDIII FAAVFQVLMH YDRLARALRE F---------
           LQSIAAYTVT CGAISNDIMI FAVVFQVLMH YDRLSRVLRE F---------
           LQSIAGYTAT CGSISSDLMI FAVVFQITML YNRLDKVLRE F---------
           FQLIAGYTVT CGAISSDAMI FAVAFQVLMH YDRLAKALRE F---------
           LQSIASYTCT CGYISADLMM FAAVIQVIMH FDRLARTLRE F---------
           LQSIAAYTCT CGYISADLMM FAVVIQVIMH FDRLAKALRE F---------
           LQSIAAYTCT CGYISADLMM FAVVIQVIMH FDRLARALRE F---------
           SQAIAGYTAT CGHISADLMI FAATMQAIMH FDRLSRALKE M---------
           SQAIAGYTAT CGHISADLMI FAVTMQAIMH FDRLSRALTE F---------
           SQAIAGYTAT CGHISADLMV FSVTMQAIMH FDRLSRALSE F---------
           SQSMAGYMAT CGHISGDLMI FAVAMQVIMH FNRLARALKK F---------
           AQTMGGYTAT CGHISADLMI FAVAMQVIMH FNRLARALKE F---------
           SQSMAGYMAT CGHISGDLMI FAVAMQVIMH FNRLARALKE F---------
           SQNIGGQACL SGQLAADMLM CALVTLVVMH FIRLSAHIES H---------
           SQNLAGQACL SGQLAADMLM CALVTLVVMH FIRLSGNIEG H---------
           SQNLAGQACL SGQLAADMLM CVLVTLVVMH FIRLSGHIQG H---------
           SQNLAGQACL SGQLAADMLM CALVTLVVMH FIRLSGHIQG H---------
           CQNFAGHTSA SGQISTDLLL CAVATQVVMH FDYLARVVEK Q---------
           CQNFAGHTSA SGQISTDLLL CAVATQVVMH FDHLARTVEN E---------
           LQNFAGHTSA SGQIATDLLL CAVATQVVMH FDHLARIVEN H---------
           LQNFAGHTSA AGQISTDLLL CAVATQVVMH FDHLARTVEN H---------
           SQNFAGYTSA AGQISTDVLL CAVATQLVMH FDFLSNSMER H---------
           SQNFAGYTAA AGQISTDLLL CAVATQLIMH FDYLSTTMED H---------
           SQNFAGYTAA AGQISTDLLL CAVATQVIMH FDYLSNTMEH H---------
           SQNFAGYTAA AGQISTDLLL CAVATQVVMH FDYLSSTMEH H---------
           LMVFVLSFFC CSTTGVDTLY GWCALGVSLQ YRRLGQQLKR I---------
           LMVFVLSFFC CSTTGVDTLY GWCALGLSSQ YRRLGQQLMW I---------
           LMVFVLAFFC CSTTGVDTLY GWCALGLSSQ YHRLGKQLMW I---------
           LMVFVLTFFC CSTTGVDTLY GWCALGLSSQ YRRLGKQLMR I---------
           WGVLGVAAAA WLAIATDTLF SWLTHNVVIQ FQLLELVLEE K---------
           WGVLGVAAAA WLAIATDTLF SWLIHNVVVQ FQLLELYLEK R---------
           WGVLGVSAAA WLAIATDTLF SWLIHNVVVQ FQLLELQLAR R---------
           WGVLGVAAAA WLAIATDTLF SWLIHNVVVQ FQLLELQLEK R---------
           FTSYAGICVV TTLFAEDTIL GFFITYTCGQ FHLLHQRIAG L---------
           FTSYAGICVV TTLFAEDTIL GFFITYTCGQ FQLLHERINK L---------
           FTSYAGICVV TTLFAEDTIL GFFITYTCGQ FRLLHEQIDK L---------
           FTSFAGICVV TTLFAEDTIL GFFITYTCGQ FRLLHKRIDK L---------
           WNVMASYSAV TMALCVDSLL FFFTYNVCAI FKIAKHRMIH L---------
           WNVMASYSAV TMALCVDTLL FFFTYNVCAI FKIAKHRMIH L---------
           WNVMASYSAV TMALCVDSLL FFFTYNVCAI FKIAKHRMIH L---------
           WNVMASYSAV TMALCVDSLL FFFTYNVCAI FKIAKHRMIH L---------
           WSTFSSTAVV LPAVSLDTIF CSFTSNLCAF FKIAQYKVVR F---------
           WSAFASTGVV LPAVSLDTIF CSFTSNLCAF FKIAQYKVVR F---------
           WSAFASTGVV LPAVSLDTIF CSFTSNLCAF FKIAQYKVVR F---------
           WSAFASTGVV LPAVSLDTIF CSFTSNLCAF FKIAQYKVVR F---------
           WNVCAALGVA LPTVCVDTLF CSLSHNLCAL FQIARHKMMH F---------
           WNVSAALGVA LPTVCVDTLF SSLSHNLSAL FRIAREKMMH F---------
           WNVSAALGVA LPTVCVDTLF CSLSHNLCAL FRISREKMMH F---------
           WCVSAALGVA LPTVCVDTLF CSLSHNLCAL FKITREKMLH F---------
           YTVLVTVVVV AYASAVDGLF ISFAINLRAH FQTLQRQIEN W---------
           YTILVTVVVV AYASAVDGLF ISFAINLRAH FQTLHWKIAN E---------
           YTVLVTIVVV AYASAVDGLF ISFAINLRAH FQTLHWKIAN E---------
           YTVLVTVVVV AYASAVDGLF ISFAINLRAH FQTLHWKITN E---------
           LLTASGACTV FAFSFVDGFF ICSCLYICGA FRLVQQDIRR I---------
           LLTASGACTV FAFSFVDGFF VCSCLYICGV FRLVQQDIRR I---------
           LLTASGACTV FTFSFVDGFF VCSCLYICGV FRLVQQDIRR I---------
           LLTASGACTV FAFSFVDGFF LCSCLYICGV FRLVQQDIRR I---------
           FIAYTGYVTI FMFGGCDGFY FEFCAHLSAL FEVLQAEIES M---------
           FIAYTGYVTI FMFGGCDGFY FEFCAHLSAL FEVLQSEIRS I---------
           FIAYTGYVTI FMFGGCDGFY FEFCAHLSAL FEVLQSEIRS I---------
           FIAYTGYVTI FMFGGCDGFY FEFCAHLSAL FEVLQSEIRS I---------
           LVHWHGYITV VCFVGADGFF LGFCLYFTVL LLCLQDDVCD L---------
           LVHWHGYITV VCFVGADGFF LGFCLYFTVL LLCLQDDVGD L---------
           LVHWHGYITV VCFVGADGFF LGFCLYFTVL LLCLRDDVGD L---------
           LVHWHGYITV VCFVGADGFF LGFCLYFTVL LLCLRDDVGD L---------
           YSTWSGQVTV YAFAGTDGFF FGFTLYMAFL LQALRYDIQD A---------
           YSTWSGQVTV YAFAGTDGFF FGFTLYMAFL LQALRYDVQD T---------
           YSTWSGQVTV YAFAGTDGFF FGVTLYMAFL LQALRYDVQD A---------
           YSTWSGQVTV YAFAGTDGFF FGFTLYMAFL LKALRYDVQN A---------
           YDFYCTVSGI SFFITFDNLF NVMQSHLIMH LNHLARQISV L---------
           FDLMCTTCGV SFFVTFDNLF NVMQGHLVMH LGHLARQFSA I---------
           FDFSCTTCGV SFFITFDNLF NVMQGHLLMH LNHLARQFSA L---------
           FDITCTTCGV SFFVTFDNLF NVMQGHLIMH LNHLARQFSA L---------
           IEFLIMNWTC LHQASDDVYA VIYLYVVRIQ VQLLARRVEK L---------
           IEFLIMNWTC LHQASDDVYA VIYLYVVRVQ VQLLARRVEK L---------
           IEFIIMNWTC LHQASDDVYA VIYLYVVRIQ VQLLARRVER L---------
           IEFIIMNWTC LHQASDDVYA VIYLYVVRMQ VQLLARRVER L---------
           LEYFTVGYAI YVATATDSYP VIYVAALRTH ILLLKDRIIY L---------
           LEYFTVGYAI FVATATDSYP VIYVAALRSH ILLLKDRIVN L---------
           LEYFTVGYAI FVATATDSYP VIYVAALRSH ILMLKDRIIN L---------
           LEYFTVGYAI FVATATDSYP VIYVAALREH ILMLKDRIIN L---------
           IESVTMAGII LANLILDVYP IIYVVVLRIH MELLSERIKT L---------
           IESVTMIGII LANLILDVYP IIYVVILRTH LELLRQRIID L---------
           IETITMVGII LANLILDVYP ILYVVILRTH LELLSQRIKN L---------
           AEFLLMLYVV TMDQCSDVCP MVSMLMARCH INLLRNRVMH L---------
           AEFLLMLYVV TMAQCSDVCP TVSMLMARCH ILLLQKRVLR L---------
           AEFLLMLYVV TMAQCSDVCP TISMLMARCH IILLRNRMMR L---------
           AEVILRGWAV FMDLCTDVCP LISMVIARCH ITLLKQRLRN L---------
           AECFLMTEAI YMDLCTDVCP LISMLMARCH ISLLKQRLRN L---------
           AECMLMTWCI YMDLCSDVCP LVSMMMARCH ITILKDRLKN L---------
           HETILMLFSV SQSVLTDLYP LLCGIMLRTH IGLLRMRVEK L---------
           NETALMLFAV TQTLMSDIYP LLYGLILRVH LKLLRLRVES L---------
           NETALMLFTI TQALLTDIYP LIYGLMLRVH IKLLQLRVEK L---------
           NETALMLCSV TQTLMSDVYP LLYGLILRAH IKLLHLRVDK L---------
           NETALMLCSV TQTLMSDIYP LLYGLILRAH IKLLQLRVEK L---------
           NETALMLCSV TQTLMSDIYP LLYGLLLRAH IKLLQMRVEK L---------
           NETALMLCSV TQTLMSDIYP LLYGLLLRAH IKLLQMRVEK L---------
           LEYCVVSIGT MQELMSDTYA IVFISLFRCH LAILRDRIAN L---------
           MEYVVVSIGT LQELISDAYP IVFISLFRCH LAILRDRIEN L---------
           LEYFVVSIGT MQELISDAFP IVFISLFRTH LAILRNRIEN L---------
           FEYLVVSIGT MQELISDAYA IVFISLFRGH LAILRSRIEN L---------
           LEYFAMAGAC FQDVCVDCYP VNFVLVLRAH IYIFSERLRR L---------
           LEYFAMAGAC FQDVCVDCYP VNFVLVLRAH MSIFAERLRR L---------
           LEYFAMAGAC FQDVCVDCYP VNFVLVLRAH MSIFAERLRR L---------
           LEYFAMAGAC FQDVCVDCYP VNFVLVLRAH MSIFADRLRC L---------
           FEYITMSFAV LQDQLSDTYP LMFTIMFRAH MEVLKDHVRS L---------
           FEYITMSFAV LQDQLSDTYP LMFTIMFRAH MEVLKDHVRN L---------
           FEYITMSFAV LQDQLSDTYP LMFTIMFRAH MEVLKDHVRN L---------
           FEYITMSFAV LQDQLSDTYP LMFTIMFRAH MEVLKDHVRN L---------
           LEYMVMSGAV LQDQLSDSYP LIYTLILRAH LDMLRERIRR L---------
           LEYVVMSGAV LQDQLSDTYP LIYTLILRAH LDMLRERIRR L---------
           LEYVVMSGAV LQDQLSDTYP LIYTLILRAH LDMLRERIRR L---------
           LEYVVMSGAV LQDQLSDTYP LIYTLILRAH LDMLRERIRR L---------
           LHTFALMETA MVVLNLTTYP GTYLILVSAH TKALAWRVAK L---------
           PHTFGLMVTA MEVLNLTTYP CTYLILVSAH TKALAWRVAR L---------
           LHTFALIETA MVVLNLSTYP CTYFILISAH TKALARRVSR L---------
           LHTTALMANA TLVLNLSSYP GTYLILVSVH TKALALRVSK L---------
           LHTTALMANA TLVLNLSSYP GTYLILVSVH TKALALRVSK L---------
           YQLFGLIVQA IQNCASDSYP PAFLCLLTGH MRALELRVRR I---------
           YQLFGLAVQA IQNCASDSYP PAFLCLLTGH MRALELRVRR I---------
           YQLFGLVVQA VQNCASDSYP PAFLCLLTGH MRALELRVRR I---------
           YQLFGLVVQA VQNCASDSYP PAFLCLLTGH MRALELRVRR I---------
           YQVFSMLVEG FQGLGNDTYT PLTLCLLAGH VHLWSIRMGQ L---------
           YQVFSILVEG LQGMGNDTYT PLTLCLLGGH LHLWSIRMAQ L---------
           YQVISMLVEG FQGLGNDTYT PLTLCLLSGH LHLWSIRMAQ L---------
           YQIFSILVEG LQGLGNDTYT PLTLCLLGGH LHLWSIRMAQ L---------
           YQIAGVSLAI LQNLANDSYP PMTFCVVAGH VRLLAMRLSR I---------
           YQIVGVSLAI VQNLANDSYP PMTFCVVAGH VRLLSMRLSR I---------
           YQIAGVSLAI VQNLANDSYP PMTFCVVAGH VRLLAMRLSR I---------
           YQIAGVTLAI IQNLANDSYP PMTFCVVAGH VRLLAMRLSK I---------
           YQAIGSSLLI LENLANDSYP PITFCVVSGH VRLLIMRLSR I---------
           YQAIGSSMLI MENLANDSYP PITFCVVTGH VRLLAMRLSR I---------
           YQAIGSSMLI LENLANDSYP PITFCVVTGH VRLLAMRLSR I---------
           YQAVGSSMLI LENLANDSYP PITFCVVTGH VRLLAMRLSR I---------
           YQIVGISFQL LQNYVSDCFP AVVLCLISSH IKMLYNRFEE V---------
           YQIAGVSFQL LQNYVSDCFP AVVLCLISAH IKMLYKRFEQ V---------
           YQIAGISFQL LQNYVSDCFP AVVLCLVSSH IKMLYRRFEQ V---------
           YQIVGISFQL LQNYVSDCFP AVVLCLISSH IKMLYKRFEE V---------
           LQEIGILFQI IINCAADSFP PLALFLVSEQ CRLLSIRISQ I---------
           FQEIGMFFHV LQNYPGDSFP PITLFLVSEQ CQLLIQRISS I---------
           FQEIAMFFHV LQNYAGDSFP PIALFLVSEQ CQLLIQRLSS I---------
           FQLVGLFVQI LHNFSGDSFP PVALYLVSEQ CQLLILRISK I---------
           FQLVGLFVQI LHNFSGDSFP PVALYLVSEQ CQLLILRISK I---------
           FQQIALLFQD LQNYPCDSFP PIALFLVSEQ CQLLIGRISK I---------
           FQEIAILSQA LQNYPGDSFP PVALYLVSEQ CQLLILRISK I---------
           FQEIAIFCQL VQNYPGDSFP PLALFVVSEQ CQLLILRISK I---------
           FQEIGYVFQI MQCFAADSFP PLVLYLISEQ CQLLILRISE I---------
           YQITGLFVNI LHNYSGDSFA PMALLLISEQ CQILALRISS L---------
           FQTFGIFIHI LQNFAGDSFA ALALFLVCEQ CQLLTLRISS I---------
           FHSICLLPTC VLNITYDSVA YSLLCFLKVQ LQMLVLRLEK L---------
           FHSICLLPTC VLNITYDSVA FSLLCFLKVQ IQMLVLRLEK L---------
           FHTISLLPTC VLNITYDSVA FSLLCFLKVQ LQVLVLRLEK L---------
           FHSISLLPTC VLNITYDSVA FSLLCFLKVQ LQMLVLRLEK L---------
           YQCLALSVSC ITNIGFDSLC SSLFIFLKCQ LDILAVRLDK I---------
           YQCLALSVSC LTNIGFDSLC SSLFIFIKCQ LDLMAVRLDK M---------
           YQCLALTVSC VTNIGFDSLS SSLFIFIKCQ LDLLAVRLDK M---------
           YQCLALTVSC ATNIGFDSLS SSLFIFIKCQ LDLVAVRLDK M---------
           YQATTIPIAC ACNVTMDAVN WYLMLHLSLC LRMLGQRLSK L---------
           YEAITIPIVC ICNITMDGIN WYMMLHLSLC LRMLGQRLSS L---------
           YQAITIPIVC ICNITMDGVN WYMMLHLSLC LRMLGQRLSS L---------
           YEAITIPIVC ICNITMDGVN WYMMLHLSLC LRMLGQRLSS L---------
           YNVVAMTLCC LSNILLDTLG CYFMFQIASL FRLMGMRLQA L---------
           YNVVAMTLCC LSNILLDTLG CYFMFQIASL YRLIGMRLEA L---------
           YNVVAMTLCC LSNILLDTLG CYFMFQIASL FRLIGMRLEA L---------
           YNVVAMTLCC LSNILLDTLG CYFMFHIASL FRLLGMRLEA L---------
           YDMAGMTLTC ISNITLDTLG CYFLFHISLL YRLLGLRLRE T---------
           YDMAGMTLTC ISNITLDTLG CYFLFHISLL YRLLGLRLRS L---------
           YDMAGMTLTC ISNITLDTLG CYFLFHISLL YRLLGLRLRG L---------
           YDMAGMTLTC ISNITLDTLG CYFLFHISLL YRLLGLRLRA L---------

           ---------- ---------- ---------- ---------- ----------
           ---------- ---------- ---------- ---------- ----------
           ---------- ---------- ---------- ---------- ----------
           ---------- ---------- ---------- ---------- ----------
           ---------- ---------- ---------- ---------- ----------
           ---------- ---------- ---------- ---------- ----------
           ---------- ---------- ---------- ---------- ----------
           ---------- ---------- ---------- ---------- ----------
           ---------- ---------- ---------- ---------- ----------
           ---------- ---------- ---------- ---------- ----------
           ---------- ---------- ---------- ---------- ----------
           ---------- ---------- ---------- ---------- ----------
           ---------- ---------- ---------- ---------- ----------
           ---------- ---------- ---------- ---------- ----------
           ---------- ---------- ---------- ---------- ----------
           ---------- ---------- ---------- ---------- ----------
           ---------- ---------- ---------- ---------- ----------
           ---------- ---------- ---------- ---------- ----------
           ---------- ---------- ---------- ---------- ----------
           ---------- ---------- ---------- ---------- ----------
           ---------- ---------- ---------- ---------- ----------
           ---------- ---------- ---------- ---------- ----------
           ---------- ---------- ---------- ---------- ----------
           ---------- ---------- ---------- ---------- ----------
           ---------- ---------- ---------- ---------- ----------
           ---------- ---------- ---------- ---------- ----------
           ---------- ---------- ---------- ---------- ----------
           ---------- ---------- ---------- ---------- ----------
           ---------- ---------- ---------- ---------- ----------
           ---------- ---------- ---------- ---------- ----------
           ---------- ---------- ---------- ---------- ----------
           ---------- ---------- ---------- ---------- ----------
           ---------- ---------- ---------- ---------- ----------
           ---------- ---------- ---------- ---------- ----------
           ---------- ---------- ---------- ---------- ----------
           ---------- ---------- ---------- ---------- ----------
           ---------- ---------- ---------- ---------- ----------
           ---------- ---------- ---------- ---------- ----------
           ---------- ---------- ---------- ---------- ----------
           ---------- ---------- ---------- ---------- ----------
           ---------- ---------- ---------- ---------- ----------
           ---------- ---------- ---------- ---------- ----------
           ---------- ---------- ---------- ---------- ----------
           ---------- ---------- ---------- LATSYVLMGA NMAELRQLQA
           ---------- ---------- ---------- LATSYVLMGA NMAELRQLQA
           ---------- ---------- ---------- LASSYVLMGA NMTELNQLQA
           ---------- ---------- ---------- ---------- -LASSYVLMG
           ---------- ---------- ---------- DAHTKLLGGE SVNGLSSLQE
           ---------- ---------- ---------- DAHAKLLAGE SVNDLSLLQD
           ---------- ---------- ---------- DAHAKLLAGE SVNGLRLLQD
           ---------- ---------- ---------- DAHAKLLAGE SVNGLSLLQD
           ---------- ---------- ---------- ---------- ----------
           ---------- ---------- ---------- ---------- ----------
           ---------- ---------- ---------- ---------- ----------
           ---------- ---------- ---------- ---------- ----------
           ---------- ---------- ---------- ---------- ----------
           ---------- ---------- ---------- ---------- ----------
           ---------- ---------- ---------- ---------- ----------
           ---------- ---------- ---------- ---------- ----------
           ---------- ---------- ---------- ---------- ----------
           ---------- ---------- ---------- ---------- ----------
           ---------- ---------- ---------- ---------- ----------
           ---------- ---------- ---------- ---------- ----------
           YRPNSAALFR SLSANSKSEL IHNEEKDPGT DMDMSGIYSS KADWGAQFRA
           YRPNSAALFR SLSANSKSEL IHNEEKDPAT DMDMTGVYSS KADWGAQFRA
           YRPNSAALFR SLSANSKSEL IHNEEKDPAA DMDMSGVYSS KADWGAQFRA
           YRPNSAALFR SLSANSKSEL IHNEEKDPAT DMDMSGVYSS KADWGAQFRA
           ---------- ---------- ---------- ---------- ----------
           ---------- ---------- ---------- ---------- ----------
           ---------- ---------- ---------- ---------- ----------
           ---------- ---------- ---------- ---------- ----------
           ---------- ---------- ---------- ---------- ----------
           ---------- ---------- ---------- ---------- ----------
           ---------- ---------- ---------- ---------- ----------
           ---------- ---------- ---------- ---------- ----------
           ---------- ---------- ---------- ---------- ----------
           ---------- ---------- ---------- ---------- ----------
           ---------- ---------- ---------- ---------- ----------
           ---------- ---------- ---------- ---------- ----------
           ---------- ---------- ---------- ---------- ----------
           ---------- ---------- ---------- ---------- ----------
           ---------- ---------- ---------- ---------- ----------
           ---------- ---------- ---------- ---------- ----------
           ---------- ---------- ---------- ---------- ----------
           ---------- ---------- ---------- ---------- ----------
           ---------- ---------- ---------- ---------- ----------
           ---------- ---------- ---------- ---------- ----------
           ---------- ---------- ---------- ---------- ----------
           ---------- ---------- ---------- ---------- ----------
           ---------- ---------- ---------- ---------- ----------
           ---------- ---------- ---------- ---------- ----------
           ---------- ---------- ---------- ---------- ----------
           ---------- ---------- ---------- ---------- ----------
           ---------- ---------- ---------- ---------- ----------
           ---------- ---------- ---------- ---------- ----------
           ---------- ---------- ---------- ---------- ----------
           ---------- ---------- ---------- ---------- ----------
           ---------- ---------- ---------- ---------- ----------
           ---------- ---------- ---------- ---------- ----------
           ---------- ---------- ---------- ---------- ----------
           ---------- ---------- ---------- ---------- ----------
           ---------- ---------- ---------- ---------- ----------
           ---------- ---------- ---------- ---------- ----------
           ---------- ---------- ---------- ---------- ----------
           ---------- ---------- ---------- ---------- ----------
           ---------- ---------- ---------- ---------- ----------
           ---------- ---------- ---------- ---------- ----------
           ---------- ---------- ---------- ---------- ----------
           ---------- ---------- ---------- ---------- ----------
           ---------- ---------- ---------- ---------- ----------
           ---------- ---------- ---------- ---------- ----------
           ---------- ---------- ---------- ---------- ----------
           ---------- ---------- ---------- ---------- ----------
           ---------- ---------- ---------- ---------- ----------
           ---------- ---------- ---------- ---------- ----------
           ---------- ---------- ---------- ---------- ----------
           ---------- ---------- ---------- ---------- ----------
           ---------- ---------- ---------- ---------- ----------
           ---------- ---------- ---------- ---------- ----------
           ---------- ---------- ---------- ---------- ----------
           ---------- ---------- ---------- ---------- ----------
           ---------- ---------- ---------- ---------- ----------
           ---------- ---------- ---------- ---------- ----------
           ---------- ---------- ---------- ---------- ----------
           ---------- ---------- ---------- ---------- ----------
           ---------- ---------- ---------- ---------- ----------
           ---------- ---------- ---------- ---------- ----------
           ---------- ---------- ---------- ---------- ----------
           ---------- ---------- ---------- ---------- ----------
           ---------- ---------- ---------- ---------- ----------
           ---------- ---------- ---------- ---------- ----------
           ---------- ---------- ---------- ---------- ----------
           ---------- ---------- ---------- ---------- ----------
           ---------- ---------- ---------- ---------- ----------
           ---------- ---------- ---------- ---------- ----------
           ---------- ---------- ---------- ---------- ----------
           ---------- ---------- ---------- ---------- ----------
           ---------- ---------- ---------- ---------- ----------
           ---------- ---------- ---------- ---------- ----------
           ---------- ---------- ---------- ---------- ----------
           ---------- ---------- ---------- ---------- ----------
           ---------- ---------- ---------- ---------- ----------
           ---------- ---------- ---------- ---------- ----------
           ---------- ---------- ---------- ---------- ----------
           ---------- ---------- ---------- ---------- ----------
           ---------- ---------- ---------- ---------- ----------
           ---------- ---------- ---------- ---------- ----------
           ---------- ---------- ---------- ---------- ----------
           ---------- ---------- ---------- ---------- ----------
           ---------- ---------- ---------- ---------- ----------
           ---------- ---------- ---------- ---------- ----------
           ---------- ---------- ---------- ---------- ----------
           ---------- ---------- ---------- ---------- ----------
           ---------- ---------- ---------- ---------- ----------
           ---------- ---------- ---------- ---------- ----------
           ---------- ---------- ---------- ---------- ----------
           ---------- ---------- ---------- ---------- ----------
           ---------- ---------- ---------- ---------- ----------
           ---------- ---------- ---------- ---------- ----------
           ---------- ---------- ---------- ---------- ----------
           ---------- ---------- ---------- ---------- ----------
           ---------- ---------- ---------- ---------- ----------
           ---------- ---------- ---------- ---------- ----------
           ---------- ---------- ---------- ---------- ----------
           ---------- ---------- ---------- ---------- ----------
           ---------- ---------- ---------- ---------- ----------
           ---------- ---------- ---------- ---------- ----------
           ---------- ---------- ---------- ---------- ----------
           ---------- ---------- ---------- ---------- ----------
           ---------- ---------- ---------- ---------- ----------
           ---------- ---------- ---------- ---------- ----------
           ---------- ---------- ---------- ---------- ----------
           ---------- ---------- ---------- ---------- ----------
           ---------- ---------- ---------- ---------- ----------
           ---------- ---------- ---------- ---------- ----------
           ---------- ---------- ---------- ---------- ----------
           ---------- ---------- ---------- ---------- ----------
           ---------- ---------- ---------- ---------- ----------
           ---------- ---------- ---------- ---------- ----------
           ---------- ---------- ---------- ---------- ----------
           ---------- ---------- ---------- ---------- ----------
           ---------- ---------- ---------- ---------- ----------
           ---------- ---------- ---------- ---------- ----------
           ---------- ---------- ---------- ---------- ----------
           ---------- ---------- ---------- ---------- ----------
           ---------- ---------- ---------- ---------- ----------
           ---------- ---------- ---------- ---------- ----------
           ---------- ---------- ---------- ---------- ----------
           ---------- ---------- ---------- ---------- ----------
           ---------- ---------- ---------- ---------- ----------
           ---------- ---------- ---------- ---------- ----------
           ---------- ---------- ---------- ---------- ----------
           ---------- ---------- ---------- ---------- ----------
           ---------- ---------- ---------- ---------- ----------
           ---------- ---------- ---------- ---------- ----------
           ---------- ---------- ---------- ---------- ----------
           ---------- ---------- ---------- ---------- ----------
           ---------- ---------- ---------- ---------- ----------
           ---------- ---------- ---------- ---------- ----------
           ---------- ---------- ---------- ---------- ----------
           ---------- ---------- ---------- ---------- ----------
           ---------- ---------- ---------- ---------- ----------
           ---------- ---------- ---------- ---------- ----------
           ---------- ---------- ---------- ---------- ----------
           ---------- ---------- ---------- ---------- ----------
           ---------- ---------- ---------- ---------- ----------
           ---------- ---------- ---------- ---------- ----------
           ---------- ---------- ---------- ---------- ----------
           ---------- ---------- ---------- ---------- ----------
           ---------- ---------- ---------- ---------- ----------
           ---------- ---------- ---------- ---------- ----------
           ---------- ---------- ---------- ---------- ----------
           ---------- ---------- ---------- ---------- ----------
           ---------- ---------- ---------- ---------- ----------
           ---------- ---------- ---------- ---------- ----------
           ---------- ---------- ---------- ---------- ----------
           ---------- ---------- ---------- ---------- ----------
           ---------- ---------- ---------- ---------- ----------
           ---------- ---------- ---------- ---------- ----------
           ---------- ---------- ---------- ---------- ----------
           ---------- ---------- ---------- ---------- ----------
           ---------- ---------- ---------- ---------- ----------
           ---------- ---------- ---------- ---------- ----------
           ---------- ---------- ---------- ---------- ----------
           ---------- ---------- ---------- ---------- ----------
           ---------- ---------- ---------- ---------- ----------
           ---------- ---------- ---------- ---------- ----------
           ---------- ---------- ---------- ---------- ----------
           ---------- ---------- ---------- ---------- ----------
           ---------- ---------- ---------- ---------- ----------
           ---------- ---------- ---------- ---------- ----------
           ---------- ---------- ---------- ---------- ----------
           ---------- ---------- ---------- ---------- ----------
           ---------- ---------- ---------- ---------- ----------
           ---------- ---------- ---------- ---------- ----------
           ---------- ---------- ---------- ---------- ----------
           ---------- ---------- ---------- ---------- ----------
           ---------- ---------- ---------- ---------- ----------
           ---------- ---------- ---------- ---------- ----------
           ---------- ---------- ---------- ---------- ----------
           ---------- ---------- ---------- ---------- ----------
           ---------- ---------- ---------- ---------- ----------
           ---------- ---------- ---------- ---------- ----------
           ---------- ---------- ---------- ---------- ----------
           ---------- ---------- ---------- ---------- ----------
           ---------- ---------- ---------- ---------- ----------
           ---------- ---------- ---------- ---------- ----------
           ---------- ---------- ---------- ---------- ----------
           ---------- ---------- ---------- ---------- ----------
           ---------- ---------- ---------- ---------- ----------
           ---------- ---------- ---------- ---------- ----------
           ---------- ---------- ---------- ---------- ----------
           ---------- ---------- ---------- ---------- ----------
           ---------- ---------- ---------- ---------- ----------
           ---------- ---------- ---------- ---------- ----------
           ---------- ---------- ---------- ---------- ----------
           ---------- ---------- ---------- ---------- ----------
           ---------- ---------- ---------- ---------- ----------
           ---------- ---------- ---------- ---------- ----------
           ---------- ---------- ---------- ---------- ----------
           ---------- ---------- ---------- ---------- ----------
           ---------- ---------- ---------- ---------- ----------
           ---------- ---------- ---------- ---------- ----------
           ---------- ---------- ---------- ---------- ----------
           ---------- ---------- ---------- ---------- ----------
           ---------- ---------- ---------- ---------- ----------
           ---------- ---------- ---------- ---------- ----------
           ---------- ---------- ---------- ---------- ----------
           ---------- ---------- ---------- ---------- ----------
           ---------- ---------- ---------- ---------- ----------
           ---------- ---------- ---------- ---------- ----------
           ---------- ---------- ---------- ---------- ----------
           ---------- ---------- ---------- ---------- ----------
           ---------- ---------- ---------- ---------- ----------
           ---------- ---------- ---------- ---------- ----------

           ---------- ---------- --NELVMKRN D------FP- ----KVRA--
           ---------- ---------- --NEVVVDGN E------FP- ----KMRS--
           ---------- ---------- --NEVVVKRN E------FP- ----RMRA--
           ---------- ---------- --NEVVVKGN E------YP- ----RMRA--
           -------NDA LEQKAEYRAL VRVGASIDGA E------NR- ------QR--
           -------NDA LELKAENRAL VTVGAQIKGE E------LR- ------QY--
           -------NDA LELKAENRAL VAVGAPINEE D------RR- ------QY--
           -------NDA LELKAENRSL VAVGAHINGE E------RR- ------QF--
           ---------- ---------- ---GGEEQSE E------ER- ------FQ--
           ---------- ---------- ---GGEEQSE E------VR- ------FQ--
           ---------- ---------- ---GGQEQSE E------ER- ------FR--
           ---------- ---------- ---GEQELSE E------VR- ------HR--
           ---------- ---------A LKHPYGDRDP R------EL- ------RE--
           ---------- ---------A IVHPYGDRDA R------QL- ------KE--
           ---------- ---------A TLHPFGDRDP R------QL- ------RE--
           ---------- ---------A ILHPYGDRDS R------LL- ------RE--
           ---------- ---------- -----EKLKN E------QV- ------RG--
           ---------- ---------- -----EKLQD D------QV- ------HG--
           ---------- ---------- -----EKLKD C------QV- ------RG--
           ---------- ---------- -----EKLKD Y------QV- ------RG--
           ---------- ---------- ---GDMEVSD K------RF- ------HE--
           ---------- ---------- ---GEMRVSD A------RF- ------HE--
           ---------- ---------- ---GKMRVSD A------RF- ------RE--
           ---------- ---------- ---GDMRVSD A------RF- ------HE--
           ---------- ---------- --QELCLGDE D------ML- ------YR--
           ---------- ---------- --QELCQGDE N------RL- ------II--
           ---------- ---------- --TAFCQGDE N------LL- ------TT--
           ---------- ---------- --GGLCQGDE K------LL- ------TT--
           ---------- ---------- ---HRHNYGL Q------EL- ------RM--
           ---------- ---------- ---HQRCHGY E------QL- ------RL--
           ---------- ---------- ---HRRCNGI E------QL- ------RI--
           ---------- ---------- ---HQRCDGN E------QL- ------RL--
           ---------- ---------- ---HRRCDGN E------QL- ------RL--
           ---------- ---------- ---HRRCNGN E------QL- ------RR--
           ---------- ---------- ---HRRCKDN E------QL- ------NL--
           ---------- ---------- ---HRRFHDN E------QL- ------RL--
           ---------- ---------- --IEKILVAR D------RP- ------HMAK
           ---------- ---------- IQKI---LAA R------ERP LMAEQLKK--
           ---------- ---------- ---IEKILAA R------ERP YMAKQLEK--
           ---------- ---------- ---IEKIVSA R------ERP YMARQLEK--
           ---------- ---------- ---AQMLLKK S------SSL NVAIAYRL--
           ---------- ------AQRL LEKGATIDTA S------SY- ------RR--
           ---------- ---------- ---ARRLLER R------CTV DIASSYRR--
           EQSVSDAEPS QYAYSIEKQT PLQELLQPTR E------SSR DFGTAFRQ--
           EQSVSDAEPS QYAYSLEEQT PLQELLQPTA E------TSR DFVTAFRQ--
           EQSAADVEPG QYAYSVEEET PLQELLKVGS S------MDF SSAFRLSF--
           ANMTELNQLQ AEQSAADVEP GQYAYSVEEE T---PLQELL KVGSSMDFSS
           ELLLGDSKRE LNQYVLLQEH PTDLLRLSAG R------KCP DQGNAFHN--
           ELLLKDSTRE LNQYAVLEEH PTDLLVLSAG R------RCP GHGNAFHS--
           ELLLKDSTRE LNQYAVLKEH PTDLLIMSAK S------RCL HGGNVFHS--
           ELLLEDATRE LNQYAVLQEH PTDLLMVSAR R------QCP GHGNVFHS--
           ---------- ---------- --TSDILVPK D------QR- ------VK--
           ---------- ---------- --TSDVLVPK H------LR- ------VK--
           ---------- ---------- --TSDVLVPQ H------LR- ------DK--
           ---------- ---------- --TSDVLVPR D------LR- ------VK--
           ---------- ---------- --TSELVPPD R------RV- -------E--
           ---------- ---------- ---TSELVPR E------RR- ------VE--
           ---------- ---------- --TSELVPPE R------RV- -------E--
           ---------- ---------- ---TSELVPP E------RR- ------VE--
           ---------- -------DIT RLNSKLVIGR L------TAS ELTFWQMQ--
           ---------- -------DIT RINPTLVVDR L------SAS ELTYWRLQ--
           ---------- -------DIT RLNPNLVLER L------STK ELTYWRLQ--
           ---------- -------DIT RLSRNLVLDQ L------TAS ELTYWRMQ--
           PSTLQSFGGN GGGGNGLVNG ANPNGLTKKQ E------MM- -----VRS--
           PSTLQSFGGN GGGGNGLVNG ANPNGLTKKQ E---MMVRS- ----------
           PSTLQSFGGN GGGGIGVVNG ANPNGLTKKQ E---MMVRS- ----------
           PSTLQSFGGN GGGGNGVVNG ANPNGLTKKQ EMMVRS---- ----------
           ---------- ---------- ----DSRHPA A------NE- ----------
           ---------- ---------- ----DSRHPD A------NR- ----------
           ---------- ---------- ------DSRH P------GA- ------NQ--
           ---------- ---------- ------DSRH Q------GA- ------RQ--
           ---------- ---------- ------DSRH P------GS- ------YR--
           ---------- ---------- ----DSRLPG S--------- ------YQ--
           ---------- ---------- ---D---ARH P------ES- ------YR--
           ---------- ---------- ----DCRRPG A--------- ------HK--
           ---------- ---------- ----DSRRPG A------NR- ----------
           ---------- ---------- ------DARQ P------RA- ------HE--
           ---------- ---------- ---D---ARQ P------RA- ------HE--
           ---------- ---------- -------DAK D------IR- -----SKE--
           ---------- ---------- --DAKDLRAK G--------- ----------
           ---------- ---------- --DA---KYL R------AK- -------Q--
           ---------- ---------- --DARNPHAK D--------- ----------
           ---------- ---------- ----DARHPS A------KD- ----------
           ---------- ---------- ----DAKHPS A------KE- ----------
           ---------- ---------- ----DARLPT A------KE- ----------
           ---------- ---------- ---KPSVKHD Q------ED- ------RK--
           ---------- ---------- ---TPSVEND H------ED- ------RQ--
           ---------- ---------- ---KPSVEND Y------ED- ------RQ--
           ---------- ---------- ---KPSVEND Y------KD- ------RE--
           ---------- ---------- ---RPSPETE Q------QD- ------CD--
           ---------- ---------- ---CPSRETE E------TD- ------CN--
           ---------- ---------- ---CPSREGE R------QD- ------CH--
           ---------- ---------- ---CPSRETE E------QD- ------CN--
           ---------- ---------- ---CPNKERE Q------ED- ------CC--
           ---------- ---------- ---EGGDHTD E------EN- ------IK--
           ---------- ---------- ---DGGDHTD E------EN- ------IK--
           ---------- ---------- ---DGGEHTD E------EN- ------IK--
           ---------- ---------- ---DGGEHTD E------EN- ------IK--
           ---------- ---------- ---PCNSNED K------EN- ------IE--
           ---------- ---------- ---PCKPEED K------NN- ------RE--
           ---------- ---------- ---PCKPEED T------EN- ------KE--
           ---------- ---------- ---PCKPEED K------EN- ------KE--
           ---------- ---------R IRNGSEVDGA R------KD- ------LE--
           ---------- ---------- --RIRRHGRV D------ET- ---SNKME--
           ---------- ---------R IRGHSELHGA S------KD- ------TE--
           ---------- ---------K IQAHNAPNGA K------ED- ------IR--
           ---------- ---------K VRNQYEIEGA E------ED- ------LK--
           ---------- ---------K VRNHNESEGA E------ED- ------LK--
           ---------- ---------E VRNHSETNGA N------KD- ------FK--
           ---------- ---------Q IRNNNQSDGA N------ED- ------LK--
           ---------- ---------- KVRNRNRNRD H------RNA SGAEEDLK--
           ---------- ---------N VRNNRDASGA E------ED- ------LK--
           ---------- ---------R VRDNRDAGRS D------ED- ------LK--
           ---------- --------QV RKGSGSKGGA E------EN- ------LR--
           ---------- ---------- QFRSGDVGGA D------ED- ------LR--
           ---------- --------PV HARSGVVGGA E------KD- ------LR--
           ---------- --------QV KASSESNEGA D------KD- ------LK--
           ---------- --------QV QACSGSKQGA D------ED- ------LK--
           ---------- --------QV QASSGSKEGA D------ED- ------LR--
           ---------- ---------- ---VAGIGSF Q------HD- ------LE--
           ---------- ---------- ---VAGVVSP K------RD- ------ME--
           ---------- ---------- ---VAGILSS Q------QD- ------LE--
           ---------- ---------- ---VAGILSP Q------RD- ------LE--
           ---------- ---------- --VLDRDWSE N------SR- ----------
           ---------- ---------- --ELSGDWTE N------SR- ----------
           ---------- ---------- --ELSGDWIQ D------SR- ----------
           ---------- ---------- --ELSGDWFE N------SR- ----------
           ---------- ---------- --ELSGDWKK D------SR- ----------
           ---------- ---------- --KLSGNWQE D------SR- ----------
           ---------- ---------- --KLSGDWQE D------SK- ----------
           ---------- ---------- --KLTGNWQE D------SR- ----------
           ---------- ---------- --PSCFNPSR S------DF- ----------
           ---------- ---------- --QEHSDPSR S------DF- ----------
           ---------- ---------- --QEHSDPSR Y------DL- ----------
           ---------- ---------- --QEHSEPSR Y------DL- ----------
           ---------- ---------- ------DLNG G------DS- ----------
           ---------- ---------- ---VHNHNQD Q------DF- ----------
           ---------- ---------- -----GYHAQ E------DV- ----------
           ---------- ---------- -----DPPNQ E------DF- ----------
           ---------- ---------- FAGSNAELAE S------IQ- ------LE--
           ---------- ---------F KGIHNTELAE E------LQ- ------LE--
           ---------- ---------F TGIVNPELAE E------VQ- ------LE--
           ---------- ---------F TGIVNPELAE D------VQ- ------LD--
           ---------- ---------- -----PAVGG K------EE- ------LE--
           ---------- ---------- -----PAVGG Q------EE- ------LE--
           ---------- ---------- -----PAVGG R------EE- ------LE--
           ---------- ---------- -----PAVGG K------EE- ------VE--
           ---------- ---------- --KG---GSL Q------ES- ------QA--
           ---------- ---------- ---KGGSLKE S------QA- ----------
           ---------- ---------- --KG---GSH K------ES- ------QA--
           ---------- ---------- --KG---GSL K------ES- ------QA--
           ---------- ---------- --EG---RNT K------ET- ------HE--
           ---------- ---------- -----EGRSP L------ET- ------RE--
           ---------- ---------- -EGKGSVKTR E--------- ----------
           ---------- ---------- -----EGKNY G------ET- ------RE--
           ---------- ---------- --EFPSSEPD T------QI- ----------
           ---------- ---------- --EFALSEKQ S------QA- ----------
           ---------- ---------- --EFGLSENE S------HA- ----------
           ---------- ---------- --EFGLSEKE S------HA- ----------
           ---------- ---FADLHGD SVDVFTEEMN A------EV- ------RH--
           ---------- ------FADL HGDTVDVFTE A---MNAEV- ------RE--
           ---------- ------FADL HGESVDVFTE A---MNAQV- ------RG--
           ---------- ------FADL HGESVDVFTE A---MNAEV- ------RE--
           ---------- ---------- --FRPYTDHL E------LSP VQLYILEQ--
           ---------- ---------- --FRPYKDHL E------LSS DQLHHLEE--
           ---------- ---------- --FKPYKDHL E------LSP VQLYNLEQ--
           ---------- ---------- --FKPYKDHL E------LSP EQLYNLEQ--
           ---------- -----LEVEN IEKSPSEAEE A------RI- ------VR--
           ---------- -----LEVEN IERSPSEEQE A------RI- ------VR--
           ---------- -----LEVNN IENSPSKEQE A------RI- ------VR--
           ---------- -----LEVED IERSPSEEQE A------RI- ------VR--
           ---------- --------LK PIRDPSLRES K------IC- ------CQ--
           ---------- --------LK PVQDPSVREA H------IC- ------CH--
           ---------- --------LK PVQDPSVRES N------IC- ------CQ--
           ---------- --------LK PVQDPSVRES N------IC- ------CK--
           ---------- ---------- -DPRQSLTNE V------QF- ------FS--
           ---------- ---------- --DPRQSLTD E------KR- -----FFV--
           ---------- ---------- -DPRQSLTNE E------QF- ------FS--
           ---------- ---------- DPRQSLTNEA Q------F-- ------FS--
           ---------- GTDDSGQVEI YPDE---RRQ E------EH- ------CA--
           ---------- ---------- --GRDGQAEA E---EIYPDA RRQEEHCA--
           ---------G RDAKLGQMEI FPDE---RRQ E------EN- ------CE--
           ---------- --GRDAKLGQ MEIFPDERRQ E------EH- ------CE--
           ---------- ---------- --GDPSNEGS S------DP- ---SYMFK--
           ---------- ---------- --GEASNDSA T------DP- ---QSTFK--
           ---------- ---------- --GEASNEGG S------DR- ---DSIFK--
           ---------- ---------- --GEASNEGS T---DPDSI- ------FK--
           ---------- ---------- --RTDVEKGD D------QH- ------YA--
           ---------- ---------- --RSDLDKGD D------QH- ------YE--
           ---------- ---------- --RSDLDKED D------QH- ------YG--
           ---------- ---------- --RSNPETDA D------ED- ------LE--
           ---------- ---------- --RSDPGKGD D------ED- ------LE--
           ---------- ---------- --RSDPEKGD D------ED- ------LE--
           ---------- ---------- --RSEPGRTE D------EY- ------LK--
           ---------- ---------- --RSKPGRTE D------EY- ------LE--
           ---------- ---------- --RSEPGKHE D------EY- ------LE--
           ---------- ---------- --CTDSEKSD E------EN- ------QE--
           ---------- ---------- --CTDSGKSD A------EN- ------EQ--
           ---------- ---------- --CTDPDKSD V------EN- ------QE--
           ---------- ---------- --CTDPEKNE G------EN- ------QE--
           ---------- ---------- --CTDPEKGD I------EN- ------QE--
           ---------- ---------- --CTDPEKSD E------EN- ------QE--
           ---------- ---------- --CTDPEKSD E------EN- ------QE--
           ---------- ---------- --RQDPKLSE M------EH- ------YE--
           ---------- ---------- --RQNPELSE K------EN- ------YE--
           ---------- ---------- --RQDPELSE R------EN- ------YE--
           ---------- ---------- --RQDPELSE R------EN- ------YD--
           ---------- ---------- --GTDPAETT E------QR- ------FE--
           ---------- ---------- --GTYPYESQ E------QK- ------YE--
           ---------- ---------- --GTDPSEST E------QR- ------FE--
           ---------- ---------- --GTDPGESQ E------QR- ------YE--
           ---------- ---------- --RMDPERSE A------DN- ------YQ--
           ---------- ---------- --RTNPERSE A------DN- ------YQ--
           ---------- ---------- --RMDPERSE A------DN- ------YQ--
           ---------- ---------- --RTDPERNE A------DN- ------YQ--
           ---------- ---------- --RSDENLSE A------ES- ------YE--
           ---------- ---------- --RSDETMSE A------ES- ------YE--
           ---------- ---------- --RSDETLSE A------ES- ------YE--
           ---------- ---------- --RSDETLSE D------ES- ------YE--
           ---------- ---------- --GHDQQPPA D------RV- ------QE--
           ---------- ---------- --GHHPPLAA E------EV- ------QQ--
           ---------- ---------- --GHGQSLPA H------RM- ------QA--
           ---------- ---------- --GYGAPLPA V------RM- ------QA--
           ---------- ---------- --GYGAPLPA V------RM- ------QA--
           ---------- ---------- GCRTEKSNKG Q------TYE AWREEVYQ--
           ---------- -GYRDARDKD PFPGDYEVWQ E------QS- ------YE--
           ---------- -----GFRAE DLTGDDDSWR E------EV- ------YE--
           ---------- -----GFRTE DLTGDDKAWQ E------EV- ------YE--
           ---------- ---------- ---GYFDDET V------VN- ------HQ--
           ---------- ---------- ---GFHEDET A------SN- ------HQ--
           ---------- ---------- ---GFLEDET A------SN- ------HQ--
           ---------- ---------- ---GFLEEET A------SN- ------HQ--
           ---------- ---------- --GQGPEETI Y------LT- ------GK--
           ---------- ---------- --GQDRKDTK A------VI- ------GK--
           ---------- ---------- --GQDRKETK S------EI- ------GK--
           ---------- ---------- --GQDRKETK A------VV- ------GK--
           ---------- ---------- --GHDVKLSS S------EN- ------TR--
           ---------- ---------- --GHDEQVSM A------EN- ------NR--
           ---------- ---------- --GQDEKTSM A------EN- ------KM--
           ---------- ---------- --GQDEKISM A------EN- ------KR--
           ---------- ---------- --GL---DPA R------DA- ------EK--
           ---------- ---------- --GV---DPG E------NA- ------EK--
           ---------- ---------- --GM---DPD K------NA- ------EK--
           ---------- ---------- ---GVNPARN A------EK- ----------
           ---------- ---------- ---GYGPSTL K------EN- ------EQ--
           ---------- ---------- ---GYRSRNL K------KN- ------ER--
           ---------- ---------- ---GYRSKNL K------KN- ------ER--
           ---------- ---------- ---GYGSKNL K------KN- ------EQ--
           ---------- ---------- ---GYGSKNL K------KN- ------EQ--
           ---------- ---------- ---GYGSTDV K------KN- ------EQ--
           ---------- ---------- ---GYGSKNL K------KN- ------EQ--
           --------GY ---------- --GS---RNL K------KN- ------EQ--
           ---------- ---------- ---GYGYKTL E------EN- ------EQ--
           ---------- ---------- ---GYRTKNW K------KN- ------ER--
           ---------- ---------- ---GYGSNTL K------EN- ------EQ--
           ---------- ---------- --GPVIEPQD N---EKIAM- ----------
           ---------- ---------- --GPVISGRD N------EK- -----IAR--
           ---------- ---------- --GPANCYPD N------ER- -----IGR--
           ---------- ---------- -GPVRCDLGN E------KI- ------AR--
           ---------- ---------- --GRLITTSG G------TV- ------EQ--
           ---------- ---------- ---GRLSSAG S------SV- ------EQ--
           ---------- ---------- -GRWNSAGGS V------EQ- ----------
           ---------- ---------- ---GRLSSAG S------SV- ------EE--
           ---------- ---------- ------QHDD K------DL- ------RE--
           ---------- ---------- --RHDDKKLK E--------- ----------
           ---------- ---------- ------RHDD R------KL- ------RE--
           ---------- ---------- ------RHDD R------KL- ------RE--
           ---------- ---------- ---KSAPEEQ A------KP- ----------
           ---------- ---------- ---KTAPEKK A------KP- ----------
           ---------- ---------- ---KNAPEKK A------KP- ----------
           ---------- ---------- -----KNAAE E------KA- ------RP--
           ---------- ---------- ----KNMKND T------IF- ------GQ--
           ---------- ---------- --KNMRDDAH F------GH- ----------
           ---------- ---------- --KNMEDEAQ F------GH- ----------
           ---------- ---------- --KNLEDEAH F------GK- ----------

           ----MLCDLL VWHQLYTRML QTTKKIYSIV LFVQLSTTCV GLLCTISCIF
           ----MLCDLL TWHQLYSSIL QTTKKIYSIV LFVQLSTTCV GLLCTISCIF
           ----MLCDLL TWHQLYSSIL QTTKKIYSIV LFVQLSTTCV GLLCTISCIF
           ----MLCDLF TWHQLYSSIL QTTKKIYSIV LFVQLSTTCV GLLCTISCIF
           ----LLLDVI RWHQLFTDYC RAINALYYEL IATQVLSMAL AMMLSFCINL
           ----LLIEVI KWHQLFTDYC RTVNGLYYEL IATQVLSMAL AMMLSFCINL
           ----LLIEVI KWHQLFTQYC RTVNSVYYEL IATQVLSMAL AMLLSFCINL
           ----LLIEVI KWHQLFTEYC RKVNGVYYEL IATQVLSMAL AMLLSFCINL
           ----RLASCI AYHTQVMRYV WQLNKLVANI VAVEAIIFGS IICSLLFCLN
           ----MLTSCI GYHSKVMGYV CELNKLVTNI VAAEAIIFGS IICSLLFCLN
           ----MLTSCI QYHIRVMGYV WELNKLVTNI VAAEAIIFGS IICSLLFCLN
           ----KLTSCI RYHTRVMGYV RELNQLVTNI VAAEAIIFGS IICSLLFCLN
           ----EIIACI RYQQSIIEYM DHINELTTMM FLFELMAFSA LLCALLFMLI
           ----EIIGCI QYQQSIIEYI DRINELTTMM FLFELMAFSA LLCALLFMLL
           ----EIIACI QYQQSIIEYM DRINELTTMM FLFELMAFSA LLCALLFMLI
           ----EVIACI QYQQSIIEYM DRINELTTMM FLFELMAFSA LLCALLFMLI
           ----EIIWCI KYQLKLSGFV DSMNALNTHL HLVEFLCFGA MLCVLLFSLI
           ----EIIWCI KYQLKLTGLV DSMNALNTHL HLVEFLCFGA MLCVLLFSLI
           ----EIIWCI KYQLKLAGLV DSMNALNTHL HLVEFLCFGA MLCVLLFSLL
           ----EIIWCI KYQLKLAGLV DSMNALNTHL HLVEFLCFGA MLCVLLFSLL
           ----EFCRVV RFHQHIIKLV GKANRAFNGA FNAQLMASFS LISISTFETM
           ----EFCRVV RFHQHIIKLV EKANRAFNGA FNAQLMASFS LISISTFETM
           ----ELCRVV RFHQHIIKVV EKANRAFNGA FNAQLMASFA LISISTFETM
           ----EFCRVV RFHQHIIKVV GKANRAFNGA FNAQLVASFA LISISTFETM
           ----ELCRMT KFHQQIILLT DRCNHIFNGA FIMQMLINFL LVSLSLFEVL
           ----ELHRLT KFHQQIILLS DSCNNIFNMA FIMQMLVNFL LVSLSLFEVL
           ----ELHRLT KFHQQIILLS EHCNDIFNKA FIMQMLVNFV LVSLSLFEVL
           ----ELHRLT KFHQQIILTL QRY---IQQS LYLANAGQLA LVSLSLFEAL
           ----ETNRLV KLHQKIVEIL DRTNDVFHGT LIMQMGVNFS LVSLSVLEAV
           ----ETNRLV QFHQKIVHIL DHTNKVFHGT LIMQMGVNFF LVSLSVLEAM
           ----EMNRLI RFHQKIVEIL DRLNSVFHGT LIMQMCVNFS LVSLSVLEAM
           ----ETNRLV RFHQKIVEIL NRINDVFHGT LIMQMSVNFS LVSLSVLEAM
           ----ETNRLV RLHQKVVEIL DRINDVFHGT LIMQMGVNFS LVSLSVLEAM
           ----EMIRLV RFHQKIIEIL DRINDVFHGT LIMQMSVNFS LVSLSVLEAM
           ----EIMRLV RFHQKIVEIL NHTNDVFHGT LIMQMAVNFS LVSLSVLEAM
           ----EMIRLV RFHQKIVEIL DRTNEVFHGT LIMQMAVNFS LVSLSVLEAM
           QLKVLITKTL RKNVALNQFG QQLEAQYTVR VFIMFAFAAG LLCALSFKAY
           ----LIVKTL RKNVALNHFC QQLEAQYTVR VFIMFAFAAG LLCALSFKAY
           ----LIIKTL RKNVALNHFS QELEAQYTVR VFIMFAFAAG LLCALSFKAY
           ----LIIKTL RKNVALNHFS QELEAQYTVR VFIMFAFAAG LLCALSFKAY
           ----NLTHIL RRNAALRDFG QRVEKEFTLR IFVMFAFSAG LLCALFFKAF
           ----ALTHVL RRNAALRNFG QRMEEEFSLR IFVMFAFSAG LLCALFFKAF
           ----TLTEIL RRNAALRDFG QRMEEEFSLR IFVMFAFSAG LLCALFFKAF
           ----SFVQCI QHHRYIVAAL KKMERFYSPI WFVKIGEVTF LMCLVAFVST
           ----SFVRCI QHHRYIVAAL KKMERFYSPI WFVKIGEVTF LMCLVAFVST
           ----VRLHCI QHHRYIVAAL KKMERFYSPI WFVKIGEVTF LMCLVAFVST
           AFRLSFVRCI QHHRYIVAAL KKIESFYSPI WFVKIGEVTF LMCLVAFVST
           ----ALVECI RLHRFILHCS QELENLFSPY CLVKSLQITF QLCLLVFVGV
           ----ALVECV RLHRFILHCS EELENLFSPY CLVKSLQITF QLCLLVFVGV
           ----ALVECV RLHRFILHCA VELENLFSPY CLVKSLQITF QLCLLVFVGV
           ----ALVECV RLHRFILHCS VELENLFSPY CLVKSLQITI QLCLLVFVGV
           ----YLQCCV RLFARISSHH NQIENLFKYI ILVQCSVSSI LICMLLYKIS
           ----YLQCCV RLFSRISNHH DQIENLFKYI ILVQCSVSSI LICMLLYKIS
           ----YLQCCV RLFARISNHH NQIENLFKYI ILVQCSVSSI LICMLLYKIS
           ----YLQCCV RLFARISNHH NQIENLFKYI ILVQCSVSSI LICMLLYKIS
           ----YLRCCI YQYQRVANFA TEVNNCFRHI TFTQFLLSLF NWGLALFQMS
           ----YLRCCI YQYQRVADFS AEVNDCYRHI TFSQFMLSLF GWGLALFQMS
           ----YLRCCI YQYQRVADFA AEVNDCFRHI TFSQFLLSLF GWGMALFQMS
           ----YLRCCI YQYQRVAAFA AEINDCYRHI TFSQFMLSLF GWGMALFQMS
           ----LFKEFV KEQLRIRKFV QELQYLICVP VMADFIIFSV LICFLFFALT
           ----LFKEFV REQLRIRKFV QELQNLICVP VMADFIIFSV LMCFLFFALT
           ----LFKEFV EEQRRLRKFI QELQYLICVP VMADFIIFSV LMCFLFFALT
           ----LFKEFV DEQLRLRKFI QELQYLICVP VMVDFIIFSV LICFLFFALT
           ----AIKYWV ERHKHVVRLV AAIGDTYGAA LLLHMLTSTI KLTLLAYQAT
           ----AIKYWV ERHKHVVRLV AAIGDTYGAA LLLHMLTSTI KLTLLAYQAT
           ----AIKYWV ERHKHVVRLV AAIGDTYGAA LLLHMLTSTI KLTLLAYQAT
           ----AIKYWV ERHKHVVRLV AAIGDTYGAA LLLHMLTSTI KLTLLAYQAT
           ----QLIKLV DYHCRILQLG EEVNGTLNIF FLASSVFSTI AICMSSVAVL
           ----ELRRLI AYHSHVLRIA DQFNEIMNFS FLGGLLFSTI ALCMTSVAIL
           ----ELRRLI AYHSHVVRIA DEFNEVMNFS FLGGLLFSTI ALCMTSVAIL
           ----ELRRLI AYHSQVIRIA VQFNEIMNFS FLGGLVFSTI ALCMTSVAIL
           ----KLKNLI AYHCRILEIG ELVNEILNSS FLSSLIGSTI AICMTSVAIL
           ----KLKVLV IYHGRILDIG DQVNQIMNYY FLGSLIFSTI AICMTSVAIL
           ----KLKNFI VYHCRILAIA ERVNQILNSY FLNSLIFSTI AICMTSVAIL
           ----ELSILI AHHSRILQLG DQVNDIMNFV FGSSLVGATI AICMSSVSIM
           ----ELRKLI AYHSRVLRIG DQFNEILNFV FGSSLVGSTI AICMTSVAVL
           ----QLKYLI DYHSRILHIG DQFNQILNFI FGSSMVGSTI AVCMTSVAVI
           ----QLKNLI AYHSRILRIG DEFNQILNFI FGSSLVGSTI AICMTSVAVL
           ----KLINLI SYHQRLIELA SSINGIFNFT FLISLTTSTI AVCSMAYNLT
           ----ILISLI CYHQRIMQLA DSINGIFNFT FLISLTTSTI AVCSMSFTLT
           ----KLMSLI CYHQKIVQLA NNINGIFNFT FLISLTTSTI AVCSMSYNLT
           ----QLKYLI VYHTKLLNLA DRVNRSFNFT FLISLSVSMI SNCFLAFSMT
           ----QLKSLI RYQKQIFIMA DRVNEIFNFT FLISLSISVT CTSSLAFSVT
           ----QLRSLI IYHKKILNLA DRVNRIFNFT FFISLSISMI SMCFLAFSVT
           ----QLKSLI TYHNSLFHLA DKVNRFFNFM FFISLSISIT CMCFLAFSMT
           ----FIAKIV DKQVHLVSLQ NDLNGIFGKS LLLSLLTTAA VICTVAVYTL
           ----FLARIV DKQVYLVSMQ NDLNDIFGGS LLLSLLTTAS VLCTVAVYTL
           ----FLAKIV DKQVYLVSMQ NDLNQIFGGS LLLSLLTTAA VLCTVAVYTL
           ----FLSKIV DKQVYLASMQ NDLNDIFGGS LLLSLLTTAS VLCTVAVYTL
           ----FLASII KRHQLMIRLQ KDVNYVFGLL LASNLFTTSC LLCCMAYYTV
           ----FLAGVV TRHQLILRYH KDENRVFGLL LASNLFTTAS LLCCVAYYIV
           ----FLAGLV KRHQLILRYN NDVNDVFGLL LASNLFITAS LLCCVAYYSV
           ----FLAIVV TRHQLILRYH KDVNIVFGLL LASNLFTTAS LLCCMAYYTV
           ----FIAGLV KRHQLILSYH KDVNSVFGLL LASNLFTTAS LLCCMAYYTV
           ----YLHNLV VYHARALDLS EEVNNIFSFL ILWNFIAASL VICFAGFQIT
           ----YLHDLV VYHARALDLS EEVNNIFSFL ILWNFIAASL VICFAGFQIT
           ----YLHDLV VYHARALDLS EEVNSIFSFL ILWNFIAASL VICFAGFQIT
           ----YLHELV VYHARALDLS EEVNNIFSFL ILWNFIAASL VICFAGFQIT
           ----FLIGII RYHDKCLKLC EHVNDLYSFS LLLNFLMASM QICFIAFQVT
           ----FLIGII RYHDKCLKLC EHVNDLYSFS LLLNFLMASM QICFIAFQVT
           ----FLIGII RYHDKCLKLC EHVNDLYSFS LLLNFLMASM QICFIAFQVT
           ----FLIGII RYHDKCLKLC EHVNDLYSFS LLLNFLMASM QICFIAFQVT
           ----ELRSLI AYHIKILRLT ELMNAVFGAT LLLNFMVSSW LVCLLGFQLT
           ----ELRSLI VYHIKILGLT DLMNAVFGVP LLLNFLASSW LVCLVGFQLT
           ----ELRSLV AYHIKILGLP DLMNAVFGVP LLLNFLASSW LVCLLGFQLT
           ----KLQSLV ANHIDILRLT DLMNEVFGIP LLLNFIASAL LVCLVGVQLT
           ----ALRSLI VNHINILRLT DVVSDVFGVP LLLNFMASSL LVCLVGFQLT
           ----ALRSLV ANHIDILRLT DVMNDVFGVP LLLNFLVSSL LVCLVGFQLT
           ----ALQSLI AQHIQILRIN DVMNDVFGVL LLLNFLASSL LVCLVGFQLT
           ----ALQSLI AYHIDILRLT DLMNEVFGVP LLLNFMASSV LVCLVGFQLT
           ----ELRSLI AYHNQVLELT NVMNDVFGVP LLLNFINSSL LVCNVGFQLT
           ----DLRSLI AYHIQVLEIT DLMNNVFGVA LLLNFINSSL LVCNVGFQLT
           ----DLRSLI AYHNQVLELT DLMNNVFGVA LLLNFVNSSL LVCNVGFQLT
           ----ELQTLI AYHNKILGLT DVIN-FFGIP LLMNFVACSM LVCFAGLQMT
           ----RLQTLI AYHNRILGLT DVINVVFGIP LLMNFVACSM LVCFVGLQMT
           ----ELRSMI AYHNKILGLT DVMNEVFGIP LLVNFAASSM LVCFVGLQMI
           ----ELQSLI SYHNEVLGLT DVMNEVFGIP LLLNFAASSM LVCFVGFQMT
           ----ELRSLI SYHNQVLGLT DVMNEVFGIP LLLNFAASSV LVCFVGFRLT
           ----ELRHLI SYHNEVLGLT DVMNEVFGIP LLLNFAASSL LVCFVGFQMT
           ----FLQATV AYHQSLIHLC QDINEIFGVS LLSNFVSSSF IICFVGFQMT
           ----FLQAVV AYHQRLLVLC QNINEIFGVS LLCNFVSSSF IICFVGFQMT
           ----FLQAVV VYHQRLLHLC QDINEIFGVS LLCNFVSSSF IICFVGFQMT
           ----FIQAVV AYHQRLLLLC QDINEIFGVS LLCNFVSSSF IICFVGFQMT
           ----FLAKTV QYHQRILRLM DVLNDIFGIP LLLNFMVSTF VICFVGFQMT
           ----FLAKSV RYHQRILRLM DVLNDIFGIP LLLNFMVSTF VICFVGFQMT
           ----FLANAV HYHQQILRLM DVLNDIFGVP LLLNFMVSTF VICFVGFQMT
           ----FLAKTV HYHQRILRLM DVLNDIFGVP LLLNFMVSTF VICFVGFQMT
           ----FLVDIV RYHERILRLS DAVNDIFGIP LLLNFMVSSF VICFVGFQMT
           ----FLADTV RYHERILRLS DVVNDIFGIP LLLNFMVSSF VICFVGFQMT
           ----FMAKAV MFHERILRLS EVVNDIFGIP LLLNFMVSSF VICFVGFQMT
           ----FLADSV RYHERILRLS DVVNDIFGIP LLLNFMVSSF VICFVGFQMT
           ----GLSGIF VEHARLLKIV QHFNYSFMEI AFVEVVIICG LYCSVICQYI
           ----GFGKLF AEHARLLNLV QHFNASFMEI AFVEVLVICV LYCSVICQYI
           ----GLSGLF AEHARLLRLV RNFNITFMEI AFIEVLVICV LYCSVICQYI
           ----GLSGLF AEHARLLRLV RHFNASFTEI AFVEVLVICV LYCSVICQYI
           ----RLTGFV SRHRIALDLA KELSSIFGEI VFVKYMLSYL QLCMLAFRFS
           ----HLTECI HRHRLALDLA KELSSIFAEI VFVKYMLSYL QLCMLAFRFS
           ----HLTKCI FQHRLALDLA GELSSIFAEI VFVKYMLSYL QLCMLAFRFS
           ----HLVECI HQHRLALELA KELSSIFAEI VFVKYMLSYL QLCMLAFRFS
           ----RLKRIV EKHNNIISFA KRLEDFFNPI LLANLMISSV LICMVGFQIV
           ----RLKRIV EKHNNIIRFA KRLEDFFNPI LLANLMISSV LICMVGFQII
           ----RIKRVV QKHNNIIRFA KRLEDFFNPI LLANLMISSV LICMVGFQII
           ----RIKRIV QKHNNIIRFA KRLEDFFNPI LLANLMISSV LICMVGFQII
           ----GLVQVL LLHQKGLQIA DHIADKYRPL IFLQFFLSAL QICFIGFQVA
           ----GLVQVL RLHQRGLQIA DHIADKYRPL IFLQFFLSAL QICFIGFQVA
           ----GLVQVL LLHQKGLRIA DHIADKYRPL IFLQFFLSAL QICFIGFQVA
           ----GLVQVL LLHQKGLQIA DHIADKYRPL IFLQFFLSAL QICFIGFQVA
           ----TLNKVF ALYQTSLDMC NDLNLCYQPI ICAQFFISSL QLCMLGYLFT
           ----TLNKVF ALYQTSLDMC NDLNLCYQPI ICAQFFISSL QLCMLGYLFS
           ----TLNKIF ALYQTSLDMC SDLNLCYQPI ICAQFFVSSL QLCMLGYLFS
           ----TLNKVF ALYQTSLDMC NDLNQCYQPI ICAQFFISSL QLCMLGYLFS
           ----NLKHVF QLYALCLNLG HFLNEYFR-P LICQFVAASL HLCVLCYQLS
           ----NLVHIF TLYEECLELG NSLNGFFRPL IFAQFVAASL HLCVLCYQLS
           ----NLVHIF KLYEDCLQLG NSLNGYFRPL IFAQFVAASL HLCVLCYQLS
           ----NLVHIF KLYEECLHLG HSLNGFFRPL IFAQFVAASL HLCVLCYQLS
           ----RLKSIV EYHVLLLSLS RKLRSIYTPT VMGQFVITSL QVGVIIYQLV
           ----RLKRIV DYHVLLLFLS RKLRAIYTPT VFGQFVITSL QVGVIIYQLV
           ----RLKSIV DYHVLLLSLS KKLRSIYTPT VFGQFVITSL QVGVIIYQLV
           ----KLKSIV DYHVLLLSLA RRLRSIYTPT VFGQFVITSL QVGVIIYQLV
           ----RLAQVV ERHNAIIDFC TDLTRQFTVI VLMHFLSAAF VLCSTILDIM
           ----KLAEVV ERHNAIIDFC TDLTRQFTVI VLMHFLSAAF VLCSTILDIM
           ----KLAEVV ERHNAIIDFC TDLTRQFTVI VLMHFLSAAF VLCSTILDIM
           ----KLAEVV ERHNAIIDFC TDLTRQFTVI VLMHFLSAAF VLCSTILDIM
           ----KMRSVI IRHNAIIDLT RFFRDRYTII TLAHFVSAAM VIGFSMVNLL
           ----RMRAVI IRHNDIINLA KFFRERYVII TLAHFVSAGM VIAFSMVNLL
           ----RMRAVI IRHNAIIDLT KFFRERYAII TLAHFVSAAM VIGFSMVNLL
           ----RMRAVI IRHNDIINLT MFFRERYVII TLAHFVSAGM VIGFSMVNLL
           ----EMEKLV DRHNEVAELT ERLSGVMVEI TLAHFVTSSL IIGTSVVDIL
           ----EMEKLV DRHNEVAELT ERLSGVMVEI TLAHFVTSSL IIGTSVVDIL
           ----EMEKLV DRHNEVAELT ERLSGVMVEI TLAHFVTSSL IIGTSVVDIL
           ----EMEKLV DRHNEVAELT ERLSGVMVEI TLAHFVTSSL IIGTSVVDIL
           ----RLADIV DRHNEIEKIV KEFSGIMAAP TFVHFVSASL VIATSVIDIL
           ----RLADIV DRHNEIEKIV EVFSGIMAFP TFVHFVSASL VIATSVIDIL
           ----RLADIV DRHNEIEKIV QVFSGIMATP TFVHFVSASL VIATSVIDIL
           ----RLADIV DRHNEIEKIV QVFSGIMAAP TFVHFVSASL VIATSLIDIL
           ----HLKSLV QRQQLLNDFC GRYNEIFKVA LLVSNFVGAG SLCFFLFMFS
           ----DLRLLV QRQQLLNGLC RKYNDIFKVA FLVSNFVGAG SLCFYLFMLS
           ----DLRLLV QRQQLLNDLC GSYNEIFKVA FLVSNFVGAG SLCFYLFVLS
           ----DLRLLV QRQQLLNCLC GRYNEIFKVA FLVSNFVGAG SLCFYLFMLS
           ----ELQRCI VDHQTMLQLL DCISPVISRT IFVQFLITAA IMGTTMINIF
           ----ELQRCI VDHQTMLRLL GCISPVISRT IFVQFLITAA IMGTTMINIF
           ----ELQRCI LDHQTVLQLL GCVSPVISRT IFVQFLITAA IMGTTMINIF
           ----ELQRCI VDHQTVLQLL GCISPVISRT IFVQFLITAA IMGTTMINIF
           ----SLVDCI KAHRTMLNFC DAIQPIISGT IFAQFIICGS ILGIIMINMV
           ----SLVDCI KAHRTMLNFC DAIQPIISGT IFAQFIICGS ILGIVMINMV
           ----SLVDCI KAHRTMLNFC DAIQPIISGT IFAQFIICGS ILGIVMINMV
           ----SLVDCI KAHRTMLNFC DAIQPIISGT IFAQFIICGS ILGIVMINMV
           ----ELVECV KDHKLIVEYG NTLRPMISAT MFIQLLSVGL LLGLAAVSMQ
           ----ELVGCV KDHKLIVEYG NTLRPMISAT MFIQLLSVGL LLGLAAVSMQ
           ----ELVECV KDHKLIVEYG NTLRPMISAT MFIQLLSVGL LLGLAAVSMQ
           ----ELTKCI QDHRLLLDYV NILRPVFSGT IFVQFLLIGV VLGLSMINVM
           ----ELAKCI QDHHLILDYV NTLRPVFSGV IFVQFLLIGV VLGLSMINVM
           ----ELTKCI QDHRLILDYV NTLRPVFSGV IFVQFLLIGV VLGLSMINVM
           ----ELADCV RDHRLILDYV DALRSVFSGT IFVQFLLIGI VLGLSMINIM
           ----ELTECI RDHRLLLDYV DALRPVFSGT IFVQFLLIGT VLGLSMINLM
           ----ELTKCI QDHRLILDYV NALRPVLSGT IFVEFLLIGT VLGLSMINLM
           ----ELVNCI KDHKLIQECA QMIRPVIERT IFIQFLLIGI SLGFSLINLF
           ----DLIKCI KDHNLIIDYA AAIRPAVTRT IFVQFLLIGI CLGLSMINLL
           ----DLINCI KDHKLIKEFA EVIRPAIAHT IFIQFLLIGI CLGLSMINLL
           ----DLNNCI KDLQLIKEFA DTIRPAIAHT IFVQFLLIGI CLGLSMINLL
           ----DLINCI KDHKLIKEYA EMIRPAIART IFIQFLLIGI CLGLSMINLL
           ----DLINCI KDHKLIKEFA EIIRPTIART IFVQFLLIGL CLGLSMINLL
           ----DLINCI KDHKLIKEFA EIIRPTIART IFVQFLLIGL CLGLSMINLL
           ----QMVACI QDHRTIIQCS QIIRPILSIT IFAQFMLVGI DLGLAAISIL
           ----QLVACI QDHRTIIQCS EIIRPILSIT IFAQFMLVGI DLGLAAISIL
           ----QLVACI QDHRTIIQCT QIIRPILSIT IFAQFMLVGI DLGLAAISIL
           ----QLVACI QDHRIIIQCS QIIRPILSIT IFAQFMLVGI DLGLAAISIL
           ----RLVECI HDHKVILRFV NCLRPVISGT IFVQFLVVGL VLGFTLINIV
           ----RLVQCI QDHKVILRFV DCLRPVISGT IFVQFLVVGL VLGFTLINIV
           ----RLVECI HDHKVILRFV NCLRPVISGT IFVQFLVVGL VLGFTLINIV
           ----RLVMCI QDHKVILRFV DCLRPVISGT IFVQFLVVGL VLGFTLINIV
           ----DLVNCV LDHKTILKCC DMIRPMISRT IFVQFALIGS VLGLTLVNVF
           ----DLVNCV MDHKTILKCC DMIRPMISRT IFVQFALIGS VLGLTLVNVF
           ----DLVNCV MDHKTILKCC DMIRPMISRT IFVQFALIGS VLGLTLVNVF
           ----DLVNCV MDHKTILKCC DMIRPMISRT IFVQFALIGS VLGLTLVNVF
           ----ELVKCV MDHKLILRYC AIIKPVIQGT IFTQFLLIGL VLGFTLINVF
           ----ELVKCV MDHKLILRFC SIIKPVISGT IFTQFLLCGL VLGLTLINVF
           ----ELVKCV MDHKLILRYC SIIKPVISGT IFTQFLLIGL VLGLTLINVF
           ----ELVKCV MDHKMIMRYC SIIKPVISGT IFTQFLLIGL VLGLTLINVF
           ----LLIGYI QDHQVILKLV KSLQKSLSMA CSMQFLSTAC GQCTICYFLL
           ----LLVGYI QDHQVILRLV ESLQRSLSMT CSMQFLSTAC GQCTICYFLL
           ----ILLGYI QDHQIILHLF RSLERSLSMT CFMQFFCTAC AQCTISYFLL
           ----ILVGYI HDHQIILRLF KSLERSLSMT CFLQFFSTAC AQCTICYFLL
           ----ILVGYI HDHQIILRLF KSLERSLSMT CFLQFFSTAC AQCTICYFLL
           ----ELIECI RDLARVHRLR EIIQRVLSVP CMAQFVCSAA VQCTVAMHFL
           ----QLIECI RDLRRVHRLR RIIQRILAVP CMAQFACSAA VQCTVAMHFL
           ----ELIECI RDLMRVHQLR KIIQRILSVP CMAQFACSAA VQCTVAMHFL
           ----ELIECI RDLMRVHRLR KIIQRILSVP CMAQFACSAA VQCTVAMHFL
           ----RLLDYI EQHKLLVRFH NLVSRTISEV QLVQLGGCGA TLCIIVSYML
           ----RFLEYI EQHKLLVRFH CLVAQTVSQV QLVQLGGCGA TLCIIVSYVL
           ----RLLEYI EQHKLLVRFH SLVAQTVSPV QLFQLGGCGA TLCITVTYVL
           ----RLLEYI EQHKLLVRFH YLVAQTISQV QLVQLGGCGA TLCIIVSYVI
           ----QLIESI EDHRKLMKIV ELLRSTMNIS QLGQFISSGV NISITLVNIL
           ----QLVESI EDHRKIVKIV DLLRSTMNMS QLGQFISSGV NISITLVNIL
           ----KLLESI EDHRKIMKIV ELLRSTMNIS QLGQFISSGV NISITLVNIL
           ----QLIESI EDHRKIMKIV DLLRSTMNIS QLGQFISSGV NISITLVNIL
           ----KLIEGI QDHRKLMKII RLLRSTLHLS QLGQFLSSGI NISITLINIL
           ----KLIEGI KDHRKLMRII CLLRRILYLT QLSQFLSSGI NIAITLINIL
           ----QLIEGI KDHRKLMQIV SLLRRILYLT QLGQFLSSGI NIAITLVNIL
           ----KLIEGI KDHRKLMRII SLLRRILHLT QLAQFLSSGI NIAITLINIL
           ----DLEACI TDHKHILELF RRIEAFISLP MLIQFTVTAL NVCIGLAALV
           ----ELEACI TDHKRIIELF RRVEAFISLP MLIQFTVTAL NVCIGIAALV
           ----ELEACI TDHKHILELF RRVEAFISLP MLIQFTVTAL NVCIGIAALV
           ----ELEACI TDHKHILELF RRVESFISLP MLIQFAVTAL NVCIGIAALV
           ----DLVKCI EDQNMLYSLL DLIQAIISYP MMVQFLAIGI NIATNLFGLV
           ----DLVNCI RDQNTLYSLL DLTQSMISYP MMVQFLVTGI NMAVILFGLI
           ----DLVNCI KDQNTLYSLL ELVQSMISYP MMVQFLVTGI NIAVTLFGLI
           ----DLVNCI EDQITLYSLL ELIQSMISLP MMIQFLVIGI NTAVTLFGLI
           ----DLVNCI EDQITLYSLL ELIQTMISYP VMVQFLVIGI NTAVTLFGLI
           ----DLVHCI RDQNKLYSLL ELIRTMISLP MMIQFLVIGI NIAVVLFGLI
           ----DLVNCI EDQNTLYSIL ELIHTMISLP MMIQFLVIGV NIAVVLFGLI
           ----DLVNCI KDQNTLYSLL ELIQSMISLP MMMQFLIIGI NTAVTMFGLI
           ----DLVNCI RDQNALYRLL DVTKSLVSYP MMVQFMVIGI NIAITLFVLI
           ----DLVDCI KDQNTLYRLL DVVHSIISYP ILIQFVVIGI SIAVTLFGLI
           ----DLVNCI EDQNTLYRLL DLVHSLTSYP VIVQFLVIGI DIAVTSFALI
           ----ELRECA AYYNRIVRFK DLVELFIKGP GSVQLMCSVL VLVSNLYDMS
           ----ELRECA AYYNRIVQFK NLVELFIKVP GSVQLMCSVL VLVSNLYDMS
           ----ELRECA AYYNKIVQFK NLVELFIKVP GSVQLMCSVL VLVSNLYDMS
           ----ELRECA AYYNKIVQFK NLVELFIKVP GSVQLMCSVL VLVSNLYDMS
           ----QLKENI RYHMTIVELS KTVERLLCKP ISVQIFCSVL VLTANFYAIA
           ----HLKQNI RYHMTIVELT KTVERLLCKP ISVQIFCSVL VLTSNFYAIA
           ----QLKQNI RYHMAIVELT ATVERLLCKP ISMQIFCSVL VLTANFYAIA
           ----QLKQNI RYHMAIVELS RTVERLLCKP ISMQIFCSVL VLTANFYAIA
           ----KFLELI HLHQRLKQQA LSIEIFISKS TFTQILVSSL IICFTIYSMQ
           ----KFLELV HVHHRLKLQS VDIENFISKS TFTQILVSSL IICFTIYSMQ
           ----KFLELV RLHHRLKRQA FDIEIFISKS TFTQILVSSL IICFTIYSMQ
           ----KFLELV HVHRRLKRQA LDIEDFISKS TFTQILVSSL IICFTIYSMQ
           ----ELRHIF QLHAKVRRLT RQCEVLVSPY VLSQVVFSAF IICFSAYRLV
           ----ELRNIF QLHAKVRRLT RQCEVLVSPY VLSQVVFSAL IICFSAYRLV
           ----ELRNIF QLHAKVRRLT RQCEVLVSPY VLSQVVFSAF IICFSAYRLV
           ----ELRRIF QLHTKVRRLT RECEVLVSPY VLSQVVFSAF IICFSAYRLV
           ----QLRAIF IMHQRIRSLT LTCQRIVSPY ILSQIILSAL IICFSGYRLQ
           ----ELRGIF ILHQSVRRLT LACQTIVSPY ILSQIILSAL IICFSGYRLQ
           ----ELRGIF ILHQSVRRLT RSCEKIVSPY ILSQIILSAL IICFSGYRLQ
           ----KLRGIF ILHQKVRRLT RSCQKIVSPY ILSQIILSAL IICFSGYRLQ

           M-KA----WP AAP---LYLL YAAITLYTFC GLGTLVENS- -NEDFLSVIY
           IK-A----WP AAP---LYLL FAAITLYTFC GLGTLVENA- -NEDFLSVIY
           IK-A----WP AAP---LYLI YAAITLYTFC GLGTLVENS- -NEEFLSVIY
           IK-A----WP AAP---LYLI FAAITLYAFC GLGTLVENS- -NEDFLSIIY
           SSFH------ -MP-SAIFFV VSAYSMSIYC ILGTILEFA- -YDQVYESIC
           SSFH------ -MP-SAIFFV VSAYSMSIYC ILGTILEFG- -YDQVYESIC
           SSFH------ -MP-SAIFFV VSAYGMSIYC ILGTILEFA- -YDQVYDDIC
           TSFH------ -MP-SAIFFV VSAYGMSIYC ILGTILEFG- -YDQVYDGIY
           IITS---PTQ VIS-IVMYIL TMLYVLFTYY NRANEICLE- -NNRVAEAVY
           IITS---PTQ VIS-IVMYIL TMLYVLFTYY NRANEIVLA- -NNRVAEAVY
           IITS---PTQ VIS-IVMYIL TMLYVLFTYY NRANEIVLA- -NNRVAEAVY
           IITS---PTQ VIS-IVMYIL TMLYVLFTYY NRANEIVLA- -NNLVAEAVY
           IVSG---TSQ LII-VCMYIN MILAQILALY WYANELREQ- -NLAVATAAY
           IVSG---TSQ LII-VCMYIN MILAQILAIY WYANELKEQ- -NLEVATAAY
           IVSG---TSQ LII-VCMYIN MILAQILAIY WYANELKEQ- -NLAVATAAY
           IVSG---TSQ LII-VCMYIN MILAQILAIY WYANELKEQ- -NLAVATAAY
           IAQT---IAQ TVI-VIAYMV MIFANSVVLY YVANELYFQ- -SFDIAIAAY
           IAQT---IAQ TVI-VIAYMV MIFANSVVLY YVANELYFQ- -SFDIAIAAY
           IAQT---IAQ TVI-VIAYMV MIFANSVVLY YVANELYFQ- -SFDIAIAAY
           IAQT---IAQ TVI-VIAYMV MIFANSVVLY YVANELYFQ- -SFDIAIAAY
           AAAA-VDPKM AAK-FVLLML VAFIQLSLWC VSGTLVYTQ- -SVEVAQAAF
           AAAA-VDPKM AAK-FVLLMM VAFIQLSLWC ISGTLVYTQ- -SLEVAQAAF
           VAAA-VDPKM AAK-FVLLMV VAFTQLSLWC ISGTLVYTQ- -SLEVAQAAF
           VAAS-VDPKM AAK-FVLLMV VAFTQLSLWC ISGTLVYTQ- -SLEVAQAAF
           AAKK--NPQV AVE-YMIIML MTLGHLSFWS KFGDMFSKE- -SEQVALAVY
           AARK--DPQV AAE-YLVVML MTLGHLSFWS KFGDMFSEE- -SEQVALAAY
           AARK--DPQV AVE-YLVVML MTLGHLSFWS KFGDMFSEE- -SEQVAFAAY
           AARK--DPQV AAE-YLVLMM MTLGHLSFWS KFGDMFSEE- -SEQVAFAAY
           EARK--DPKV VAQ-FAVLML LALGHLSMWS YCGDQLSQK- -SLQISEAAY
           EARK--DPKV VAQ-FAVLML LALGHLSMWS YFGDLLSQK- -SLTISEAAY
           EARK--DPKV VAQ-FAVLML LALGHLSMWS YSGDLLSHS- -SLKISEAAY
           EARK--DPKV VAQ-FAVLML LALGHLSMWS YFGDLLSQT- -SLKISEAAY
           EARK--DPKV VAQ-FAVLML LALGHLSMWS LFGDLLSQT- -SLKVSEAAY
           EARK--DPKV VAQ-FGVLML LALGHLSMWS VFGDMLSQE- -SLKVAEAAY
           EARK--DPKV VAQ-FAVLML LALGHLSMWC FCGDMLSQK- -SLKISEAAY
           EARK--DPKV VAQ-FGVLML LALGHLSMWS LCGDMLSQT- -SLKISEAAY
           --TN---PMA NYI-YAIWFG AKTVELLSLG QIGSDLAFT- -TDSLSTMYY
           TN-----PMS NYI-YAIWFG AKTVELLSLG QLGSNLAFT- -TDSLSSMYY
           TN-----PMA NYI-YAIWFG AKTVELLSLG QLGSNLAFT- -TDSLSSMYY
           TN-----PMA NYI-YAIWFG AKTVELLSLG QLGSNLAFT- -TDSLSSMYY
           --TN---PWG NVA-YIVWFL AKFMELLALG MLGSILLKT- -TDELGMMYY
           TN-----PWG NVA-YIVWFL AKFMELLALG MLGSILLKT- -TDELGMMYY
           TN-----PWG NVA-YIVWFL AKFMELLALG MLGSILLKT- -TDDLGMMYY
           KSTTANSFMR MVS-LGQYLL LVLYELFIIC YFADVVFQN- -SQRCGEALW
           KSTTANSFMR MVS-LGQYLL LVLYELFIIC YFADIVFQN- -SQRCGEALW
           KSTSANSFMR MVS-LGQYLL LVLYELFIIC YFADIVFQN- -SQRCGEALW
           KSTAANSFMR MVS-LGQYLL LVLYELFIIC YFADIVFQN- -SQRCGEALW
           SGTR--EVLR IVN-QLQYLG LTIFELLMFT YCGELLSRH- -SIRSGDAFW
           SGTR--EVLR IVN-QLQYLG LTLFELLMFT YCGELLSRH- -SIRSGDAFW
           SGTR--EVLR IVN-QLQYLG LTLFELLMFT YCGELLSRH- -SIRSGDAFW
           SGTR--EVLR IVN-QLQYLG LTLFELLMFT YCGELLSRH- -SIRSGDAFW
           TVLEVGWVWM GM--IMVYFV TIALEITLYN VSAQKVESQ- -SELLFHDWY
           TVLEVGWVWM GM--IMVYFV TIALEITLYN VSAQKVETQ- -SELLFYDWY
           TVLEVGWVWM GM--IMVYFV TIALEISLYN VSAQKVETQ- -SELLFYDWY
           TVLEVGWVWM GM--IMVYFV TIALEISLYN VSAQKVETQ- -SELLFYDWY
           VGLGNNSSIT MIR-MTMYLV AAGYQIVVYC YNGQRFATA- -SEEIANAFY
           VGFGSNSSVT MIR-MTMYLI ASGYQIVVYC YNGQRFTTA- -SEQIGKAFY
           EGFGSNSSIT MIR-MTMYLI AAGYQIVVYC YNGQRFTTA- -SEQIGEAFY
           VGFGNNSSIT MIR-MTMYLV ASGYQIVVYC YNGQRFTTA- -SEQIGEAFY
           VGVP--SKMD YFF-MFIYLF VMAGILWIYH WHATLIVEC- -HDELSLAYF
           VGVP--SKMD YFF-MFIYLF VMAAILWIYH WHATLIVEC- -HDKLSLAYY
           AGVP--SKMD YFF-MFIYLF VMAGILWIYH WHATLIVEC- -HDELSLAYF
           AGVP--GKMD YFF-MFIYLF VMAGILWIYH WHATLIVEC- -HDELSLAYF
           KING---VNV YAFTVVGYLG YALAQVFHFC IFGNRLIEE- -SSSVMEAAY
           KING---VNV YAFTVVGYLG YALAQVFHFC IFGNRLIEE- -SSSVMEAAY
           KING---VNV YAFTVVGYLG YALAQVFHFC IFGNRLIEE- -SSSVMEAAY
           KING---VNV YAFTVVGYLG YALAQVFHFC IFGNRLIEE- -SSSVMEAAY
           LIDL----GS AFK-YGNSLV AFVLYNFIIC FLGTEVTFA- -SDKVLPAAF
           LLDL----VS AIK-CVNGLV AFIVYNFVIC FLGTEFTMG- -SDKVLPAAF
           LLDL----VS AFK-CVNGLV AFIVYNFVIC FLGTEFSIG- -SDKVLPAAF
           LL----DLVS AFK-CVNGLV AFIVYNFVIC FLGTEFSIG- -SDKVLPAAF
           LLDV----AS AFK-YISGLV AFALYHFFIC YMGTTVAYA- -SDKVLPAAF
           LLDL----AS AFK-YVSGLV AFVLYHFVIC YMGTAITAA- -SDKVLPAAF
           LL----DFVS AFK-YISGLI AFVLYHFVIC YMGSAVTSA- -SDKVLPAAF
           LLDL----AS AFK-YASGLV AFVLYNFVIC YMGTEVTLA- -SGKVLPAAF
           LLDL----AS AFK-YISGLI AFVLYHFVIC YMGTAVTYA- -SDKVLPAAF
           LLDL----DS AFK-YMSGLI AFVLYNFVIC YMGTAVTSA- -SDKVLPAAF
           LL----DLAS AFK-YMSGLI AFVLYHFVIC YMGTAVTAA- -SDKVLPAAF
           MFDM----MR ALK-YTVGIL LFMIYTFSLC HNGTLLSLA- -SDKVLPAAF
           TLDM----MT ALK-YTVGLL LFMIYTFSLC HNGTLVSLA- -SDKVLPAAF
           TLDM----MS VLK-NAMGLI ILMIYTFSLC HNGTLVSFA- -SDKVLPAAF
           MFDF----GT SLK-HLLGLL LFITYNFSMC RSGTHLILT- -SGKVLPAAF
           MFDL----GP ALK-HTFGLL IFLIYNFCMC RNGTHLIFA- -SDKVLPAAF
           MFDL----GT ALK-HVLGLL IFMIYNYCMC RNGTYLIFA- -SDKVLPAAF
           MF----DLGP ALK-HMLGLL LFLIYNFCMC RNGTYLIFA- -SDKVLPAAF
           IQGP---TLE GFT-YVIFIG TSVMQVYLVC YYGQQVLDL- -SGEVAHAVY
           LQGV---SLE GCT-YVIFIG TSVMQVYLVC YYGQQVLDL- -SAEVAHAVY
           LQGV---SLE GCT-YVIFIG TSVMQVYLVC YYGQQVLDL- -SAQVAHAVY
           LQGV---SLE GCT-YVIFIG TSAMQVYLVC YYGQQVLDL- -SAQVAHAVY
           VEGF---NWE GIS-YMMLFA SVAAQFYVVS SHGQMLIDL- -STNLAKAAF
           VQGL---GQE GFL-YMMVFV SVAGQFYVVS LHGQMLIDS- -STKIAKAAY
           VQGF---NME GFS-YMMLFM SVTAQFYMVS LHGQMLIDF- -STKISEAAY
           VQGF---NME GIS-YMMLFV SVAAQFYMVS SHGQMLIDW- -STKIAETAY
           VQGF---NME GIS-YMMLFV SVAAQFYMVS SHGQMLIDW- -STNIAEAAY
           ASNV----ED IVL-YFIFFS ASLVQVFVVC YYGDEMISS- -SSRIGHSAF
           ASNV----ED IVL-YFIFFS ASLVQVFVVC YYGDEMISS- -SSRIGHSAF
           ASNV----ED IVL-YFIFFS ASLVQVFVVC YYGDEMISS- -SSRIGHSAF
           ASNV----ED IVL-YFIFFS ASLVQVFVVC YYGDEMISS- -SSRIGHSAF
           ESTV----EV III-YCIFLM TSMVQVFMVC YYGDTLIAA- -SLKVGDAAY
           ESTV----EV III-YCIFLM TSMVQVFMVC YYGDSLIAA- -SLRVGDAAY
           ESTV----EV III-YCIFLM TSMVQVFMVC YYGDSLIAA- -SLRVGDAAY
           ESTV----EV III-YCIFLM TSMVQVFMVC YYGDSLIAA- -SLRVGDAAY
           IEFS---PEH FAK-QVLMLV SAQLEIYLLC YFSQMLINA- -SEDVRLAVY
           IDFS---PEP FCK-QVLLLV SALVEIFLLC SFSQMLINA- -SENVRLAVY
           LAFS---PEH FCK-QVLLLV SALVEIYLLC SFSQMLINA- -SENVRLAVY
           IALS---PEY FCK-QMLFLI SVLLEVYLLC SFSQRLIDA- -SENVGHAAY
           IDYS---PEY FGK-QVLLLA LALAEVYLLY SSLSINQGK- -SKNISWAAY
           IEFS---PAY FGK-QVLLLA SAIVEVYLLC SFSQMLIDA- -SGKISLAAY
           IEFS---PAY FLK-QVLLLV SALVEVYLLC FFSQMLIDA- -SENVSTAVY
           FILS---DYY FFK-QVLFLV AGLVEIYLLC SFSQMLINA- -SEDVSTAAY
           IGFS----LE YIGRQVLIIL SALVEIYLIC FFSQMLIKA- -SNNVSFAVY
           VGFS---LLY FGR-QVLIIL SALVEIYLIC SLSQMLINA- -SNNVSFAVY
           VGFS---LPY FGR-QVLIIL SALAEIYLIC SLSQMLINA- -SNNVSFAVY
           VGIT---SGY FGK-LLVTLV SPTVEIYLLC SISQMLIDA- -SKGVSFAVY
           VSIG---PEY FCK-LLVTLV SPTVEIYLLC SISQMLIDA- -SESVSFAVY
           VSIS---ALQ FGK-LILSLV TPTAEIYLLC SMSQMLIDA- -SENVSFAAY
           VGIS---PEQ IAK-LMLIFF SAMVEIYLIC LFSQMLIDA- -SESVSFAVY
           VGIS---PEQ FLK-LMLILV SAMIEIYLLC SFSQMLIDAV CCLSSEFAAW
           VGIS---PEQ FIK-LMLILV SALVEIYLLC SFSQMLIDA- -SESVSFAAW
           IGSK---IDN LVM-LVLFLF CAMVQVFMIA THAQRLVDA- -SEQIGQAVY
           IGGK---IDN LVM-LVLFLF CAMVQVFMIA THAQRLIDA- -SEHIGQAVY
           IGGK---IDN LVM-LVLFLF CAMVQVFMIA THAQRLIDA- -SEQIGQAVY
           IGGK---IDN LVM-LVLFLF CAMVQVFMIA THAQRLIDA- -SEQIGQAVY
           VGVP---PDI MIK-LFLFLF SSLSQVYLIC HYGQLIADA- -SSSLSISAY
           VGVP---PDI MIK-LSLFLF SSLCQVYLIC HYGQLIADA- -SSGLSIAAY
           VGVP---PDI MIK-LSLFLF SSMSQVYLIC HYGQLIADA- -SSGLSLAAY
           VGVP---PDI MIK-LSLFLF SSMSQVYLIC HYGQLVADA- -SSGLSLAAY
           VGVP---PDI VVK-LFLFLV SSMSQVYLIC HYGQLVADA- -SYGFSVATY
           VGVP---PDV VIK-LFLFLF SSMSQVYLIC HYGQMVADA- -SYGLSLATY
           VGVP---PDV VIK-LFLFLF SSMSQVYLIC HYGQMVADA- -SYGVSVATY
           VGVP---PDV VIK-LFLFLF SSMSQVYLIC HYGQMVADA- -SYGVSVATY
           MPHT---NQN FAF-LGFFSL VVTTQLCIYL FGAEQVRLE- -AERFSRLLY
           MPHT---DQN FAF-LGFFSM VVTTQLCIYL FGAEQVRLE- -AEAFGRQLY
           MPHT---DQN FAF-LGFFSM VVTTQLCIYL FGAEQVRLE- -AEGFSRELY
           MPHT---DQN FAF-LGFFSM VVTTQLCIYL FGAEQVRLE- -AEGFSRELY
           RSGW---SAQ VPF-RATFLV AIIIQLSSYC YGGEYIKQQ- -SLAIAQAVY
           RSGW---SAQ VPF-RATFLV AIIIQLSSYC YGGEYLKQQ- -SLGISQAVY
           RSGW---SAQ VPF-RATFLL AVIIQLSTYC YGGEYLKQQ- -SLGIAEAVY
           QSGW---SAQ VPF-RATFLL ASIIQLSSYC YGGEYLKQQ- -SLGIAQAVY
           TGKN-MFIGD YVK-FIIYIS SALSQLYVLC ENGDALIKQ- -STLTAQILY
           TGKN-MFIGD YVK-FIIYIS SALSQLYVLC ENGDALIKQ- -STLTAQILY
           TGKN-MFIGD YVK-FIIYIS SALSQLYVLC ENGDALIKQ- -STQTAQVLY
           TGKN-MFIGD YVK-FIIYIS SALSQLYILC DNGDALIKQ- -STVTAQVIY
           DLFP---NPQ SLY-FIAFVG SLLIALFIYS KCGENIKSA- -SLDFGNGLY
           DLFP---NPQ SLY-FIAFVG SLLIALFIYS KCGENIKSA- -SLDFGNGLY
           DLFP---NPQ SLY-FIAFVG SLLIALFIYS KCGENIKSA- -SLDFGNGLY
           DLFP---NPQ SLY-FIAFVG SLLIALFIYS KCGENIKSA- -SLDFGNGLY
           ITFA---QTE GVY-YASFIA TIIIQAYIYC YCGENLKTE- -SASFEWAIY
           ITFA---QTE GVY-YASFIA TIIIQAYIYC YCGENLKTD- -SAGFEWAIY
           ITFA---QTE GVY-YASFIA TIIIQAYIYC YCGENLKTE- -SASFEWAIY
           ITFA---QTE GVY-YASFIA TIIIQAYIYC YCGENLKTE- -SASFEWAIY
           ANIL---QPA LLF-YAAFTA AVVGQVSIYC FCGSSIHSE- -CQLFGQAIY
           AHLL---QPA MLF-YFAFTA AIIGQVSIYC FCGSSVNTE- -SQLFGQAIY
           AHLL---EPA MLF-YFAFTA AIIGQVSIYC ICGSSVNTE- -SQLFCQAIY
           AHLL---QPA MLF-YAAFTA AIIGQVSIYC ICGSSVNTE- -SQLFGQAIY
           TNMD--SVMD LLL-YASFFG SIMLQLFIYC YGGEIIKAE- -SLQVDTAVR
           TNMD--SVMD LLL-YASFFG SIMLQLFIYC YGGEIIKAE- -SLQIDIAVQ
           TNMD--SVMD LLL-YASFFG SIMLQLFIYC YGGEIIKAE- -SLQTDIAVR
           TNMD--SVMD LLL-YASFFG SIMLQLFIYC YGGEIIKAE- -SLQTDIAVR
           LNTS---SLS GLT-YICYII AALTQLFLYC FGGNHVSES- -SAAVADVLY
           LNTS---SLS GLT-YICYII AALTQLFLYC FGGNHVGES- -SAAVADVLY
           LNTS---SLS GLT-YICYII AALTQLFLYC FGGNHVGES- -SAAVADVLY
           LNTS---SLS GLT-YICYII AALTQLFLYC FGGNHVGES- -SAAVADVLY
           TLGN--NGLG AML-YVAYTV AALSQLLVYC YGGTLVAES- -STGLCRAMF
           GVGN--NGLG ALL-YVAYTV AALSQLLVYC YGGTLVAES- -SAELCRVVF
           TVGN--NGLG ALL-YVAYTI AALSQLLVYC YGGTLVAES- -SAELCQVMF
           AVSN--NGLG ALL-YVAYTI AALSQLLVYC YGGTLVAES- -SAELCQVMF
           LFSG----LG IIV-YVVYTC AVGVEIFLYC LGGSHIMEA- -CSNLARSTF
           LFSG----LG IIV-YVVYTC AVGVEIFLYC LGGSHIMEA- -CSDLARSIF
           LFSG----LG IIV-YVVYTC AVGVEIFLYC LGGSHIMEA- -CSDLARSTF
           LFSG----LG IIV-YVVYTC AVGVEIFLYC LGGSHIMEA- -CSDLARYTF
           LYSG----YN IIR-YVVYTF TVSSAIFLYC YGGTEMSTE- -SLSLGEAAY
           LYSG----YN IIR-YVVYTC TVSSAIFLYC YGGTEMSTE- -SLSLGEAAY
           LYSG----YN IIR-YVLYTF AVSSAIFLYC YGGTEMSTE- -SLSFGEAAY
           LYTG----YN IIR-YVVYTF TVSSAIFLYC YGGTEMSTE- -SLSLGEAAY
           ETSD---LLI MGQ-YIIPAF VLVVFTFEIC LRGTQLEEA- -SEGLESSLC
           ETSD---VLI IAQ-YILPTL VLVGFTFEIC LRGTQLEKA- -SEGLESSLR
           ETSD---VVI IAQ-FILPTL VLVVFTFEIC FRGTQLEEA- -SEGLESSLC
           ETSD---VLI ITQ-YIIPTM VLVVFTFEIC LRGTQLEEA- -SEGLESSLR
           IFAN---TNT KIA-SIIYLL AVTLQTAPCC YQATSLMLD- -NERLALAIF
           IFAN---TNT KIA-SIIYLM AVTLQTAPCC YQATSLMLD- -NEKLALAIF
           IFAN---TNT KIA-SIIYLM AVTLQTAPCC YQATSLMLD- -NEKLALAIF
           IFAN---TNT KIA-SIIYLM AVTLQTAPCC YQATSLMLD- -NEKLALAIF
           LFAD---QST RFG-IVIYVM AVLLQTFPLC FYCNAIVDD- -CKELAHALF
           LFAD---QST RFG-IVTYVM AVLLQTFPLC FYCNAIVDD- -CNELADALF
           LFAD---QST RFG-IVTYVM AVLLQTFPLC FYCNAIVDD- -CNELADALF
           LFAD---QST RFG-IVTYVM AVLLQTFPLC FYCNAIVDD- -CNDLADALF
           FYNT---VME RVV-SGVYTI AILSQTFPFC YVCEQLSSD- -CESLTNTLF
           FYNT---VME RLV-SGVYTV AILSQTFPFC YVCEQLNSD- -CESLTNTLF
           FYNT---IME RLV-SGVYTI AILSQTFPFC YVCEQLNSD- -CESLTNTLF
           FFST---FWT GLG-TCLFMF DVCMETFPFC YLCNMIMDD- -CQKLSDSLF
           FFLS---FWT GLG-TCLFMF DVCMETFPFC YLCNMIIDD- -CQDLSDSLF
           FFLS---FWT GLG-TCLFMF DVCMETFPFC YLCNIIIDD- -CQDLADSLF
           FFST---LST GVA-VVLFMS CVSMQTFPFC YLCNMIMDD- -CQEMADSLF
           FFST---FWT GVA-TCLFMF DVSMETFPFC YLCNMIIDD- -CQEMSNCLF
           FFST---FWT GVA-TCLFMF DVSMETFPFC YLCNMIIDD- -CQELSDCLF
           FFAD---FWT GLA-TLAYIN GLMMQTFPFC IVCDLIKVD- -CELLEVAIF
           FFAD---IWT GLA-TVAYIN GLMVQTFPFC FVCDLLKKD- -CELLVSAIF
           FFAD---IWT GLA-TVAYIN GLMIQTFPFC FVCDLIKSD- -CKQLEVAIF
           FFAD---IWS GLA-TVAYIN GLMVQTFPFC FVCDLIKSD- -CEHLEMAIF
           FFAD---IWT GLA-TVAYIN GLMVQTFPFC FVCDLIKSD- -CERLELAIF
           FFAD---IWT GLA-TVAYIN GLMVQTFPFC FVCDFIKSD- -CEHLEVAIF
           FFAD---IWT GLA-TVAYIN GLMVQTFPFC FVCDFIKSD- -CEHLEVAIF
           FFPN--TIWT IMA-NVSFIV AICTESFPCC MLCEHLIED- -SVHVSNALF
           LFEN--TIWT VVA-SVSFIM AICMESFPCC MLCEHLIED- -CVQVSDALF
           LFPN--TIWT ILA-SASFIM AICMESFPCC MLCEHLIED- -CAHVSDALF
           FFPS--TIWT IMA-NVSFIL AICMESFPCC MLCEHLIED- -CARVSDALF
           LFAN---LGS AIA-ALSFMA AVLLETTPFC ILCNYLTED- -CYKLSDALF
           LFAN---LGS AIA-ALSFMA AVLLETTPFC ILCNYLTED- -CYKLADALF
           LFAN---LGS AIA-ALSFMA AVLLETTPFC ILCNYLTED- -CYILSDALF
           LFAN---LGS AIA-ALSFMA AVLLETTPFC ILCNYLTED- -CYKLSDALF
           FFSN---FWK GVA-SLLFVI TILLQTFPFC YTCNMLIDD- -AQDLSNEIF
           FFSN---FWK GVA-SLLFVI TILLQTFPFC YTCNLLIDD- -AQELSNTIF
           FFSN---FWK GVA-SLLFVI TILLQTFPFC YTCNLLIDD- -AQELSNTIF
           FFSN---FWK GVA-SLLFVI TILLQTFPFC YTCNLLIDD- -AQELSNTIF
           FFSD---IWT GIA-SFMFVI TILLQTFPFC YTCNLIMED- -CESLTHAIF
           FFSD---IWT GIA-SFMFVI TILLQTFPFC YTCNLIMED- -CESLTHAIF
           FFSD---IWT GIA-SFMFVI TILLQTFPFC YTCNLIMED- -CESLTHAIF
           FFSD---IWT GIA-SFMFVI TILLQTFPFC YTCNLIMED- -CESLTHAIF
           FGQV--GVMR FTN-MLSLLV AFTTETLLLC SMAELLCQE- -GETLLTAVY
           FGQV--GVMR FTN-MLALLL AFTTDTLLLC YMAEQLCQE- -GESLLVAVY
           FEEV--GIMR FTN-MMSLLM AFTTESLLLC YTAELLCRE- -GESLLAAVY
           FGNV--GIMR FMN-MLFLLV ILTTETLLLC YTAELPCKE- -GESLLTAVY
           FGNV--GIMR FMN-MLFLLV ILTTETLLLC YTAELPCKE- -GESLLTAVY
           YVADDHDHTA MII-SIVFFS AVTLEVFVIC YFGDRMRTQ- -SEALCDAFY
           YMADDHDLTA MII-SIVFFT AVTLEVFVIC FFGDRMRTQ- -SEALCDAFY
           YMADDNDLTA MII-SIVFFT AVTLEVFVIC FFGERMRTQ- -NEALCDAFY
           YMADDNDLTA MII-SIVFFT AVTLEVFVIC FFGERMRTQ- -NEALCDAFY
           FFVG--DTIS LVY-YLVFFG VVCVQLFPSC YFASEVAEE- -LERLPYAIF
           FFVS--DTIS MVY-YLVFFV VVCVQLFPSC YFASVVAEK- -VESLPYAIF
           FFVG--DTIS LVY-YLVFFG VVCMQLFPSC YFASEVAEE- -VQSLPYAIF
           FFVG--DTIS LVY-YLVFFG VVCVQLFPSC YFASEVAEE- -VERLPYAIF
           FFAD--NNFA ITY-YGVYFL SMVLELFPCC YYGTLISVE- -MNQLTYAIY
           FFAE--NNFA VTY-YGVYFV SMVLELFPCC YYGTLISVE- -MSRLTYAIY
           FFAE--NNFA VTY-YGVYFL SMILELFPCC YYGTLISVE- -MSRLTYAIY
           FFAE--NNFA VTY-YGVYFL SMVLELFPCC YYGTLISVE- -MSRLTYAIY
           FFAE--NNFA MLY-YAVFFA AMLIELFPSC YYGILMTME- -FDKLPYAIF
           FFAE--NNFS MTY-YAVFFA AMFIELFPSC YYGTLMTME- -FDKLPYAIF
           FFAE--NKFS MTY-YAVFFA AMFIELFPSC YYGTLMTME- -FDKLPYAIF
           FFAE--NKFS MTY-YAVFFA AMFIELFPSC YYGTLMKME- -FDKLPYAIF
           FFVS--EPMA RMY-FIFYSL AMPLQIFPSC FFGTDNEYW- -FGRLHYAAF
           FFVS--EPMA RMY-FIFYSL AMPLQIFPSC YFGTDNEYW- -FGRLHYAAF
           FFVS--EPMA RMY-LIFYSM AMPLQIFPSC YFGTDNEYW- -FGRLHYAAF
           FFVT--EPMA RMY-FIFYSL AMPLQIFPSC YFGTDNEYW- -FGRLHYAAF
           FYVE--SLYE RLL-YVCYLV ALIVETFPLS YYGTKVEES- -FAELHYAVF
           FYVE--HLSD RAY-YVCILF ALMVQTYPLC YYGTVVQES- -FADLHYAVF
           FYVV--HLSD RIY-YVCVLF ALMVQTYPLC YYGTIVQES- -FSELHYAVF
           FYVE--AISD RIF-YVCFLL GLTLQTFPLC YYGTKVQES- -FEELHYAVF
           FYVE--ALSD RIF-YVCFLL AITLQTYPLC YYGSKVQES- -FEDLHYAVF
           FYVD--TLSD SVF-YVCFLS AITLQIYPAC YYGTKVQES- -FAELHYAVF
           FYVN--TLSD RLF-YVCFLL AITLQTYPLC YYGSKVQES- -FEDLHYAVF
           FYVE--SLSD RIF-YVCFLL GLTLQTFPLC YYGTKVQES- -FEDLHYAVF
           FYVE--TLYD RIY-YLCFLL GITVQTYPLC YYGTMVQES- -FAELHYAVF
           FYIQ--TLLE RIF-YGSILL GLTLQIFPIC YYGTKVEES- -FANLHYAVF
           FYVQ--TLSE RIF-YMSLLI GLTLQIYPLC YYGTRVEES- -FAELHYAVF
           TMSIANGDAI FMLKTCIYQL VMLWQIFIIC YASNEVTVQ- -SSRLCHSIY
           TMSVANGDAI FMAKTCIYQL VMLWQIFIIC YASNEVTVQ- -SSRLCLGIY
           TMSVANGDAI FMARTCIYQL VMLWQIFIIC YASNDVTVQ- -SSRLCHGIY
           TMSVANGDAI FMAKTCIYQL VMLWQIFIVC YASNDVTVQ- -SSRLCHGIY
           VLSD--ERLE LFK-YVTYQA CMLIQIFILC YYAGEVTQR- -SLDLPHELY
           LLSD--EKLA LFK-FITYQA CMLSQIFILC YYAGEVTQR- -SLELPHELY
           LLSD--EKLA LFK-YITYQA CMLSQIFILC YYAGEVTQR- -SLDLPHELY
           LLSD--EKLA LFK-YITYQA CMLSQIFILC YYAGEVTQR- -SLDLPHELY
           MSPVLQDLPG FAA-MMQYLV AMIMQVMLPT IYGNAVIDS- -ANMLTDSMY
           MRPVTQDLPG FAA-MIQYLL AMIMQIMLPS IYGNAVIDS- -AHMLTDCMY
           MSPVMQDLPG FAA-MMQYLL AMIMQIMLPS IYGNAVTDS- -ANMLTDCMY
           MSPVMQDLPG FAA-MIQYLL AMIMQIMLPS IYGNAVIDS- -ANMLTDCMY
           HMGFKQRPGL FLT-TVQFVA VMIVQIFLPC YYGNELTFH- -ANALTNSVF
           HMGFKQRPGL FVT-TIQFVA VMILQIFLPC YYGNELTFH- -ANSLTNSVF
           HMGFKQRPGL FLT-TVQFVA VMIVQIFLPC YYGNELTVH- -ANALTNSVF
           HMGFKQRPGL FVT-TVQFVA VMIVQIFLPC YYGNELTFH- -ANALTNSVF
           HVGIRDNPGQ FIS-MLQFVS VMILQIYLPC YYGNEITVY- -ANQLTNEVY
           HVGIRDNPGQ FIA-MLQFVS VMILQIFLPC YYGNEITVY- -ANQLTNEVY
           HVGIRDNPGQ FIS-MLQFVS VMVLQIFLPC FYGNEITVN- -ANQLTNEVY
           HVGIRDNPGQ FIA-MLQFVS VMILQIFLPC YYGNEITVY- -ANQLTNEVY

           TNCLWY---- -EL------P VKEEKLIIMM --LAKAQNEV VLTA-ADMAP
           TNCLWY---- -EL------P VKEEKLIILM --LAKAQKEV CLTA-ADMAP
           TNCLWY---- -EL------P VKEEKLIILM --IAKAQKEV CLTA-ADMAP
           TNCLWY---- -EL------P GTEEKLIILM --IAKAQKEV CLTA-ADMAP
           N-VTWY---- -EL------S GEQRKLFGFL --LRESQYPH NIQI-LGVMS
           N-VTWY---- -EL------C GDQRKLFRLM --LRESQFPH TIRI-LGVMS
           N-VAWY---- -EL------R GDQRKLFALM --LRESQFPY TIQI-LGVMP
           N-VNWY---- -EL------R GDQRKLFALM --LRESQFPY TIQI-LGVMS
           N-VPWY---- -EA------G TRFRKTLLIF --LMQTQHPM EIRV-GNVYP
           N-VPWY---- -SA------N IRFRKTLLIF --LMQTQHPL EIRV-GNVYP
           N-VPWY---- -SA------G IRFRKTLLIF --LMQTQHPL EIRV-GNVYP
           N-VPWY---- -SA------G IRFRKTLLIF --LMQTQHPL EIRV-GNVYP
           E-TEWF---- -TF------D VPLRKNILFM --MMRAQRPA AILL-GNIRP
           A-TEWY---- -TF------D VPLRKNILFM --MMRAQRPA AILL-GNIRP
           A-TEWY---- -TF------D VPLRKNILFM --MMRAQRPA AILL-GNVRP
           A-TEWY---- -TF------D VPLRKNILFM --MMRAQRPA AILL-GNVRP
           E-SNWM---- -DF------D VDTQKTLKFL --IMRSQKPL AILV-GGTYP
           E-SNWM---- -DF------D VDTQKTLKFL --IMRSQKPL AILV-GGTYP
           E-SNWM---- -DF------D VDTQKTLKFL --IMRSQKPL AILV-GGTYP
           E-SNWM---- -DF------D VDTQKTLKFL --IMRSQKPL AILV-GGTYP
           DINDWH---- -TK------S PGIQRDISFV --ILRAQKPL MYVA-EPFLP
           DINDWH---- -TK------A PSIQRDISFV --ILRAQKPL MYVA-EPFLP
           DITDWH---- -TK------A PAIQRDISFV --ILRAQKPL MYVA-EPFLP
           DIKDWH---- -TK------A PAIQRDIGFV --ICRAQKPL MYVA-EPFLP
           EAYDPN---- -VG------S KSIHRQFCFF --IQRAQKPL IMKA-SPFPP
           EAYDPT---- -VG------S KNIHRHFLFF --IQRAQKPL FMSA-NPFPP
           EAYDPT---- -VG------S KRIHRHFIFF --IQRAQQPL AMSA-SPFPP
           EAYDPT---- -VG------S KTIHRHFIFF --IQRAQQPL MMSA-SPFPP
           EAYDPT---- -KG------S KDVYRDLCVI --IRRGQDPL IMRA-SPFPS
           EAYDPI---- -KG------S KDVYRDLCLI --IRRGQEPL IMRA-SPFPS
           EAYDPA---- -KG------S KEVYRDLCLI --IRRAQEPL IMRA-SPFPS
           EAYDPS---- -KG------S KEVYRDLCLI --IRRAQNPL IMRA-SPFPS
           EAYDPT---- -KG------S KEVYRDLCLI --IRRAQDPL IMRA-SPFPS
           DAYDPT---- -KG------S KDVYRILCLI --IRRAQEPL IMRA-SPFPS
           EAYDPT---- -KG------S KENYRLLCLI --IRRAQNPL IMRA-SPFPS
           DAYDPT---- -KG------S KENYRLLCLI --IRRAQDPL IMRA-SPFPP
           L-THWE--QI LQYSTNPSEN LRLLKLINLA --IEMNSKPF YVTG-LKYFR
           L-THWE--QI LQYSTNPQEN LRLLKLINLA --IEMNSKPF YVTG-LKYFR
           L-TQWE--QI LQYSTSPQDN LRLLKLINLA --IEMNSKPF YVTG-LKYFR
           L-TQWE--QI LQYSTNPRDN LRLLKLVNLA --IEMNSKPF YVTG-LKYFR
           T-ADWE--QV IHQSDNVGEN VKLMKLVTLA --IQLNSRPF FITG-LNYFR
           T-ADWE--QV VHRSDNVGEN VKLMKLVTLA --IQLNSRPF FITG-LNYFR
           T-ADWE--QV VHQSDNLGEN VKLMRLVSLA --IQLNSRPF FITG-LNYFR
           R-SPWQ---- -RH------L KEIRSNYLFF --ILNSRRQF QLTA-GKITN
           R-SPWQ---- -RH------L KEVRSDYLFF --MLNSRRQF QLTA-GKITN
           R-SPWQ---- -RH------L KEVRRDYLLF --MQNSRRQF QLTA-GKITN
           R-SPWQ---- -RH------L KDVRSDYMFF --MLNSRRQF QLTA-GKISN
           R-GAWW---- -KH------A HFIRQDILIF --LVNSRRAV HVTA-GKFYV
           R-GSWW---- -KH------A HLIRQDILIF --LVNSRRAV QVTA-GKFYV
           R-GSWW---- -KH------A HFIRQDILIF --LVNSRRAV HVSA-GKFYV
           R-GSWW---- -KH------A HFIRQDILIF --LVNSRRAV HVTA-GKFYV
           N-CSWY---- -NE------S REFKFMIKMM --LLFSRRTF VLSV-GGFTS
           N-CSWY---- -NE------T KEFKFIIKMM --LLFSRRTL VLSV-GGFTS
           N-CSWY---- -NE------S REFKFMIKMM --LLFSRRTL VLSV-GGFTS
           N-CSWY---- -NE------S KEFKFMIKMM --LLFSRRTL VLSV-GGFTS
           Q-VRWY---- -GE------S REFRHLIRMM --LMRTNRGF RLDV-SWFMQ
           E-VRWY---- -GE------S REFRHLIRMM --LMRTNRGF RLDV-SWFMQ
           E-VRWY---- -GE------S QEFRHLIRMM --LMRTNRGF RLDV-SWFMQ
           E-VRWY---- -GE------S REFRHLIRMM --LMRTNRGF RLDV-SWFMQ
           S-CGWY---- -NF------E MPLQKMLVFM --MMHAQRPM KMRA--LLVD
           S-CGWY---- -NF------E LPLQRMMVFV --MMNAQRPM TMRA--LLVD
           S-CGWY---- -NF------E LSLQRMLVFV --MMHAQRPM RMRA--LLVD
           S-CGWY---- -DF------D ISLQRMLVFV --MMHAQRPM RMRA--LLVD
           S-CHWY---- -DG------S EEAKTFVQIV --CQQCQKAM SISG-AKFFT
           S-CHWY---- -DG------S EEAKTFVQIV --CQQCQKAM SISG-AKFFT
           S-CHWY---- -DG------S EEAKTFVQIV --CQQCQKAM SISG-AKFFT
           S-CHWY---- -DG------S EEAKTFVQIV --CQQCQKAM SISG-AKFFT
           Y-NNWY---- -EG------D LAYRKMLLIL --MMRATKPY IWRT-YKLAP
           Y-NNWY---- -EG------D LAYRKMLLIL --MMRATKPY IWRT-YKLAP
           Y-NNWY---- -EG------D LAYRKMLLIL --MMRATKPY VWRT-YKLAP
           Y-NNWY---- -EG------D LAYRKMLLIL --MMRATKPY VWRT-YKLAP
           Y-NNWY---- -EG------D LAYRKMLLIL --MMRATKPY IWRT-YKLAP
           Y-NNWY---- -EG------D LAYRKMLLIL --MMRATKPY VWRT-YKLAP
           Y-NNWY---- -EG------D LAYRKMLLIL --MMRATKPY IWRT-YKLAP
           Y-NNWY---- -EG------D LVYRRMLLIL --MMRATKPY MWKT-YKLAP
           Y-NNWY---- -EG------D LAYRKMLLIL --MMRATKPY IWRT-YKLAP
           Y-NNWY---- -EG------D LAYRKMLLIL --MMRATKPY VWRT-YKLAP
           Y-NNWY---- -EG------D LAYRKMLLIL --MMRATKPY VWRT-YKLAP
           Y-NNWY---- -EG------D LAYRKMLLIL --MMRATKPY IWRT-YKLAP
           Y-NNWY---- -EG------D LAYRKMLLIL --MMRATKPY VWRT-YKLAP
           Y-NNWY---- -EG------D LAYRKMLLIL --MMRATKPY VWRT-YKLAP
           Y-NNWY---- -EG------D LVYRRMLLIL --MMRATKPY MWKT-YKLAP
           Y-NNWY---- -EG------D LAYRKMLLIL --MMRATKPY IWRT-YKLAP
           Y-NNWY---- -EG------D LAYRKMLLIL --MMRATKPY VWRT-YKLAP
           Y-NNWY---- -EG------D LAYRKMLLIL --MMRATKPY VWRT-YKLAP
           N-HDFH---- -DA------S IAYKRYLLII --IIRAQQPV ELNA-MGYLS
           N-HDFH---- -NA------S IAYKKYLLII --IIRAQQPV ELSA-MGYLP
           N-HDFH---- -NA------S IAYKKYLLII --IIRAHQPV ELSA-MGYLP
           N-HDFH---- -NA------S IAYKKYLLII --IIRAQQPV ELSA-MGYLP
           E-SKWY---- -EG------S LRYKKEILIL --MAQAQRPL EISA-RGVII
           E-NRWF---- -EG------S LRYQKKILFL --MGQAQRPA EISA-KGIII
           E-NKWY---- -DG------S LRYKKKILII --MGRAQRPA EISA-KGIII
           E-SRWF---- -EG------S LRYQKKILFL --MGRAQRPA EISA-RGIII
           E-NNWY---- -EG------S LQYKKRILFL --MAQAQRPA EISA-KGIII
           N-QNWL---- -PC------S TKYKRILQFI --IARSQKPA SIRP-PTFPP
           N-QNWL---- -PC------S TKYKRILKFI --IARSHKPA SIRP-PTFPP
           N-QNWL---- -PC------S TKYKRILKFI --IARSHKPA SIRP-PTFPP
           N-QNWL---- -PC------S TKYKRILKFI --IARSQKPA SIRP-PTFPP
           N-QKWF---- -QC------S KSYCTMLKLL --IMRSQKPA SIRP-PTFPP
           N-QKWF---- -QC------S KTYCSMLKLL --IMRSQKPA SIRP-PTFPP
           N-QKWF---- -QC------S KTYCSMLKLL --IMRSQKPA SIRP-PTFPP
           N-QKWF---- -QC------S KTYCSMLKLL --IMRSQKPA SIRP-PTFPP
           E-MDWT---- -EA------D PRFRKMLILL --AMRAGRPI CIKA-TVMLN
           E-MNWT---- -EA------E PRFRKMLILL --SLRARKPI CLNA-TVLLN
           E-MNWT---- -EF------G PRLRKMLILL --SVGAQKPI CLNG-TVILN
           D-MDWL---- -GS------D KRFKKILIFI --SMRSQKPV CLKA-TVVLD
           E-MNLI---- -EA------D MRCRKMFIFL --SLRAQKPV CLKA-TVVLD
           E-MNWI---- -EA------D MRCRKMLIFL --SLRAQKPV CLKA-TVVLD
           E-MNWT---- -EV------D TRCRKMLVFL --SMRAQKPI CLKA-TIVLD
           D-MSWT---- -EA------D TRCRKMLIVL --SMRAQKPV CLKA-TIVLD
           E-MNWF---- -ES------D ARFRKMLLLM --AMRAQKPV CLKA-TVFLD
           E-MNWM---- -EC------D ARFRKMLLFI --AMRAQKPV CLHA-TVFLD
           E-MNWM---- -EF------D ARFRKMLLFI --AMRGQKPV CLSA-TVFLD
           D-MNWP---- -EA------D SRFRKMLIFV --AKRAQKPV CLKA-TIFLD
           D-MNWT---- -EA------D SRFRKMLIYV --AHRAQKPV CLKA-TIFLD
           D-MNWT---- -DA------D KRFRKILLLL --TFKAQQPV CLKA-TTFVN
           D-MNWM---- -QA------D SRFRKMLIFL --ALRAQRPV CLKA-TVFLD
           N-MNWM---- -EA------D TRFRKMLIFI --ALRAQRPV CLKA-TVFLD
           D-MNWT---- -KA------D TRFRKMLIFI --ALRAQRPV CLKA-TVFLD
           N-HDWF---- -RA------D LRYRKMLILI --IKRAQQPS RLKA-TMFLN
           N-HDWF---- -HA------D LRYRKMLILI --VKRAQRPS RLKA-TIFLN
           S-HDWF---- -HG------D IRYRKMLVLI --VKRAQQPS RLKA-TIFLN
           N-HDWF---- -RA------D LRYRKMLILI --IKRAQQPS RLKA-TMFLN
           K-QNWQ---- -NA------D IRYRRALVFF --IARPQRTT YLKA-TIFMN
           K-QNWH---- -NA------D IRYRRALVFF --IARPQRTT HLKA-TVFMN
           K-QNWH---- -KA------D VRYRRALVFF --IARPQRTT YLKA-TIFMN
           K-QNWH---- -RA------D VRYRRALVFF --IARPQRTT YLRA-TIFMT
           N-QKWY---- -KA------D VRYKRALVII --IARSQKVT FLKA-TIFLD
           N-QDWN---- -HA------D VRYKRALVII --MARAQKVT FLKA-TIFLD
           N-QNWS---- -HA------D VRYKRALVII --IARAQNVT FLKA-TIFLD
           N-QNWN---- -HA------D VRYERALVII --IARAQKVT FLKA-TIFLD
           EVIPWQ---- -NL------P PKHRKLFLFP --IERAQRET VLGA--YFFE
           EVIPWQ---- -KL------S PQHRRLLLFP --LQRAQRET ILGA--YFFE
           EVIPWQ---- -KL------S PQHRRLLLFP --LQRAQHET VLGA--YFFV
           EVIPWQ---- -KL------S PQHRRLLLFP --LQRAQRET VLGA--YFWE
           GQINWP---- -EM------T PKKRRLWQMV --IMRAQRPA KIF--GFMFV
           ANCNWP---- -EM------P PKKRRLWQMM --IMRAQRPA KIF--GFMFD
           GNSNWP---- -EV------P PKRRRLWQMM --IMRAQRPA TIF--GFMFV
           DHSNWP---- -EM------A PKKRRLWQLM --IMRAQKPA RIF--GYMFV
           E-CQWEGSDR IEIQSFTPTT KRIRNQIWFM --ILCSQQPV RITA-FKFST
           E-CQWEGSNR IESLSYKPTS KRVRNHIWFM --ILCSQQPV RITA-FKFST
           E-CQWEGSDR TEYLSYKPSS KRVRNHLSFM --ILCSQQPV RITA-FKFST
           E-CQWEGSDR IES--YKPSS KRVRNHLGFM --ILCSQQPV RITA-FKFST
           E-TNWT---- -DF------S PPTKRALLIA --AMRAQRPC QMK--GYFFE
           E-SNWS---- -DF------S PPTKRALLIA --AMRAQRPC QMK--GYFFE
           E-SNWT---- -DF------S PPTKRALLIA --AMRAQRPC QMK--GYFFE
           E-SNWT---- -DF------S PPTKRALLIA --AMRAQRPC QMK--GYFFE
           D-SPWH---- -ENLGAGGAS ASICRSLLIS --MMRAHRGF RIT--GYFFE
           D-SPWH---- -ESLGAGGAS TSICRSLLIS --MMRAHRGF RIT--GYFFE
           D-SPWH---- -ESLGAGGAS TSICRSLLIS --MMRAHRGF RIT--GYFFE
           D-SPWH---- -ESLGAGGAS TSICRSLLIS --MMRAHRGF RIT--GYFFE
           E-SSWP--HL LQE------N LQLVSSLKIA --MMRSSLGC PID--GYFFE
           E-SNWL--QL LQE------N CQLVRSLEIA --MMRSRRGC PIN--GYFFE
           E-SNWL--HL LRE------N YQLVRSLKIA --MMRSRRGC PID--GYFFE
           E-SNWL--NL LEE------N SQLVRSLKIA --MMRSRRGC PID--GYFFE
           L-SNWH---- -LA------S PKTRTSLSLI --ILQSQKEV LIRA--GFFV
           L-SNWY---- -LA------S PNLRRSLSII --ILQSQKEV LIRA--GFFV
           L-SPWH---- -LA------S PNIRRSLSLI --ILQSQREV LIRA--GFFV
           L-SPWD---- -LA------S PQFRRSLSLV --ILQSQREV LIRA--GFFI
           D-MEWY---- -KC------D ARTRKVILMI --LRRSQRAK TIAV--PFFT
           D-IEWY---- -KC------D ARTRKVILMI --LRRSQRAK TIAV--PFFT
           D-IEWY---- -KC------D ARTRKVILMI --LRRSQRAK TIAV--PFFT
           D-IEWY---- -KC------D ARTRKVILMI --LRRSQRAK TIAV--PFFT
           S-CPWQ---- -LF------K PKQRRLVQLL --ILRSQRPV SMAV--PFFS
           S-CPWH---- -LF------K PQQRRLVLFL --IMRSQRPM SMAV--PFFS
           S-CPWQ---- -LL------K PPQRRLVLFL --IMRSQRPM SMAV--PFFS
           S-CPWQ---- -LF------K PQQRRLVLFL --IMRSQRPM SMAV--PFFS
           S-SHWY---- -GH------S VRVQKMTLLM --VARAQRVL TIKI--PFFS
           A-SHWY---- -GH------T VRVQKMALLM --VARAQKVL TIKI--PFFS
           A-SHWY---- -GH------S VRVQKMTLLM --VARAQRVL TIKI--PFFS
           A-SHWY---- -GH------S VRVQKMTLLM --VARAQKVL TIKI--PFFS
           S-SAWY---- -TW------D RETRRRVFLI --ILRAQRPI TVRV--PFFA
           G-SAWY---- -KW------D RETRRRVFLI --ILRAQRPI TVRV--PFFA
           T-SAWY---- -QW------D RETRRRVFLI --ILRAQRPI TVRV--PFFA
           G-SAWY---- -KW------D RETRRRVFLI --ILRAQRPI VVRV--PFFA
           H-QEWY---- -LG------S QRYRKFYLIW --MQYSQRTQ KLGA-FGLVE
           S-QEWY---- -LG------S RRYRKFYLLW --TQYCQRTQ QLGA-FGLIQ
           L-QEWY---- -LG------S QRYRKFYLLW --MQYSQRTQ KLAA-FGLIE
           C-QEWY---- -LG------S QRYRKFYLLW --TQYSQRTQ KLGA-FGLIE
           Q-CQWL---- -GQ------S ARFRKMLLYY --LHRAQQPI TLTA-MKLFP
           Q-CQWL---- -GQ------S ARFRKMLLYY --LHRAQQPI ALTA-MKLFP
           Q-CQWL---- -GQ------S ARFRKMLLYY --LHRAQQPI KLTA-MKLFP
           Q-CQWL---- -GQ------S ARFRKMLLYY --LHRAQQPI TLTA-MKLFP
           H-SAWW---- -VQ------D KRYQRTVIQF --LQKLQQPM TFTA-MNIFN
           H-SSWW---- -MQ------D KRYQRTALQF --LQKLQQPM TFTA-MNIFN
           H-SSWW---- -MQ------D KRYQRTVLQF --LQKLQQPM TFTA-MNIFN
           H-SSWW---- -MQ------D KRYQRTVLQF --LQKLQQPM TFTA-MNIFN
           H-SKWI---- -GA------E RRYRTTMLYF --IHNVQQSI LFTA-GGIFP
           H-SKWI---- -GA------E RRYRTTMLYF --IHNVQQSI LFTA-GGIFP
           H-SKWI---- -GA------E RRYRTTMLYF --IHNVQQSI LFTA-GGIFP
           Q-SNWI---- -TA------D RRYKSTLMFF --LHNLQQPI ILTA-GGVFP
           Q-SNWT---- -SA------S RRYKSTLVYF --LHNLQQPI ILTA-GGVFP
           Q-SNWT---- -SA------S RRYKSTLVYF --LHNLQQPI ILTA-GGIFP
           Q-SDWT---- -SA------D RRYKSTLVYF --LHNLQQPI ILTA-GGVFP
           Q-SDWT---- -SA------D RRYKSTLVYF --LHNLQQPI TLTA-GGVFP
           Q-SNWT---- -TA------D RRYKSTMEFF --LHNLQQPI MLTA-GGVFP
           H-SNWL---- -DT------S RRYKTLLVFF --LMNSQKSI AFQA-GSVFP
           H-SNWI---- -NS------S RSYKSSLRYF --LKNAQKSI AFTA-GSIFP
           H-SNWI---- -NS------S RRYKTSLIYF --LKSSQKSV AFTA-GSIFP
           H-SNWI---- -DT------S RRYKTSLIFF --LKNSQKSI AFTA-GSVFP
           H-SNWM---- -HT------S RRYKTSLIYF --LKSSQKSI AFTA-GSIFP
           H-SNWI---- -NT------S RRYKTSLIFF --LKNSQKTI SFTA-GSIFP
           H-SNWI---- -NT------S RRYKTSLIFF --LKNSQKTI SFTA-GSIFP
           H-SNWI---- -TA------D RSYKSAVLYF --LHRAQQPI QFTA-GSIFP
           H-SNWL---- -TA------D RRYKSALLYF --MHRVQKPI QFTA-GAIFP
           H-SNWL---- -TA------D RRYKSAVIYF --LHRVQQPI QFSA-GAIFP
           H-SNWL---- -TA------D RRYKSTVIYF --LHRVQQPI QFTA-GAIFP
           H-SNWI---- -QG------Q RRYKSTLLFF --LQKLQQPI TFMA-MEVFP
           Q-SNWI---- -DE------E KRYQKTLMYF --LQKLQQPI TFMA-MNVFP
           H-SNWI---- -DG------Q RRYRSTVMYF --LQKLQQPI TFMA-MDIFP
           Q-SNWI---- -DG------E KRYQNTLMYF --LQKLQQPI TFMA-MNVFP
           Q-SNWV---- -DA------E PRYKATLVLF --MHHVQQPI IFIA-GGIFP
           Q-SNWV---- -DA------E PRYRATLVHF --MHHVQQPI IFIA-GGIFP
           Q-SNWV---- -DA------E PRYRATLVHF --MHHVQQPI IFIA-GGIFP
           Q-SNWV---- -DA------E PRYRATLVHF --MHHVQQPI IFIA-GGIFP
           Q-SNWV---- -DA------S RRYKTTLLYF --LQNVQQPI VFIA-GGIFQ
           Q-SNWV---- -DA------S RRYKATLMYF --LQNVQQPI VFIA-GGIFQ
           Q-SNWV---- -DA------S RRYKTTLLYF --LQNVQQPI VFIA-GGIFQ
           Q-SNWV---- -DA------S RRYKTTLLYF --LQNVQQPI VFIA-GGIFQ
           S-CNWV---- -DQ------S VHFRRLHLQM --LQRCQKPL VLVA-GVIMP
           N-CNWL---- -DQ------P VQFRRLHLLM --LKRCQKLP ILMA-GKIMP
           S-CNWL---- -DQ------S VHFRRLLLLM --LVRCQKPL ILVS-GIIVP
           S-CNWL---- -SQ------S VNFRRLLLLM --LARCQIPM ILVS-GVIVP
           S-CNWL---- -SQ------S VNFRRLLLLM --LARCQIPM ILVS-GVIVP
           D-CNWI---- -EQ------L PKFKRELLFT --LARTQRPS LIYA-GNYIA
           A-CNWV---- -DQ------L PKFKRELLFT --LARTQRPS LIFA-GNYIA
           A-CNWV---- -DQ------L PKFKRELIFT --IARTQRPS LIFA-GNYIP
           A-CNWV---- -EQ------L PKFKRELLFT --IARTQRPS LIFA-GNYIA
           S-SRWY---- -DQ------S RDHRFDLLIF TQLTLGNRGW IIKA-GGLIE
           S-SRWY---- -DQ------S REHRFDLLIF SQLTLGSRGR VIRA-GGLIE
           S-SRWY---- -DQ------S REHRFDLLVF TQLTLGSRGR VIKA-GGLIE
           S-SRWY---- -DQ------S REHRFDLLVF TQMTMGSRGR VIKA-GGLIQ
           S-SNWM---- -SM------N RSYSRILLIF --MQLTLAEV QIKA-GGMIG
           S-SNWI---- -GM------D RGHCRTMLIF --MQLTLTEV QIKA-GGMIG
           S-SNWM---- -GM------D RGYCRTLLIF --MQLTLAEV QIKA-GGMIG
           S-SNWM---- -GM------D RGYCRTMLIF --MQLTLTEV QIKA-GGMIG
           S-SNWL---- -KM------D KRYNRSLIIL --MQLTLVPV NIKA-GGIVG
           S-SNWI---- -KM------D RGYKRSLIIL --MQLTMVPV DIKA-GGIVG
           S-SNWI---- -KT------N KEYKRSLIII --MQFMIVPV DIKA-GGIVG
           S-SNWI---- -KK------D NDYKRSLIIL --MQFMIAPV DIKA-GGIVG
           S-CNWH---- -TQ------N RSFKRKMMLF --VEQSLKKS TAVA-GGMMR
           S-CNWH---- -AQ------S RSFKRKMMLF --VELSLRKS TAVA-GGMMR
           S-CNWH---- -IQ------N ASFKRKMMLF --VEQSLRKS TAVA-GGMMR
           S-CNWH---- -TQ------N RSFKRKMMLF --VEQSLKKC TAVA-GGMMR
           C-SNWV---- -DQ------S ATYRGYMLII --GERTKRQQ LLLA-GNLVP
           C-SNWV---- -DQ------S ATYRGYMLII --GERTKRQQ LLLA-GNLVP
           C-SKWV---- -DQ------S ATYRGYMLII --GERTKRQQ LLLA-GNLVP
           C-SNWV---- -DQ------S ATYRGYMLIL --SERTKRQQ ILLA-GNLVP
           C-SNWV---- -DQ------S ATYRGYMLIL --SERTKRQQ ILFA-GNLVP
           C-SNWV---- -DQ------S VTFRGLMLIM --GERTKAHQ ILLA-GNLVP
           C-SNWG---- -GQ------S ATYRGYMLIL --SERTKRQQ ILLA-GNLVP
           C-SNWV---- -DQ------S ATYRGYMLIL --SERTKRQQ ILLA-GNLVP
           C-SNWV---- -DQ------S ASYRGHMLIL --AERTKRMQ LLLA-GNLVP
           C-SNWV---- -GQ------S PKYQGYMLIL --QERTKRQQ ILLA-GDVVP
           C-SNWV---- -DQ------S ATYRGFMLII --EERTKRRQ VLLA-GNLVP
           S-SQWT---- -GW------N RANRRIVLLM --MQRFNSPM LLSTFNPTFA
           S-SQWT---- -GW------N RSNRRILLLM --MQRFNSPM LLRTFNPTFV
           S-AQWT---- -GW------N RSNRRILLLM --MQRFNSPM VLRTFNPTFV
           S-AQWT---- -GW------N RSNRRILLLM --MQRFNSPM VLRTFNPTFV
           K-TSWV---- -DW------D YRSRRIALLF --MQRLHSTL RIRTLNPSLG
           K-TSWV---- -DW------N KDSRRIVLLF --MQRLHSTL KIRTLNPSIG
           K-TSWV---- -NW------N KDSRRIVLLF --MQRLHSTL RIRTLNPSLG
           K-TAWV---- -DW------D RDSRRIVLLF --LQRLHSTL KIRPLNPSLG
           N-SDWP---- -DM------N CRMRRLVLMF --MVYLNRPV TLKA-GGFFH
           N-SDWP---- -DM------N PRIRRLILMF --MVYLNRPM ALKA-GGFFH
           N-SDWP---- -DM------N PPIRRLILMF --MVYLNRPM TLKA-GGFFH
           N-SDWP---- -DM------N PRIRRLILMF --MVYLNRPM TLKA-GGFFH
           A-TNWL---- -EY------S VGTRKLLNCY --MEFLKRPV KVRA-GVFFE
           G-TNWL---- -EY------S VGTRKLLNCY --MEFLKRPV KVRA-GVFFE
           G-TNWL---- -EY------S VGTRKLLNCY --MEFLKRPV KVRA-GVFFE
           G-TNWL---- -EY------S VGTRKLLNCY --MEFLKRPV KVRA-GVFFE
           H-TNWL---- -EC------R PPIRKLLNAY --MEHLKKPV TIRA-GNFFA
           H-TDWL---- -QC------R PPIRKLLNAY --MEHLKKPV TIRA-GNFFA
           H-TNWL---- -QC------R PPIRKLLIAY --MEHLKKPV TIRA-GNFFA
           H-TDWL---- -NC------R PPIRKLLNSY --MEHLKKPV TIRA-GNFFA

           LSMNTALQLT KGIYSFSMML MNYLG----- ---------- -
           LSMNTALQLT KGIYSFSMML MNYLGKDK-- ---------- -
           LSMNTALQLT KGIYSFSMML MNYLGKDN-- ---------- -
           LSMNTALQLT KGIYSFSMML MNYLGKDK-- ---------- -
           LSVRTALQIV KLIYSVSMMM MNRA------ ---------- -
           LSVRTALQIV KLIYSVSMMM MNRT------ ---------- -
           LSVRTALQIV KLIYSVSMMM MNRT------ ---------- -
           LSGRTALQIV KLIYSVSMMM MNRT------ ---------- -
           MTLAMFQSLL NASYSYFTML RGVTGK---- ---------- -
           MTLAMFQSLL NASYSYFTML RGVTSK---- ---------- -
           MTLAMFQSLL NASYSYFTML RGVTSK---- ---------- -
           MTLAMFQSLL NASYSYFTML RGVTSK---- ---------- -
           ITLELFQNLL NTTYTFFTVL KRVYG----- ---------- -
           ITLELFQNLL NTTYTFFTVL KRVYG----- ---------- -
           ITLELFQNLL NTTYTFFTVL KRVYG----- ---------- -
           ITLELFQNLL NTTYTFFTVL KRVYG----- ---------- -
           MNLKMLQSLL NAIYSFFTLL RRVYG----- ---------- -
           MNLKMLQSLL NAIYSFFTLL RRVYG----- ---------- -
           MNLKMLQSLL NAIYSFFTLL RRFYG----- ---------- -
           MNLKMLQSLL NAIYSFFTLL RRVYG----- ---------- -
           FTLGTYMLVL KNCYRLLALM QESM------ ---------- -
           FTLGTYMLVL KNCYRLLALM QESM------ ---------- -
           FTLGTYMLVL KNCYRLLALM QESM------ ---------- -
           FTLGTYMLVL KNCYRLLALM QESM------ ---------- -
           FNLENYMFIL KQCYSILTIL ANTLE----- ---------- -
           FSMANYMFIL KQCYSILTIL ANTLD----- ---------- -
           FNLENYMFIL KQCYSILTVL TNTLD----- ---------- -
           FNMQNYMFIM KQCYSILTVL TNTLD----- ---------- -
           FNLINYSAIL NQCYGILTFL LKTLD----- ---------- -
           FNFINYSAIL NQCYGILTFL LKTLD----- ---------- -
           FNFINYAAIL NQCYGILTFL LKTVD----- ---------- -
           FNFINYTAIL NQCFGILTFL LNTLD----- ---------- -
           FNFINYTAIL NECFGILTFL LNTLD----- ---------- -
           FNLINYAAIL NQCYGILTFL LKTLD----- ---------- -
           FNLRNYTAIL NQCYGILTFL LKTLD----- ---------- -
           FNLINYTAIL NQCFGILTFL LNTLD----- ---------- -
           VSLQAGLKIL QASFSYFTFL TSMQRRQMSN ---------- -
           VSLQAGLKIL QASFSYFTFL TSMQRRQMSN ---------- -
           VSLQAGLKIL QASFSYFTFL TSMQRRQMSN ---------- -
           VSLQAGLKIL QASFSYFTFL TSMQRRQMSN ---------- -
           VSLTAVLKII QGAFSYFTFL NSMR------ ---------- -
           VSLTAVLKII QGAFSYFTFL NSMR------ ---------- -
           VSLTAVLKII QGAFSYFTFL NSMR------ ---------- -
           LNVERFRGTI TTAFSFLTLL QKMDARG--- ---------- -
           LNVERFRGTI TTAFSFLTLL QKMDSRA--- ---------- -
           LNVERLRGTI TTAFSFLTLL QKMDARG--- ---------- -
           LNVDRFRGTI TTAFSFLTLL QKMDARE--- ---------- -
           MDVNRLRSVI TQAFSFLTLL QKLAAKKTES EL-------- -
           MDVNRLRSVI TQAFSFLTLL QKLAAKKAEP DL-------- -
           MDVNRLRSVI TQAFSFLTLL QKLAAKKAEP DL-------- -
           MDVNRLRSVI TQAFSFLTLL QKLAAKKAET DL-------- -
           LSHKFLVQVF RLSANFFLLL RNMNNK---- ---------- -
           LSHKFLVQVF RLSANFFLLL RNMNNK---- ---------- -
           LSHKFLVQVF RLSANFFLLL RNMNNK---- ---------- -
           LSHKFLVQVF RLSANFFLLL RNMNNK---- ---------- -
           MSLPTLMAMV RTSGQYFLLL QNVNQK---- ---------- -
           MSLPTLMAMV RTSGQYFLLL QNVSQK---- ---------- -
           MSLPTLMAMV RTSGQYFLLL QNVNQK---- ---------- -
           MSLPTLMAMV RTSGQYFLLL QNVNQK---- ---------- -
           LNLRTFIDIG RGAYSYFNLL RSSHLY---- ---------- -
           LNLRTFIDIV RGAYSYFNLL RSTHM----- ---------- -
           LNLRTFIDIV RGAYSYFNLL RSSHLN---- ---------- -
           LNLRTFIDIV RGAYSYFNLL RRSH------ ---------- -
           VSLDLFASVL GAVVTYFMVL VQLK------ ---------- -
           VSLDLFASVL GAVVTYFMVL VQLK------ ---------- -
           VSLDLFASVL GAVVTYFMVL VQLK------ ---------- -
           VSLDLFASVL GAVVTYFMVL VQLK------ ---------- -
           VSITTYMATL KFSYQMFTCV RSLK------ ---------- -
           VSITTYMATL KFSYQMFTCV RSLK------ ---------- -
           VSITTYMATL KFSYQMFTCV RSLK------ ---------- -
           VSITTYMATL KFSYQMFTCV RSLK------ ---------- -
           VSITTYMATL KFSYQMFTCV RSLK------ ---------- -
           VSITTYMATL KFSYQMFTCV RSLK------ ---------- -
           VSITTYMATL KFSYQMFTCV RSLK------ ---------- -
           VSITTYMATL KFSYQMFTCV RSLK------ ---------- -
           VSITTYMATL KFSYQMFTCV RSLK------ ---------- -
           VSITTYMATL KFSYQMFTCV RSLK------ ---------- -
           VSITTYMATL KFSYQMFTCV RSLK------ ---------- -
           VSITTYMATL KFSYQMFTCV RSLK------ ---------- -
           VSITTYMATL KFSYQMFTCV RSLK------ ---------- -
           VSITTYMATL KFSYQMFTCV RSLK------ ---------- -
           VSITTYMATL KFSYQMFTCV RSLK------ ---------- -
           VSITTYMATL KFSYQMFTCV RSLK------ ---------- -
           VSITTYMATL KFSYQMFTCV RSLK------ ---------- -
           VSITTYMATL KFSYQMFTCV RSLK------ ---------- -
           ISLDTFKQLM SVSYRVITML MQMIQ----- ---------- -
           ISLDTFKQLM SVTYRVITML RQMIQ----- ---------- -
           ISLDTFKQLM SVTYRVMTML RQMIQ----- ---------- -
           ISLDTFKQLM SVTYRVITML RQMIQ----- ---------- -
           ISLDTFKILM TITYRFFAVI RQTVEK---- ---------- -
           ISLDTFKILM TITYRFFAVI SQTVGK---- ---------- -
           ISLDTFKILM TITYRFFAVI RQTAEK---- ---------- -
           ISLDTFKILM TITYRFFAVI RQTVEK---- ---------- -
           ISLETFKILM TITYRFFAVI RQTVGK---- ---------- -
           ISFNTFMKVI SMSYQFFALL RTTYYG---- ---------- -
           ISFNTFMKVI SMSYQFFALL RTTYYG---- ---------- -
           ISFNTFMKVI SMSYQFFALL RTTYYG---- ---------- -
           ISFNTFMKVI SMSYQFFALL RTTYYG---- ---------- -
           ISLVTYMKVI SMSYQFFALL RTTYSNN--- ---------- -
           ISLVTYMKVI SMSYQFFALL RTTYSDN--- ---------- -
           ISLVTYMKVI SMSYQFFALL RTTYSDN--- ---------- -
           ISLVTYMKVI SMSYQFFALL RTTYSDN--- ---------- -
           VEIETMSIFL QMSYKFFCAI RMMYQ----- ---------- -
           VSIETMSIFL RVSYKFFCAV RMMYK----- ---------- -
           VSIETMSIFL RVSYKFFCAV RMMYK----- ---------- -
           LSMPTMSIFL GMSYKFFCAV RTMYQ----- ---------- -
           LSIETMTIFL GMSYNFFCAL RTMYQ----- ---------- -
           LSNETMSIFL GMSYRFFCAL RTMYP----- ---------- -
           LSVETMSIFL SMSYKFFCAI QTIYI----- ---------- -
           LSMETMSIFL GTSYKFFCAI KTMYE----- ---------- -
           VSIETMSAFM NVSYKFFCAI RMMYK----- ---------- -
           ISMETMSSFM QVSYRFFCAI RMMYQ----- ---------- -
           ISMETMSAFI QVSYKFFCAI RMMYQ----- ---------- -
           LSIETMSMFL GMTYKFFCAI KTVCQ----- ---------- -
           LSIETMSMAF SIAACRIKNI GKSI------ ---------- -
           VSIETMSIYL KLTYKFFCAI RTMYQ----- ---------- -
           VSIQTMSSFL QTSYKFFCAI RTMYQ----- ---------- -
           VSIQTMSSFL QMSYKFFCAI RTMYQ----- ---------- -
           VSIQTMSSFL QMSYKFFCAI RTMYQ----- ---------- -
           ISLVTVSDLL QLSYKFFALL RTMYVN---- ---------- -
           VSLVTVSDLL QLSYKFFALL RTMYST---- ---------- -
           VSLVTVSDLL QLSYKFFALL RTMYST---- ---------- -
           ISLVTVSDLL QLSYKFFALL RTMYST---- ---------- -
           ITRATMTDLL QVSYKFFALL RTMYIK---- ---------- -
           ITRATMTDLL QISYKFFALL RTMYVK---- ---------- -
           ITRATMTDLL QISYKFFALL RTMYIK---- ---------- -
           ITRATMTDLL QISYKFFALL RTMYIK---- ---------- -
           ITRSTMTDLL QISYKFFALL RTMYTQ---- ---------- -
           ITRSTMTDLL QISYKFFALL RTMYTQ---- ---------- -
           ITRSTMTDLL QISYKFFALL RTMYTQ---- ---------- -
           ITRSTMTDLL QISYKFFALL RTMYTQ---- ---------- -
           LGRPLLVWIF RTAGSFTTLM NALYAKYETH ---------- -
           LGRPLLVWIF RTAGSFTTLL NALYAKYETP ---------- -
           LGRPLLVWIF RTAGSFTTLL NALYAKYETS ---------- -
           LGRPLLVWIF RTAGSFTTLL NALYAKYETS ---------- -
           VDLPLLLWVI RTAGSFLAML RTFER----- ---------- -
           VDLPLLLWVT RTAGSFLALL RTFERS---- ---------- -
           VDLPLLLWVT KTAGSFLALL RTFERSPTQL ---------- -
           VDLPLLLWVT KTAGSFLALL RTFERSPT-- ---------- -
           LSLQSFTAIL STSISYFTLL RSVYFDDEKK LD-------- -
           LSLQSFTAIL STSISYFTLL RSVYFDDEKK QD-------- -
           LSLQSFTAIL STSISYFTLL RSVYFDDEKK LD-------- -
           LSLQSFTAIL STSISYFTLL RSVYFDDEKA HD-------- -
           ASMATFSTIV RSAVSYIMML RSFNA----- ---------- -
           ASMATFSTIV RSAVSYIMML RSFNA----- ---------- -
           ASMATFSAIV RSAMSYIMML RSFNA----- ---------- -
           ASMATFSAIV RSAVSYIMML RSFNA----- ---------- -
           ANMEAFSSIV RTAMSYITML KSFS------ ---------- -
           ANMEAFSSIV RTAMSYITML RSFS------ ---------- -
           ANMEAFSSIV RTAMSYITML RSFS------ ---------- -
           ANMEAFSSIV RTAMSYITML RSFS------ ---------- -
           ANRETLITIV RTAISYVTLL RSLA------ ---------- -
           ANRQTLVMIV RSAISYVTLL RSLA------ ---------- -
           ANRETLVMIV RSAISYVTLL RSLA------ ---------- -
           ANRQTLVMIV RSAISYVTLL RSLA------ ---------- -
           ASLANFVGIC RTALSLITLI KSIE------ ---------- -
           ASLANFVGIC RTALSLITLI KSIE------ ---------- -
           ASLANFVGIC RTALSLITLI KSIE------ ---------- -
           ASLANFVGIC RTALSLITLI KSIE------ ---------- -
           PSLPALRSIL STAGSYITLL KTFL------ ---------- -
           PSLPALGSIL STAGSYITLL KTFL------ ---------- -
           PSLPALGSIL STAGSYITLL KTFL------ ---------- -
           PSLPAFGSIL STAGSYITLL KTFL------ ---------- -
           PSLATFAAIL QTSGSIIALV KSFQ------ ---------- -
           PSLNTFASVS N--------- ---------- ---------- -
           PSLATFAAVS HL-LQF---- ---------- ---------- -
           PSLATFASV- --SYSY---- ---------- ---------- -
           PSLETLTSIL RFTGSLIALA KSVI------ ---------- -
           PSLETLTSIL RFTGSLIALA KSVL------ ---------- -
           PSLETLTSIL RFTGSLIALA KSVI------ ---------- -
           PSLETLTSIL RFTGSLIALA KSVI------ ---------- -
           PSLPVFTSVI KFTGSIVALA KTIL------ ---------- -
           PSLPVFTSVI KFTGSIVALA KTIL------ ---------- -
           PSLPVFTSVI KFTGSIVALA KTIL------ ---------- -
           PSLPVFTSVI KFTGSIVALA KTIL------ ---------- -
           VNMVHFTDIM QLAYRLFTFL KSN------- ---------- -
           VNMVHFTEIM QLAYRLFTFL KSH------- ---------- -
           VNMVHFTEIM QLAYRLFTFL KSH------- ---------- -
           VNMMHFTEIM QLAYRLFTFL KSY------- ---------- -
           INLATYFSIA KFSFSLYTLI KGMNLGERFN RTN------- -
           INLATYFSIA KFSFSLYTLI KGMNLGERFT KTN------- -
           INLATYFSIA KFSFSLYTLI KGMNLGERFN KTN------- -
           INLATYFSIA KFSFSLYTLI KGMNLGERFN KTN------- -
           INLATNINVA KFAFTVYAIA SGMNLDQKLS IKE------- -
           INLATNINVA KFAFTVYAIA SGMNLDQKLQ IQDTQ----- -
           INLATNINVA KFAFTVYAIA SGMNLDQKLQ LQE------- -
           INLATNINVA KFAFTVYAIA SGMNLDQKLQ LQD------- -
           ICLNTNIKMA KFAFSVVTIV NEMDLAEKLR RE-------- -
           ICLNTNIKMA KFAFSVVTIV NEMDLAEKLR RE-------- -
           ICLNTNIKMA KFAFSVVTIV NEMDLAEKLR RE-------- -
           ICMQTNLSMV KLAFSVVTVI KQFNIAEKFQ ---------- -
           ICMQTNLSMV KLAFSVVTII KQFNLAEKFK ---------- -
           ICMQTNLSMV KLAFSVVTII KQFNLADKFK ---------- -
           ISMQTNLNMV KLAFTVVTIV KQFNLAEKFQ ---------- -
           ISMQTNLAMV KLAFSVVTVI KQFNLAERFQ ---------- -
           ICMQTNLAMV KLAFSVVTIM KQFNIAEKFQ ---------- -
           ISISTNLKVA KLAFSVVTLA NQFNLAEKLA TN-------- -
           ISTGSNIKVA KLAFSVVTFV NQLNIADRLT KN-------- -
           ISVSSNIKVA KMAFSVVTFV NQLNIADRLT KN-------- -
           ISTSSNIKVA KLAFSVVTFV NQLNIADRLT KN-------- -
           ISTSSNIQVA KLAFSVVTFV NQLNIADRLT KT-------- -
           ISTGTNIQVA KLAFSVVTFV NQLNIADRLT KN-------- -
           ISTGTNIQVA KLAFSVVTFV NQLNIADRLT KN-------- -
           ISVQSNIAVA KFAFTIITIV NQMNLGEKFF SDRSN-GDIN P
           ISVQSNIAVA KFAFTIITIV KQMNLGEKFL NNRANAGEVE P
           ISVQSNIAVA KFAFSIITIV NQMNLGEKFL NDRASGGDVE S
           ISVQSNIAVA KFAFSIITIV NQMNLGEKFL NDKANGGELE A
           ISVGTNISVT KFSFSVFTLV KQMNIAEKMA KSNKDE---- -
           ISVGTNISVT KFSFSVFTLV KQMNISEKLA KSEMEE---- -
           ISVGTNISVT KFSFSVFTLV KQMNIAEKLA KSDEDD---- -
           ISVGTNISVT KFSFSVFTLV KQMNIADKLA KTEEDG---- -
           ISMNSNITVA KFAFSIITIV RQMNLAEQFQ ---------- -
           ISMNSNISVA KFAFSIITIV RQMNLAEQFQ ---------- -
           ISMNSNISVA KFAFSIITIV RQMNLAEQFQ ---------- -
           ISMNSNISVA KFAFSIITIV RQMNLAEQFQ ---------- -
           ISMSSNISVA KFAFSVITIT KQMNIADKFK TD-------- -
           ISMSSNISVA KFAFSVITIT KQMNIADKFK TD-------- -
           ISMSSNISVA KFAFSVITIT KQMNIADKFK TD-------- -
           ISMSSNISVA KFAFSVITIT KQMNIADKFK SD-------- -
           ISMKTFLMMI KGAYTMLTLL NIMRKTTNES H--------- -
           ISMKTFLMMI KGAYTMLTLL NEMRKTTLES H--------- -
           ISMKTFMVMV KGAYTMLTLL NEMRKASLEY N--------- -
           ISMKTFTVMI KGAYTMLTLL NEIRKTSLE- ---------- -
           ISMKTFTVMI KGAYTMLTLL NEIRKTSLE- ---------- -
           LSLETFEQVM RFTYSVFTLL LRAK------ ---------- -
           LSLETFEQVM RFTYSAFTLL LRAK------ ---------- -
           LSMETFEQVI RFTYSAFTLL LRAK------ ---------- -
           LSMETFEQVI RFTYSAFTLL LRAK------ ---------- -
           LNLNAFFATL KMAYSLFAVV VRAKGI---- ---------- -
           LNLNAFFATL KMAYSLFAVV VRVKGI---- ---------- -
           LNLNAFFATL KMAYSLFAVV VRVKGI---- ---------- -
           LNLNAFFATL KMAYSLFAVV VRVKGI---- ---------- -
           IGMNAFFATV RLAYSFFTLA MSLR------ ---------- -
           IGMNAFFATV RLAYSFFTLA MSLR------ ---------- -
           IGMNAFFATV RLAYSFFTLA MSLR------ ---------- -
           IGMNAFFATV RLAYSFFTLA MSLR------ ---------- -
           IDMSAFFATV RMAYSFYTLA LSFRV----- ---------- -
           IDMSAFFATC RMAYSFFTLA KSFRF----- ---------- -
           IDMSAFYATC RMAYSFFTLA MSFRF----- ---------- -
           IDMSAFFATC RLAYSFFTLA LSFRS----- ---------- -
           IHLDTFFSTL KGAYSLFTII IRMRK----- ---------- -
           IHLDTFFSTL KGAYSLFTII IRMRK----- ---------- -
           IHLDTFFSTL KGAYSLFTII IRMRK----- ---------- -
           VHLDTFFSTL KGAYSLFTII IRMRK----- ---------- -
           IHLSTFVACL KGSYSFFTLM VNRSGRGS-- ---------- -
           IHLSTFVACL KGAYSFFTLM ADRDGQ---- ---------- -
           IHLSTFVACL KGAYSFFTLM ANRDGQTAF- ---------- -
           INLSTFVACC KGAYSFFTLM ADREGQGSLN RRT------- -
           IHLSTFVACC KGAYSFFTLM ADRDGQGFFS KRDHPTQVSF K
           IHLSTFVACC KGAYSYFTLL ADRDGQSSV- ---------- -
           IHLSTFVACC KGAYSFFTLM ANRDGQGFFS KRDHPTQVSF K
           IHLSTFVACC KGAYSFFTMM ADRDGQGSFL ---------- -
           IHLSTYVACW KGAYSFFTLM ADRDGLGS-- ---------- -
           IHLSTFVACW NGAYSFFTQM THRSGLGS-- ---------- -
           IHLSTFVACW KGAYSFFTLM AHRSGHTSN- ---------- -
           FSLEAFGSIV NCSYSYFALL KRVNS----- ---------- -
           FSLEAFGSIV NCSYSYFALL KRVNS----- ---------- -
           FSLEAFGSIV NCSYSYFALL KRVNS----- ---------- -
           FSLEAFGSIV NCSYSYFALL KRVNS----- ---------- -
           FDLMLFSSIV NCSYSYFALL KRVNS----- ---------- -
           FDLMLFSSIV NCSYSYFALL KRVNS----- ---------- -
           FDLMLFSSIV NCSYSYFALL KRVNS----- ---------- -
           FDLMLFSSIV NCSYSYFALL KRVNS----- ---------- -
           IGLPLFTKTM NQAYSLLALL LNMNQ----- ---------- -
           VGLPLFTKTM NQAYSLLALL LNMNQ----- ---------- -
           VGLPLFTKTM NQAYSLLALL LNMNQ----- ---------- -
           VGLPLFTKTM NQAYSLLALL LNMNQ----- ---------- -
           IGLPIFVRTI NNAYSFFALL LKISK----- ---------- -
           IGLPIFVKTI NNAYSFFALL LKISK----- ---------- -
           IGLPIFVKTI NNAYSFFALL LKISK----- ---------- -
           IGLPIFVKTI NNAYSFFALL LKISK----- ---------- -
           VGLPIFVKTI NNAYSFLALL LNVSN----- ---------- -
           VGLPIFVKTI NNAYSFFALL LNVSK----- ---------- -
           VGLPIFVKTI NNAYSFFALL LNVSK----- ---------- -
           VGLPIFVKTI NNAYSFFALL LNVSK----- ---------- -
