# Supplementary material for: The making of a pest: Insights from the evolution of chemosensory receptor families in a pestiferous and invasive fly, Drosophila suzukii
Source: BMC Genomics. 2016 Aug 17;17:648. doi: 10.1186/s12864-016-2983-9 (PMC4988008; doi:10.1186/s12864-016-2983-9)
Supplement: Additional file 4: — Or phylogenetic tree file (Nexus). Phylogenetic analysis of Ors in Drosophila suzukii (Dsuz), D. biarmipes (Dbia), D. takahashii (Dtak) and D. melanogaster (Dmel) using a Maximum Likelihood method. Evolutionary history was inferred using a Maximum Likelihood method based on the JTT matrix-based model. The tree was constructed using RAxML under the JTT model of substitution with NNI topology search, based on an amino acid alignment by MUSCLE. Branch support was estimated using 500 bootstrap replications. The tree is rooted with Orco. (NEX 26 kb) [file 12864_2016_2983_MOESM4_ESM.nex]

#NEXUS
[written Fri Jul 22 15:47:37 EDT 2016 by Mesquite  version 3.10 (build 765) at DESKTOP-RVT1U14/10.42.25.143]

BEGIN TAXA;
	DIMENSIONS NTAX=275;
	TAXLABELS
		DsuzOr83c DmelOr83c DtakOr83c DbiaOr49aP DbiaOr49a DmelOr49a DtakOr49a DsuzOr49a DtakOr85f DmelOr85f DbiaOr85f DsuzOr85f DtakOr67c DsuzOr67c DbiaOr67c DmelOr67c DtakOr92a DmelOr92a DbiaOr92a DsuzOr92a DmelOr85d DsuzOr85d DtakOr85d DbiaOr85d DmelOr85b DtakOr85b DbiaOr85b DsuzOr85b DmelOr85c DtakOr85c DbiaOr85c DsuzOr85c DbiaOr67a2 DsuzOr67a2 DtakOr67a2 DmelOr67a DsuzOr67aP DbiaOr67a5 DtakOr67aP DtakOr67a5 DtakOr67a1 DsuzOr67a1 DbiaOr67a1 DtakOr67a3 DsuzOr67a3 DbiaOr67a3 DtakOr67a6 DtakOr67a4 DsuzOr67a4 DtakOr69aG DsuzOr69aD DbiaOr69aE DbiaOr69aD DsuzOr69aC DtakOr69aF DmelOr69aB DtakOr69aD DtakOr69aB DbiaOr69aB DtakOr69aC DsuzOr69aA DbiaOr69aA DmelOr69aA DtakOr69aA DbiaOr69aC DtakOr69aE DsuzOr69aB DbiaOr88a DsuzOr88a DmelOr88a DtakOr88a DmelOr46aB DtakOr46aB DsuzOr46aB DbiaOr46aB DtakOr46aA DbiaOr46aA DsuzOr46aA DmelOr46aA DtakOr94a DbiaOr94a DsuzOr94a DmelOr94a DmelOr94b DtakOr94b DbiaOr94b DsuzOr94b DtakOr71a DsuzOr71a DbiaOr71a DmelOr71a DsuzOr7a DbiaOr7a DtakOr7a DmelOr7a DmelOr42a DtakOr42a DbiaOr42a DsuzOr42a DmelOr59c DtakOr59c DbiaOr59c DsuzOr59c DmelOr59b DtakOr59b DsuzOr59b DbiaOr59b DsuzOr42b DtakOr42b DmelOr42b DbiaOr42b DtakOr98a2 DtakOr98a1 DbiaOr98a DsuzOr98a2 DsuzOr98a1 DmelOr98a DtakOr98a3 DbiaOr85a DtakOr85a DmelOr85a DsuzOr22a DbiaOr22a DtakOr22a2 DtakOr22a1 DmelOr22a DmelOr22b DbiaOr43b DsuzOr43b DmelOr43b DtakOr43b DbiaOr19a DtakOr19a DmelOr19a DmelOr19b DsuzOr19a DtakOr2a DbiaOr2a DsuzOr2a DmelOr2a DmelOr33c DsuzOr33c DbiaOr33cP DtakOr33c DmelOr33b DtakOr33b DbiaOr33b DsuzOr33b DmelOr33a DtakOr33a DsuzOr33a DbiaOr33a DbiaOr59a DsuzOr59a DtakOr59a DmelOr59a DtakOr23a4 DtakOr23a3 DtakOr23a5 DsuzOr23a2 DsuzOr23a1 DbiaOr23a DtakOr23a2 DtakOr23a1 DmelOr23a DsuzOr23a3 DsuzOr23a4 DmelOr85e DbiaOr85e DsuzOr85e DtakOr85e DtakOr83a DbiaOr83a DmelOr83a DsuzOr83a DmelOr43a DbiaOr43a DsuzOr43a DtakOr43a DtakOr49b DsuzOr49b DbiaOr49b DmelOr49b DmelOr30a DsuzOr30a DbiaOr30a DtakOr30a DtakOr56a DsuzOr56a DbiaOr56a DmelOr56a DsuzOrco DbiaOrco DtakOrco DmelOrco DmelOr74a DtakOr74a DbiaOr74a DmelOr35a DtakOr35a DbiaOr35a DsuzOr35a DsuzOr13a DtakOr13a DbiaOr13a DmelOr13a DmelOr63a DsuzOr63a DtakOr63a DbiaOr63a DtakOr67b DbiaOr67b DsuzOr67b DmelOr67b DmelOr1a DtakOr1a DbiaOr1a DsuzOr1a DtakOr45a DbiaOr45a DsuzOr45a DmelOr45a DmelOr82a DtakOr82a DbiaOr82a DsuzOr82a DtakOr9a DbiaOr9a DsuzOr9a DmelOr9a DmelOr98b DtakOr98b DbiaOr98b DsuzOr98b DmelOr47a DtakOr47a DbiaOr47a DsuzOr47a DtakOr22c DbiaOr22c DmelOr22c DsuzOr22c DsuzOr24a DbiaOr24a DtakOr24a DmelOr24a DmelOr45b DsuzOr45b DtakOr45b DbiaOr45b DmelOr10a DtakOr10a DbiaOr10a DsuzOr10a DtakOr65b DbiaOr65b DsuzOr65b DmelOr65b DmelOr65c DsuzOr65c DbiaOr65c DtakOr65c DmelOr65a DtakOr65a DsuzOr65a DbiaOr65a DsuzOr47b DbiaOr47b DmelOr47b DtakOr47b DbiaOr67d DsuzOr67d DmelOr67d DtakOr67d DbiaOr83c 
	;

END;


BEGIN TREES;
	Title Imported_trees;
	ID 01561424f11d3;
	LINK Taxa = Taxa;
	TRANSLATE
[0] 		1 DsuzOr83c,
[1] 		2 DmelOr83c,
[2] 		3 DtakOr83c,
[3] 		4 DbiaOr49aP,
[4] 		5 DbiaOr49a,
[5] 		6 DmelOr49a,
[6] 		7 DtakOr49a,
[7] 		8 DsuzOr49a,
[8] 		9 DtakOr85f,
[9] 		10 DmelOr85f,
[10] 		11 DbiaOr85f,
[11] 		12 DsuzOr85f,
[12] 		13 DtakOr67c,
[13] 		14 DsuzOr67c,
[14] 		15 DbiaOr67c,
[15] 		16 DmelOr67c,
[16] 		17 DtakOr92a,
[17] 		18 DmelOr92a,
[18] 		19 DbiaOr92a,
[19] 		20 DsuzOr92a,
[20] 		21 DmelOr85d,
[21] 		22 DsuzOr85d,
[22] 		23 DtakOr85d,
[23] 		24 DbiaOr85d,
[24] 		25 DmelOr85b,
[25] 		26 DtakOr85b,
[26] 		27 DbiaOr85b,
[27] 		28 DsuzOr85b,
[28] 		29 DmelOr85c,
[29] 		30 DtakOr85c,
[30] 		31 DbiaOr85c,
[31] 		32 DsuzOr85c,
[32] 		33 DbiaOr67a2,
[33] 		34 DsuzOr67a2,
[34] 		35 DtakOr67a2,
[35] 		36 DmelOr67a,
[36] 		37 DsuzOr67aP,
[37] 		38 DbiaOr67a5,
[38] 		39 DtakOr67aP,
[39] 		40 DtakOr67a5,
[40] 		41 DtakOr67a1,
[41] 		42 DsuzOr67a1,
[42] 		43 DbiaOr67a1,
[43] 		44 DtakOr67a3,
[44] 		45 DsuzOr67a3,
[45] 		46 DbiaOr67a3,
[46] 		47 DtakOr67a6,
[47] 		48 DtakOr67a4,
[48] 		49 DsuzOr67a4,
[49] 		50 DtakOr69aG,
[50] 		51 DsuzOr69aD,
[51] 		52 DbiaOr69aE,
[52] 		53 DbiaOr69aD,
[53] 		54 DsuzOr69aC,
[54] 		55 DtakOr69aF,
[55] 		56 DmelOr69aB,
[56] 		57 DtakOr69aD,
[57] 		58 DtakOr69aB,
[58] 		59 DbiaOr69aB,
[59] 		60 DtakOr69aC,
[60] 		61 DsuzOr69aA,
[61] 		62 DbiaOr69aA,
[62] 		63 DmelOr69aA,
[63] 		64 DtakOr69aA,
[64] 		65 DbiaOr69aC,
[65] 		66 DtakOr69aE,
[66] 		67 DsuzOr69aB,
[67] 		68 DbiaOr88a,
[68] 		69 DsuzOr88a,
[69] 		70 DmelOr88a,
[70] 		71 DtakOr88a,
[71] 		72 DmelOr46aB,
[72] 		73 DtakOr46aB,
[73] 		74 DsuzOr46aB,
[74] 		75 DbiaOr46aB,
[75] 		76 DtakOr46aA,
[76] 		77 DbiaOr46aA,
[77] 		78 DsuzOr46aA,
[78] 		79 DmelOr46aA,
[79] 		80 DtakOr94a,
[80] 		81 DbiaOr94a,
[81] 		82 DsuzOr94a,
[82] 		83 DmelOr94a,
[83] 		84 DmelOr94b,
[84] 		85 DtakOr94b,
[85] 		86 DbiaOr94b,
[86] 		87 DsuzOr94b,
[87] 		88 DtakOr71a,
[88] 		89 DsuzOr71a,
[89] 		90 DbiaOr71a,
[90] 		91 DmelOr71a,
[91] 		92 DsuzOr7a,
[92] 		93 DbiaOr7a,
[93] 		94 DtakOr7a,
[94] 		95 DmelOr7a,
[95] 		96 DmelOr42a,
[96] 		97 DtakOr42a,
[97] 		98 DbiaOr42a,
[98] 		99 DsuzOr42a,
[99] 		100 DmelOr59c,
[100] 		101 DtakOr59c,
[101] 		102 DbiaOr59c,
[102] 		103 DsuzOr59c,
[103] 		104 DmelOr59b,
[104] 		105 DtakOr59b,
[105] 		106 DsuzOr59b,
[106] 		107 DbiaOr59b,
[107] 		108 DsuzOr42b,
[108] 		109 DtakOr42b,
[109] 		110 DmelOr42b,
[110] 		111 DbiaOr42b,
[111] 		112 DtakOr98a2,
[112] 		113 DtakOr98a1,
[113] 		114 DbiaOr98a,
[114] 		115 DsuzOr98a2,
[115] 		116 DsuzOr98a1,
[116] 		117 DmelOr98a,
[117] 		118 DtakOr98a3,
[118] 		119 DbiaOr85a,
[119] 		120 DtakOr85a,
[120] 		121 DmelOr85a,
[121] 		122 DsuzOr22a,
[122] 		123 DbiaOr22a,
[123] 		124 DtakOr22a2,
[124] 		125 DtakOr22a1,
[125] 		126 DmelOr22a,
[126] 		127 DmelOr22b,
[127] 		128 DbiaOr43b,
[128] 		129 DsuzOr43b,
[129] 		130 DmelOr43b,
[130] 		131 DtakOr43b,
[131] 		132 DbiaOr19a,
[132] 		133 DtakOr19a,
[133] 		134 DmelOr19a,
[134] 		135 DmelOr19b,
[135] 		136 DsuzOr19a,
[136] 		137 DtakOr2a,
[137] 		138 DbiaOr2a,
[138] 		139 DsuzOr2a,
[139] 		140 DmelOr2a,
[140] 		141 DmelOr33c,
[141] 		142 DsuzOr33c,
[142] 		143 DbiaOr33cP,
[143] 		144 DtakOr33c,
[144] 		145 DmelOr33b,
[145] 		146 DtakOr33b,
[146] 		147 DbiaOr33b,
[147] 		148 DsuzOr33b,
[148] 		149 DmelOr33a,
[149] 		150 DtakOr33a,
[150] 		151 DsuzOr33a,
[151] 		152 DbiaOr33a,
[152] 		153 DbiaOr59a,
[153] 		154 DsuzOr59a,
[154] 		155 DtakOr59a,
[155] 		156 DmelOr59a,
[156] 		157 DtakOr23a4,
[157] 		158 DtakOr23a3,
[158] 		159 DtakOr23a5,
[159] 		160 DsuzOr23a2,
[160] 		161 DsuzOr23a1,
[161] 		162 DbiaOr23a,
[162] 		163 DtakOr23a2,
[163] 		164 DtakOr23a1,
[164] 		165 DmelOr23a,
[165] 		166 DsuzOr23a3,
[166] 		167 DsuzOr23a4,
[167] 		168 DmelOr85e,
[168] 		169 DbiaOr85e,
[169] 		170 DsuzOr85e,
[170] 		171 DtakOr85e,
[171] 		172 DtakOr83a,
[172] 		173 DbiaOr83a,
[173] 		174 DmelOr83a,
[174] 		175 DsuzOr83a,
[175] 		176 DmelOr43a,
[176] 		177 DbiaOr43a,
[177] 		178 DsuzOr43a,
[178] 		179 DtakOr43a,
[179] 		180 DtakOr49b,
[180] 		181 DsuzOr49b,
[181] 		182 DbiaOr49b,
[182] 		183 DmelOr49b,
[183] 		184 DmelOr30a,
[184] 		185 DsuzOr30a,
[185] 		186 DbiaOr30a,
[186] 		187 DtakOr30a,
[187] 		188 DtakOr56a,
[188] 		189 DsuzOr56a,
[189] 		190 DbiaOr56a,
[190] 		191 DmelOr56a,
[191] 		192 DsuzOrco,
[192] 		193 DbiaOrco,
[193] 		194 DtakOrco,
[194] 		195 DmelOrco,
[195] 		196 DmelOr74a,
[196] 		197 DtakOr74a,
[197] 		198 DbiaOr74a,
[198] 		199 DmelOr35a,
[199] 		200 DtakOr35a,
[200] 		201 DbiaOr35a,
[201] 		202 DsuzOr35a,
[202] 		203 DsuzOr13a,
[203] 		204 DtakOr13a,
[204] 		205 DbiaOr13a,
[205] 		206 DmelOr13a,
[206] 		207 DmelOr63a,
[207] 		208 DsuzOr63a,
[208] 		209 DtakOr63a,
[209] 		210 DbiaOr63a,
[210] 		211 DtakOr67b,
[211] 		212 DbiaOr67b,
[212] 		213 DsuzOr67b,
[213] 		214 DmelOr67b,
[214] 		215 DmelOr1a,
[215] 		216 DtakOr1a,
[216] 		217 DbiaOr1a,
[217] 		218 DsuzOr1a,
[218] 		219 DtakOr45a,
[219] 		220 DbiaOr45a,
[220] 		221 DsuzOr45a,
[221] 		222 DmelOr45a,
[222] 		223 DmelOr82a,
[223] 		224 DtakOr82a,
[224] 		225 DbiaOr82a,
[225] 		226 DsuzOr82a,
[226] 		227 DtakOr9a,
[227] 		228 DbiaOr9a,
[228] 		229 DsuzOr9a,
[229] 		230 DmelOr9a,
[230] 		231 DmelOr98b,
[231] 		232 DtakOr98b,
[232] 		233 DbiaOr98b,
[233] 		234 DsuzOr98b,
[234] 		235 DmelOr47a,
[235] 		236 DtakOr47a,
[236] 		237 DbiaOr47a,
[237] 		238 DsuzOr47a,
[238] 		239 DtakOr22c,
[239] 		240 DbiaOr22c,
[240] 		241 DmelOr22c,
[241] 		242 DsuzOr22c,
[242] 		243 DsuzOr24a,
[243] 		244 DbiaOr24a,
[244] 		245 DtakOr24a,
[245] 		246 DmelOr24a,
[246] 		247 DmelOr45b,
[247] 		248 DsuzOr45b,
[248] 		249 DtakOr45b,
[249] 		250 DbiaOr45b,
[250] 		251 DmelOr10a,
[251] 		252 DtakOr10a,
[252] 		253 DbiaOr10a,
[253] 		254 DsuzOr10a,
[254] 		255 DtakOr65b,
[255] 		256 DbiaOr65b,
[256] 		257 DsuzOr65b,
[257] 		258 DmelOr65b,
[258] 		259 DmelOr65c,
[259] 		260 DsuzOr65c,
[260] 		261 DbiaOr65c,
[261] 		262 DtakOr65c,
[262] 		263 DmelOr65a,
[263] 		264 DtakOr65a,
[264] 		265 DsuzOr65a,
[265] 		266 DbiaOr65a,
[266] 		267 DsuzOr47b,
[267] 		268 DbiaOr47b,
[268] 		269 DmelOr47b,
[269] 		270 DtakOr47b,
[270] 		271 DbiaOr67d,
[271] 		272 DsuzOr67d,
[272] 		273 DmelOr67d,
[273] 		274 DtakOr67d,
[274] 		275 DbiaOr83c;
	TREE Imported_tree_1 = ((192:0.00000100000050002909,(195:0.01209597171959736,(193:0.004258877523265547,194:0.01938780200573588)27:0.003772201452111401)17:0.0032651334632907234)100:1.172332730302039,(((203:0.05651561704472958,(206:0.1538156992381019,(204:0.07656731251731165,205:0.06534059003800553)60:0.04704684016545814)40:0.038802586572973134)100:1.0199637949025735,((196:0.038844238670235495,(197:0.044787097106285985,198:0.060888399518425056)54:0.023915724678339165)97:0.5244313831924521,((199:0.09226420841097774,200:0.025155829799442406)100:0.11791632441446427,(201:0.029553634775840824,202:0.014024538767643861)49:0.026343153411010095)100:0.5040130703130903)100:1.7126988632221671)70:0.3627573567385163,((188:0.005821342169253453,(191:0.11541931165835985,(189:0.035747685249672256,190:0.06371051239758374)58:0.021330822352261372)58:0.05519390181208517)100:2.3069959304120444,((((207:0.07146073560376678,(208:0.030352428350491435,(209:0.09347490522314122,210:0.042090320116844784)58:0.03047066242956169)56:0.03979068504065727)100:1.032556180409149,(214:0.00000100000050002909,(211:0.01180197594793146,(212:0.016548461969371264,213:0.03936222450139705)96:0.0239300518850672)99:0.07233460603038203)100:1.5766658615039897)100:0.9979398061979058,(((239:0.02509208255854699,(242:0.03947719952225394,(240:0.014909680690107214,241:0.12062070653437498)98:0.04895074105119502)72:0.03001834144742763)100:0.806581671238211,((251:0.1399754369097633,(252:0.11480506220363801,(253:0.10247712398798647,254:0.04306257778804519)75:0.04458953563672707)76:0.049764784172043816)100:0.7505760946260798,((246:0.023106732996047707,(245:0.01088346208906065,(243:0.022478376628078774,244:0.015591195861820112)47:0.008966290421925918)65:0.026614972031859363)100:0.5537707005025415,(247:0.03645512545509215,(248:0.04321476092515352,(249:0.031180764984931122,250:0.0520973939046143)62:0.012009185147208598)78:0.03873632925155123)100:0.8187357331883891)99:0.3407434758234354)94:0.27868030809469)100:0.6980748459372139,(((215:0.11198898172989087,(216:0.05991039922922116,(217:0.05294367979481058,218:0.032028554308523347)63:0.03176035380900842)51:0.049857365219025986)100:1.5340551715235198,(219:0.022948346532712327,(222:0.11719711177558549,(220:0.08423487908197347,221:0.07626751660466274)77:0.0357660405875709)57:0.033165042237823246)100:1.1911008737460298)72:0.24288711104144523,((223:0.08360732024627761,(224:0.06284332202273507,(225:0.04721908823317346,226:0.019706731456092856)97:0.05135347686238811)91:0.05744429165280501)100:1.1190897430037678,((227:0.01598134868033552,(230:0.06454988640281419,(228:0.043725087038343304,229:0.09348975422073999)71:0.025177726113103847)44:0.04355675076581169)100:0.9675992115352113,((231:0.19254819956695873,(232:0.08541902003235795,(233:0.13165598551016786,234:0.09731215448928003)46:0.029607195032399447)65:0.07002897470864156)100:0.6010174532750636,(235:0.00157239536117727,(236:0.0922898839179838,(237:0.0589758517908992,238:0.01848046939605341)47:0.004902118633770093)42:0.02343676384956094)100:0.6727306880947926)84:0.16335602407458624)100:0.4786946087533213)47:0.16459733850826888)98:0.388945599931684)47:0.13039806142384172)44:0.17124731436434337,((((267:0.03747959493497306,(268:0.10765145319442603,(269:0.07603130165035588,270:0.022230890419097607)78:0.05239956512818135)76:0.13478929246599775)100:0.9864937030785292,((263:0.14596420163519172,(264:0.07872229180042287,(265:0.04380306565573277,266:0.14983820748916216)100:0.30525008291109235)98:0.08512168311079732)100:0.47711970910412316,(255:0.07031393210643583,((256:0.05421359807841445,257:0.09220108236822955)89:0.07234567723027736,((258:0.1682722401085388,259:0.16112437956579997)80:0.06572028373532265,(262:0.10707446355982626,(260:0.06221402522945545,261:0.07268414332254207)99:0.04457759368085726)67:0.03056585851549541)76:0.044137966702260605)62:0.03521441287107395)100:0.4104680866280357)100:0.6685720524187518)100:1.38321402497916,(((275:0.013041486103343101,(1:0.046635147335719926,(2:0.1392866192714235,3:0.024083775386618878)70:0.06800715236199203)47:0.03400359095442327):1.3165639929311208,(271:0.020483284493844758,(272:0.060327660523314876,(273:0.11029476637252657,274:0.03373368763468018)40:0.043860027329729843)27:0.029915474093634934)100:1.299276692843132)100:1.54023169889732,(((68:0.0804020767661908,(69:0.043891278468695234,(70:0.21146970856375144,71:0.06978836773316617)84:0.06978320270273268)69:0.06966517280534801)100:1.9350811001169403,(((50:0.1163484552553633,(51:0.08484020652427739,52:0.15003763946580784)93:0.07689755141202387)100:0.3569617167179796,(56:0.17715080930689345,(53:0.10483615915393242,(54:0.09914940661688008,55:0.15385676930230122)47:0.036260476582891915)86:0.09932597451304025)100:0.33506490964795077)97:0.1673451186814919,(57:0.302993919507796,((65:0.06565337368424605,(66:0.1252909325042596,67:0.06291153717783537)81:0.056113566738573824)100:0.3007248477370576,((58:0.14494679660823473,(59:0.1587865295243309,60:0.16273741270620856)59:0.04096228580689364)100:0.1868179086506967,(61:0.07377240007814605,(62:0.09671098740619957,(63:0.2950822487442659,64:0.06588799372115543)47:0.06106459314817252)34:0.025145366401628164)91:0.13825436959219886)92:0.14313944452920851)60:0.09903052482358966)100:0.43612382132358835)100:0.8037577592582588)88:0.34464576795859986,(((9:0.009921804449955942,(10:0.13561993313996668,(11:0.0380483622853414,12:0.028567298616885093)81:0.03122234020505962)51:0.03780817387201154)100:1.0223750353690868,(4:0.25169343121668303,(8:0.1275512440295517,(5:0.060071721639406,(6:0.26898718068779964,7:0.07401772584158807)34:0.022856330906878317)44:0.0456308720629072)17:0.02973715556901966)100:0.8880814668976136)100:0.7569915628543095,(((16:0.034052504615727404,(13:0.019093641296130028,(14:0.019965711074411776,15:0.00956407676560041)35:0.0093606094197189)51:0.0342027719781469)100:0.4665408278834572,((17:0.014228547958459648,18:0.029497269391321843)58:0.00582562806024367,(19:0.02748780419118236,20:0.012548822464623962)73:0.011066527002476817)100:0.4549479563767743)100:0.5883244026824881,((21:0.1005384460794794,(22:0.022805833112159266,(23:0.1134221276634915,24:0.05826998352383629)60:0.03291008718572211)65:0.060835912930196044)100:0.6089431911966383,(((25:0.12717792654100166,(26:0.05788557037092549,(27:0.07469373377015626,28:0.019129059525982612)60:0.02982440066954015)87:0.07137636770667154)100:0.15534069282217622,(29:0.06041440442050897,(30:0.03148210269674008,(31:0.048213633956152455,32:0.03581584173839063)87:0.04376913915343245)51:0.025897196928917055)100:0.16491448395843544)100:0.4304374600724913,(((44:0.11667651873199571,(45:0.11686250584632597,46:0.0449187242882591)85:0.043054427956337106)83:0.1129024195942997,(47:0.261387227623944,(48:0.12275091597630987,49:0.1334670494341085)100:0.19819571437234573)98:0.09280441988601316)68:0.07900396648322441,((35:0.14414251172302922,(33:0.11563342526195143,34:0.0742590249167818)100:0.082422734606187)100:0.29941472588093254,((41:0.30685190687363634,(42:0.16578745745947254,43:0.1769719835184911)99:0.09862207252674585)100:0.14566394692199613,(36:0.3668743718086097,((37:0.18144608241863647,38:0.11454633673922338)100:0.20183402764240171,(39:0.2438574998758059,40:0.18216637928558532)94:0.07370241952071417)49:0.03143350517478877)100:0.1045062159747842)100:0.10979933027749104)100:0.11540240421222846)100:0.6393469150408031)45:0.10097233252770092)100:0.45066832836038806)63:0.20080764747971333)83:0.2147488350527418)84:0.22740944704574712)100:0.08794502292917136)40:0.22371114378610982,((((168:0.04579923647772398,(169:0.045443164727776215,(170:0.030632447458315847,171:0.02794062999247263)42:0.011316564197835118)53:0.03647216879711626)100:0.869085550312439,(172:0.02803715850301656,(173:0.023203632644113657,(174:0.17714032973567617,175:0.08016967078023228)74:0.03912474129871432)15:0.00000100000050002909)100:1.0046998585825782)100:1.4636417821384626,((176:0.02450360811539852,(179:0.053938908798537584,(177:0.041235341309156924,178:0.01776905525962835)81:0.022094705901322956)68:0.06609303651318542)100:0.9888679048588572,((183:0.00000100000050002909,(180:0.04519165132592685,(181:0.008192080217482134,182:0.024816522340866346)71:0.0019484930671478079)94:0.07294860398631929)100:0.6826762234331576,(184:0.00000100000050002909,(187:0.034437212765980656,(185:0.017498960112148066,186:0.028196242770974402)93:0.046907661065118865)72:0.046821871507804654)100:0.8698511412589001)99:0.47346469702090044)100:0.7824590957136359)28:0.1364032238047825,((((72:0.1089155400144964,(73:0.06034744234780691,(74:0.06877089513452976,75:0.06779051509272215)82:0.041620588605392965)75:0.05545617991073119)100:0.7692428000389592,(79:0.0947557933587402,(76:0.04759887799519271,(77:0.06544399263426395,78:0.04846215984584086)86:0.02824501957782359)83:0.06944072156252762)100:0.7951485217776295)100:0.6996755491981753,((91:0.08160019019474794,(88:0.023575226076540997,(89:0.08244941120742397,90:0.0420211897359003)75:0.024898985078448913)100:0.1831855243197266)100:0.8292602093554444,((83:0.10393633777247681,(80:0.050380687852666695,(81:0.028695948616337598,82:0.08819190436988018)49:0.016521087889233455)54:0.032101361223641496)100:0.2958683360604288,(84:0.018037004009556438,(87:0.06546094648371233,(85:0.05726286740735982,86:0.026989830339108418)85:0.016700725198116786)61:0.047408961461267884)100:0.47189064680944787)100:0.48558950003301227)100:0.7756859495640137)75:0.15206111837407033,((((137:0.015642285725137386,(140:0.1385813912049625,(138:0.02030796180556344,139:0.05636960261849375)90:0.08407316992968446)60:0.055596450342490396)100:0.6865563589726087,(132:0.07222359298940378,(136:0.12228610247941626,(133:0.1272143982107668,(134:0.006130884040737024,135:0.007127473548265601)100:0.3202845729442112)66:0.12432011421699189)50:0.08620572186291717)100:1.476644931051165)88:0.40769882671723634,(((141:0.04692348130803425,(142:0.08318161681943946,(143:0.08431327626599101,144:0.044916044572049785)37:0.015559962581011545)61:0.09783669320720302)100:0.9367458429062285,((145:0.046739348835254435,(146:0.022102584821581076,(147:0.054787857067097934,148:0.03735654866556174)92:0.024386712694836235)93:0.07713656563500192)100:0.21858279500155536,(149:0.1548947422688979,(150:0.09384336393743482,(151:0.06597370875401617,152:0.09321148208161975)95:0.05570716060486313)98:0.06463096513725117)100:0.32901606771260206)100:0.6302699559972125)99:0.2469971393671114,((153:0.020701679558634986,(154:0.03654290041103807,(155:0.06122457491581623,156:0.07147955464341199)82:0.017535897799723126)82:0.038184834426371876)100:0.7617394755320498,((157:0.13871127466725128,158:0.26411398009607234)99:0.1159011339830889,((166:0.09534675052416622,167:0.071664294693838)98:0.1402872349665953,(165:0.2739519315741803,(159:0.26921825317543907,((163:0.1118394882693188,164:0.06142730152975558)100:0.14153176494785077,(160:0.11021864496470263,(161:0.07670363629887773,162:0.17521039505679095)74:0.03317986537361208)94:0.11258502297459803)47:0.033878336654670424)36:0.043213689724011094)47:0.03385604566976954)36:0.032149023044004674)100:0.953237220609895)75:0.2518378292254023)94:0.26372102043138124)64:0.28947560203051453,(((92:0.02424472724199997,93:0.06160193720787932)46:0.010992347518454806,(94:0.06944817389042476,95:0.05864966946581825)63:0.03032852934931452)100:0.8066193997407703,((96:0.01999843747225801,(97:0.038102358520462586,(98:0.07104085629857443,99:0.02567015820425294)85:0.027586202617315432)77:0.035516098796677754)100:0.4577781425883206,((128:0.03214828165101969,(129:0.00224728841397352,(130:0.10568531642559646,131:0.030582805375871755)97:0.02476484639190964)88:0.03173636899459409)100:0.8462896539919257,(((100:0.0922195347890529,(101:0.0644007466028764,(102:0.03342510159762552,103:0.12785410115170426)90:0.0636430996016476)43:0.025969905942542445)100:0.6786914024494239,((104:0.029283662064505764,(105:0.0011872938913390066,(106:0.0024975257390953093,107:0.007546201973306513)61:0.004005449255901732)81:0.018168257353682618)100:0.30604807298603837,(108:0.01159282511082431,(109:0.01890430082410317,(110:0.034354538919197146,111:0.013065983745036956)52:0.003144796575386103)100:0.04209108005320339)100:0.19969930963727195)91:0.12744974544313115)51:0.054060640016658085,((118:0.19610970852532267,(112:0.07450010048286633,(117:0.14971664439151294,(113:0.04314310857264139,(114:0.08315835656354606,(115:0.0024286961753611095,116:0.002554753111976921)100:0.08481728458338836)90:0.04062424368498599)57:0.018618664761497067)55:0.019154157561876457)100:0.19823114998789781)100:0.4867684514293942,((119:0.036597988125053875,(120:0.030275487408130745,121:0.053210221883715075)44:0.012723991331157113)100:0.6845387149732718,((124:0.08238093160755326,(122:0.03985468644482062,123:0.0480548471258644)99:0.05704162365696424)100:0.13599505054471775,(125:0.06866393333791099,(126:0.0635752440817077,127:0.19983426664912834)45:0.05756249747257702)70:0.14060064936446295)100:0.5183313986127764)32:0.10581398156277684)49:0.11149665844826473)98:0.32047120526435474)24:0.06938213872076843)97:0.377110337179575)100:0.6603182211524307)91:0.4234974142539015)44:0.26668259275775896)7:0.14321851309365308)50:0.20165864494335892)12:0.09601029598290689)6:0.14689199757240587)18:1.172332730302039)[% ] [% ] [%  setBetweenBits = selected ];

END;


Begin MESQUITE;
		MESQUITESCRIPTVERSION 2;
		TITLE AUTO;
		tell ProjectCoordinator;
		timeSaved 1469216858064;
		getEmployee #mesquite.minimal.ManageTaxa.ManageTaxa;
		tell It;
			setID 0 4353088909070459967;
		endTell;
		getWindow;
		tell It;
			suppress;
			setResourcesState false false 226;
			setPopoutState 300;
			setExplanationSize 0;
			setAnnotationSize 0;
			setFontIncAnnot 0;
			setFontIncExp 0;
			setSize 1920 940;
			setLocation -9 -9;
			setFont SanSerif;
			setFontSize 10;
			getToolPalette;
			tell It;
			endTell;
			desuppress;
		endTell;
		getEmployee  #mesquite.minimal.ManageTaxa.ManageTaxa;
		tell It;
			showTaxa #4353088909070459967 #mesquite.lists.TaxonList.TaxonList;
			tell It;
				setTaxa #4353088909070459967;
				getWindow;
				tell It;
					newAssistant  #mesquite.lists.TaxonListCurrPartition.TaxonListCurrPartition;
					setExplanationSize 30;
					setAnnotationSize 20;
					setFontIncAnnot 0;
					setFontIncExp 0;
					setSize 1694 868;
					setLocation -9 -9;
					setFont SanSerif;
					setFontSize 10;
					getToolPalette;
					tell It;
					endTell;
				endTell;
				showWindow;
				getEmployee #mesquite.lists.ColorTaxon.ColorTaxon;
				tell It;
					setColor Red;
					removeColor off;
				endTell;
				getEmployee #mesquite.lists.TaxonListAnnotPanel.TaxonListAnnotPanel;
				tell It;
					togglePanel off;
				endTell;
			endTell;
		endTell;
		getEmployee  #mesquite.trees.BasicTreeWindowCoord.BasicTreeWindowCoord;
		tell It;
			makeTreeWindow #4353088909070459967  #mesquite.trees.BasicTreeWindowMaker.BasicTreeWindowMaker;
			tell It;
				suppressEPCResponse;
				setTreeSource  #mesquite.trees.StoredTrees.StoredTrees;
				tell It;
					setTreeBlock 1;
					setTreeBlockID 01561424f11d3;
					toggleUseWeights off;
				endTell;
				setAssignedID 1069.1469216820828.3865932969924799062;
				getTreeWindow;
				tell It;
					setExplanationSize 30;
					setAnnotationSize 20;
					setFontIncAnnot 0;
					setFontIncExp 0;
					setSize 1694 868;
					setLocation -9 -9;
					setFont SanSerif;
					setFontSize 10;
					getToolPalette;
					tell It;
						setTool mesquite.trees.BasicTreeWindowMaker.BasicTreeWindow.reroot;
					endTell;
					setActive;
					getTreeDrawCoordinator #mesquite.trees.BasicTreeDrawCoordinator.BasicTreeDrawCoordinator;
				tell It;
					suppress;
					setTreeDrawer  #mesquite.trees.SquareLineTree.SquareLineTree;
					tell It;
						setNodeLocs #mesquite.trees.NodeLocsStandard.NodeLocsStandard;
						tell It;
							branchLengthsToggle off;
							toggleScale on;
							toggleBroadScale off;
							toggleCenter on;
							toggleEven on;
							setFixedTaxonDistance 0;
						endTell;
						setEdgeWidth 4;
						showEdgeLines on;
						orientUp;
					endTell;
					setBackground White;
					setBranchColor Black;
					showNodeNumbers off;
					showBranchColors on;
					labelBranchLengths off;
					centerBrLenLabels on;
					showBrLensUnspecified on;
					showBrLenLabelsOnTerminals on;
					setBrLenLabelColor 0 0 255;
					setNumBrLenDecimals 6;
					desuppress;
					getEmployee #mesquite.trees.BasicDrawTaxonNames.BasicDrawTaxonNames;
					tell It;
						setColor Black;
						toggleColorPartition off;
						toggleColorAssigned on;
						toggleShadePartition off;
						toggleShowFootnotes on;
						toggleNodeLabels on;
						toggleCenterNodeNames off;
						toggleShowNames on;
						namesAngle ?;
					endTell;
				endTell;
					setTreeNumber 1;
					setDrawingSizeMode 0;
					toggleLegendFloat on;
					scale 0;
					toggleTextOnTree off;
					togglePrintName on;
					showWindow;
				endTell;
				desuppressEPCResponse;
				getEmployee #mesquite.trees.ColorBranches.ColorBranches;
				tell It;
					setColor Red;
					removeColor off;
				endTell;
				getEmployee #mesquite.ornamental.BranchNotes.BranchNotes;
				tell It;
					setAlwaysOn off;
				endTell;
				getEmployee #mesquite.ornamental.ColorTreeByPartition.ColorTreeByPartition;
				tell It;
					colorByPartition off;
				endTell;
				getEmployee #mesquite.ornamental.DrawTreeAssocDoubles.DrawTreeAssocDoubles;
				tell It;
					setOn on;
					setDigits 4;
					writeAsPercentage off;
					toggleCentred off;
					toggleHorizontal on;
					toggleWhiteEdges on;
					toggleShowOnTerminals on;
					setFontSize 10;
					setOffset 0  0;
				endTell;
				getEmployee #mesquite.ornamental.DrawTreeAssocStrings.DrawTreeAssocStrings;
				tell It;
					setOn on;
					toggleCentred on;
					toggleHorizontal on;
					setFontSize 10;
					setOffset 0  0;
					toggleShowOnTerminals on;
				endTell;
				getEmployee #mesquite.trees.TreeInfoValues.TreeInfoValues;
				tell It;
					panelOpen false;
				endTell;
			endTell;
		endTell;
		endTell;
end;
