# Supplementary material for: The making of a pest: Insights from the evolution of chemosensory receptor families in a pestiferous and invasive fly, Drosophila suzukii
Source: BMC Genomics. 2016 Aug 17;17:648. doi: 10.1186/s12864-016-2983-9 (PMC4988008; doi:10.1186/s12864-016-2983-9)
Supplement: Additional file 5: — Gr alignment file (Phylip). Gustatory receptor peptide sequences of Drosophila suzukii (Dsuz), D. biarmipes (Dbia), D. takahashii (Dtak) and D. melanogaster (Dmel) ≥ 340 aa in length were multiply aligned using MUSCLE v3.8.31. (PHY 274 kb) [file 12864_2016_2983_MOESM5_ESM.phy]

328 765
DsuzGrG21a     -------MSF WAVSRGLTPP SKVVPMLNPN QRQFLEDEVR YREKLKLMAR
DmelGrG21a     -------MSF WAVSRGLTPP SKVVPMLNPN QRQFLEDEVR YREKLKLMAR
DbiaGrG21a     -------MSF WAVSRGLTPP SKVVPMLNPN QRQFLEDEVR YREKLKLMAR
DtakGrG21a     -------MSF WAVSRGLTPP SKVVPMLNPN QRQFLEDEVR YREKLKLMAR
DmelGrG59e     ---------- ---------- ---------- ---------- ----------
DbiaGrG59e     ---------- ---------- ---------- ---------- ----------
DtakGrG59e     ---------- ---------- ---------- ---------- ----------
DsuzGrG59e     ---------- ---------- ---------- ---------- ----------
DmelGrG59f     ---------- ---------- ---------- ---------- ----MRSSAT
DtakGrG59f     ---------- ---------- ---------- ---------- -MWSLKKSLT
DsuzGrG59f     ---------- ---------- ---------- ---------- -MWSLKKPLT
DbiaGrG59f     ---------- ---------- ---------- --------MW SLRRPLTKRP
DmelGrG93c     ---------- ---------- ---------- ---------- ----------
DtakGrG93c     ---------- ---------- ---------- ---------- ----------
DsuzGrG93c     ---------- ---------- ---------- ---------- ----------
DbiaGrG93c     ---------- ---------- ---------- ---------- ----------
DmelGrG93b     ---------- ---------- ---------- ---------- ----------
DsuzGrG93b     ---------- ---------- ---------- ---------- ----------
DbiaGrG93b     ---------- ---------- ---------- ---------- ----------
DtakGrG93b     ---------- ---------- ---------- ---------- ----------
DmelGrG92a     ---------- ---------- ---------- ---------- ----------
DtakGrG92a     ---------- ---------- ---------- ---------- ----------
DsuzGrG92a     ---------- ---------- ---------- ---------- ----------
DbiaGrG92a     ---------- ---------- ---------- ---------- ----------
DtakGrG93d2    ---------- ---------- ---------- ---------- ----------
DtakGrG93d3    ---------- ---------- ---------- ---------- ----------
DmelGrG93d     ---------- ---------- ---------- ---------- ----------
DtakGrG93d1    ---------- ---------- ---------- ---------- ----------
DsuzGrG93d     ---------- ---------- ---------- ---------- ----------
DbiaGrG93d     ---------- ---------- ---------- ---------- ----------
DmelGrG63a     ----MANYYR RKKGDAVFLN AKPLNSANAQ AYLYGVRKYS IGLAERLDAD
DsuzGrG63a     ----MANYYR RKKADAVFLN AKPLNSANAQ AYLYGVRKYS TGLAERLDAD
DbiaGrG63a     ----MANYYR RKKGDAVFLN AKPLNSANAQ AYLYGVRKYS TGLAERLDAD
DtakGrG63a     ----MANYYR RKKADAVFLN AKPLNSANAQ AYLYGVRKYS IGLAERLDAD
DmelGrG93a     ---------- ---------- ---------- ---------- ----------
DtakGrG93a     ---------- ---------- ---------- ---------- ----------
DsuzGrG93a     ---------- ---------- ---------- ---------- ----------
DbiaGrG93a     ---------- ---------- ---------- ---------- ----------
DmelGrG47b     ---------- ---------- ---------- ---------- ----------
DbiaGrG47b     ---------- ---------- ---------- ---------- ----------
DsuzGrG47b     ---------- ---------- ---------- ---------- ----------
DtakGrG47b     ---------- ---------- ---------- ---------- ----------
DmelGrG57a     ---------- ---------- ---------- ---------- ----------
DtakGrG57a     ---------- ---------- ---------- ---------- ----------
DbiaGrG57a     ---------- ---------- ---------- ---------- ----------
DsuzGrG57a     ---------- ---------- ---------- ---------- ----------
DmelGrG89a     ---------- ---------- ---------- ---------- ----------
DtakGrG89a     ---------- ---------- ---------- ---------- ----------
DsuzGrG89a     ---------- ---------- ---------- ---------- ----------
DbiaGrG89a     ---------- ---------- ---------- ---------- ----------
DmelGrG94a     ---------- ---------- ---------- ---------- ----------
DtakGrG94a     ---------- ---------- ---------- ---------- ----------
DsuzGrG94a     ---------- ---------- ---------- ---------- ----------
DbiaGrG94a     ---------- ---------- ---------- ---------- ----------
DmelGrG97a     ---------- ---------- ---------- ---------- ----MRFLRR
DtakGrG97a     ---------- ---------- ---------- ---------- ----MRFLRR
DsuzGrG97a     ---------- ---------- ---------- ---------- ----MRFLRR
DbiaGrG97a     ---------- ---------- ---------- ---------- ----MRFLRR
DtakGrG10a     ---------- ---------- ---------- ---------- ----------
DmelGrG10a     ---------- ---------- ---------- ---------- ----------
DsuzGrG10a     ---------- ---------- ---------- ---------- ----------
DbiaGrG10a     ---------- ---------- ---------- ---------- ----------
DmelGrG47a     ---------- ---------- ---------- ---------- ----------
DtakGrG47a     ---------- ---------- ---------- ---------- ----------
DsuzGrG47a     ---------- ---------- ---------- ---------- ----------
DbiaGrG47a     ---------- ---------- ---------- ---------- ----------
DmelGrG58c     ---------- ---------- ---------- ---------- ----------
DtakGrG58c     ---------- ---------- ---------- ---------- ----------
DsuzGrG58c     ---------- ---------- ---------- ---------- ----------
DbiaGrG58c     ---------- ---------- ---------- ---------- ----------
DmelGrG10b     ---------- ---------- ---------- ---------- ----------
DtakGrG10b     ---------- ---------- ---------- ---------- ----------
DsuzGrG10b     ---------- ---------- ---------- ---------- ----------
DbiaGrG10b     ---------- ---------- ---------- ---------- ----------
DmelGrG8a      ---------- ---------- ---------- ---------- ----------
DtakGrG8a      ---------- ---------- ---------- ---------- ----------
DsuzGrG8a      ---------- ---------- ---------- ---------- ----------
DbiaGrG8a      ---------- ---------- ---------- ---------- ----------
DtakGrG59c2    ---------- ---------- ---------- ---------- ----------
DmelGrG59c     ---------- ---------- ---------- ---------- ----------
DtakGrG59c1    ---------- ---------- ---------- ---------- ----------
DsuzGrG59c     ---------- ---------- ---------- ---------- ----------
DbiaGrG59c     ---------- ---------- ---------- ---------- ----------
DbiaGrG59d3    ---------- ---------- ---------- ---------- ----------
DbiaGrG59d2    ---------- ---------- ---------- ---------- ----------
DbiaGrG59d6    ---------- ---------- ---------- ---------- ----------
DbiaGrG59d7    ---------- ---------- ---------- ---------- ----------
DtakGrG59d1    ---------- ---------- ---------- ---------- ----------
DsuzGrG59d6    ---------- ---------- ---------- ---------- ----------
DsuzGrG59d4    ---------- ---------- ---------- ---------- ----------
DsuzGrG59d5    ---------- ---------- ---------- ---------- ----------
DbiaGrG59d8    ---------- ---------- ---------- ---------- ----------
DbiaGrG59d9    ---------- ---------- ---------- ---------- ----------
DsuzGrG59d3    ---------- ---------- ---------- ---------- ----------
DbiaGrG59d1    ---------- ---------- ---------- ---------- ----------
DbiaGrG59d10   ---------- ---------- ---------- ---------- ----------
DsuzGrG59d1    ---------- ---------- ---------- ---------- ----------
DsuzGrG59d2    ---------- ---------- ---------- ---------- ----------
DtakGrG59d2    ---------- ---------- ---------- ---------- ----------
DtakGrG59d7    ---------- ---------- ---------- ---------- ----------
DtakGrG59d4    ---------- ---------- ---------- ---------- ----------
DtakGrG59d5    ---------- ---------- ---------- ---------- ----------
DtakGrG59d3    ---------- ---------- ---------- ---------- ----------
DtakGrG59d6    ---------- ---------- ---------- ---------- ----------
DtakGrG59dP4   ---------- ---------- ---------- ---------- ----------
DsuzGrG59d7    ---------- ---------- ---------- ---------- ----------
DbiaGrG59d5    ---------- ---------- ---------- ---------- ----------
DsuzGrG59dP    ---------- ---------- ---------- ---------- ----------
DtakGrG59dP3   ---------- ---------- ---------- ---------- ----------
DmelGrG59d     ---------- ---------- ---------- ---------- ----------
DbiaGrG59d4    ---------- ---------- ---------- ---------- ----------
DtakGrG59d8    ---------- ---------- ---------- ---------- ----------
DsuzGrG36b2    ---------- ---------- ---------- ---------- ----------
DmelGrG36b     ---------- ---------- ---------- ---------- ----------
DtakGrG36b     ---------- ---------- ---------- ---------- ----------
DsuzGrG36b1    ---------- ---------- ---------- ---------- ----------
DbiaGrG36b1    ---------- ---------- ---------- ---------- ----------
DbiaGrG36b2    ---------- ---------- ---------- ---------- ----------
DmelGrG36c     ---------- ---------- ---------- ---------- ----------
DbiaGrG36c     ---------- ---------- ---------- ---------- ----------
DsuzGrG36c     ---------- ---------- ---------- ---------- ----------
DtakGrG36c     ---------- ---------- ---------- ---------- ----------
DmelGrG36a     ---------- ---------- ---------- ---------- ----------
DbiaGrG36a1    ---------- ---------- ---------- ---------- ----------
DtakGrG36a1    ---------- ---------- ---------- ---------- ----------
DsuzGrG36a1    ---------- ---------- ---------- ---------- ----------
DtakGrG36a2    ---------- ---------- ---------- ---------- ----------
DbiaGrG36a3    ---------- ---------- ---------- ---------- ----------
DsuzGrG36a2    ---------- ---------- ---------- ---------- ----------
DbiaGrG36a2    ---------- ---------- ---------- ---------- ----------
DsuzGrG85a2    ---------- ---------- ---------- ---------- ----------
DbiaGrG85a2    ---------- ---------- ---------- ---------- ----------
DtakGrG85a2    ---------- ---------- ---------- ---------- ----------
DmelGrG85a     ---------- ---------- ---------- ---------- ----------
DtakGrG85a1    ---------- ---------- ---------- ---------- ----------
DsuzGrG85a1    ---------- ---------- ---------- ---------- ----------
DbiaGrG85a1    ---------- ---------- ---------- ---------- ----------
DmelGrG22f     ---------- ---------- ---------- ---------- ----------
DbiaGrG22f     ---------- ---------- ---------- ---------- ----------
DsuzGrG22f     ---------- ---------- ---------- ---------- ----------
DtakGrG22f3    ---------- ---------- ---------- ---------- ----------
DtakGrG22f1    ---------- ---------- ---------- ---------- ----------
DtakGrG22f2    ---------- ---------- ---------- ---------- ----------
DmelGrG22c     ---------- ---------- ---------- ---------- ----------
DmelGrG22b     ---------- ---------- ---------- ---------- ----------
DbiaGrG22b2    ---------- ---------- ---------- ---------- ----------
DtakGrG22b2    ---------- ---------- ---------- ---------- ----------
DsuzGrG22b     ---------- ---------- ---------- ---------- ----------
DtakGrG22c1    ---------- ---------- ---------- ---------- ----------
DtakGrG22c2    ---------- ---------- ---------- ---------- ----------
DtakGrG22b1    ---------- ---------- ---------- ---------- ----------
DsuzGrG22c     ---------- ---------- ---------- ---------- ----------
DbiaGrG22b1    ---------- ---------- ---------- ---------- ----------
DmelGrG22a     ---------- ---------- ---------- ---------- ----------
DtakGrG22a     ---------- ---------- ---------- ---------- ----------
DsuzGrG22a     ---------- ---------- ---------- ---------- ----------
DbiaGrG22a     ---------- ---------- ---------- ---------- ----------
DmelGrG22e     ---------- ---------- ---------- ---------- ----------
DtakGrG22eP    ---------- ---------- ---------- ---------- ----------
DsuzGrG22e     ---------- ---------- ---------- ---------- ----------
DbiaGrG22e     ---------- ---------- ---------- ---------- ----------
DtakGrG22d     ---------- ---------- ---------- ---------- ----------
DmelGrG22d     ---------- ---------- ---------- ---------- ----------
DmelGrG98a     ---------- ---------- ---------- ---------- ----------
DbiaGrG98a     ---------- ---------- ---------- ---------- ----------
DsuzGrG98a     ---------- ---------- ---------- ---------- ----------
DtakGrG98a     ---------- ---------- ---------- ---------- ----------
DmelGrG64c     ---------- ---------- ---------- ---------- ----------
DsuzGrG64c     ---------- ---------- ---------- ---------- ----------
DbiaGrG64c     ---------- ---------- ---------- ---------- ----------
DtakGrG64c     ---------- ---------- ---------- ---------- ----------
DmelGrG64d     ---------- ---------- ---------- ---------- ----------
DtakGrG64d     ---------- ---------- ---------- ---------- ----------
DsuzGrG64d     ---------- ---------- ---------- ---------- ----------
DbiaGrG64d     ---------- ---------- ---------- ---------- ----------
DmelGrG64b     ---------- ---------- ---------- ---------- ----------
DtakGrG64b     ---------- ---------- ---------- ---------- ----------
DbiaGrG64b     ---------- ---------- ---------- ---------- ----------
DsuzGrG64b     ---------- ---------- ---------- ---------- ----------
DmelGrG64e     ---------- ---------- -----MARTT GDPAKRRRCM SRIKFWRRSR
DbiaGrG64e     ---------- ---------- -----MARTT GDPAKRRRCI ARIKFWRRSR
DsuzGrG64e     ---------- ---------- -----MARTT GDPAKRRRCI ARIKFWRRSR
DtakGrG64e     ---------- ---------- -----MARTT GDPAKRRRCI ARIKFWRRSR
DmelGrG64f     MKILPKLERK LRRLKKRVTR TSLFRKLDLV HESARKKAFQ ESCETYKNQI
DbiaGrG64f     MKFLPKLESK LRRLKKKVTR SPLVRKLDLV HESARKKAFQ ESCETYKNHI
DsuzGrG64f     MKFLPKLERR LRRLKKKVTR PTLVRKLDLV HESARNKAFQ ESCETYKNHI
DtakGrG64f1    MKFLPKLERK FRRLKKKVTR TPLVRKLDLV HESARKKAFQ ESCETYKNHM
DtakGrG64f2    MKFLPKLERK FRRLKKKVTR TPLVRKLDLV HESARKKAFQ ESCETYKNHM
DmelGrG5a      ---------- ---------- ---------- ---------- ----------
DtakGrG5a      ---------- ---------- ---------- ---------- ----------
DsuzGrG5a      ---------- ---------- ---------- ---------- ----------
DbiaGrG5a      ---------- ---------- ---------- ---------- ----------
DtakGrG64a1    ---------- --------MK GPTLNFRKPT SKDNKVKAVE SLAKPETPPP
DtakGrG64a2    ---------- --------MK GPTLNFRKPT SKDNKVKAVE SLAKPETPPP
DmelGrG64a     ---------- --------MK GPNLNFRKTP SKDNGVKQVE SLARPETPPP
DsuzGrG64a     ---------- --------MK GTTMNFRKTP SRDNVVKAVE NLARPETPPP
DbiaGrG64a     ---------- --------MK SPTMNFRKTP SRDSGVKAVE SLAKPETPPP
DmelGrG61a     ---------- ---------- ---------- -----MSRTS DDIRKHLKVR
DtakGrG61a     ---------- ---------- ---------- -----MSKTS DNTLKQLKVR
DsuzGrG61a     ---------- ---------- ---------- -----MSKTS DNILKHLKER
DbiaGrG61a     ---------- ---------- ---------- -----MSKAS EKILKRLKER
DmelGrG59b     ---------- ---------- ---------- ---------- ----------
DtakGrG59b1    ---------- ---------- ---------- ---------- ----------
DtakGrG59b2    ---------- ---------- ---------- ---------- ----------
DbiaGrG59b     ---------- ---------- ---------- ---------- ----------
DsuzGrG59b     ---------- ---------- ---------- ---------- ----------
DtakGrG59a3    ---------- ---------- ---------- ---------- ----------
DbiaGrG59a3    ---------- ---------- ---------- ---------- ----------
DsuzGrG59a3    ---------- ---------- ---------- ---------- ----------
DsuzGrG59a4    ---------- ---------- ---------- ---------- ----------
DtakGrG59a2    ---------- ---------- ---------- ---------- ----------
DsuzGrG59a2    ---------- ---------- ---------- ---------- ----------
DbiaGrG59a2    ---------- ---------- ---------- ---------- ----------
DmelGrG59a     ---------- ---------- ---------- ---------- ----------
DtakGrG59a1    ---------- ---------- ---------- ---------- ----------
DbiaGrG59a1    ---------- ---------- ---------- ---------- ----------
DsuzGrG59a1    ---------- ---------- ---------- ---------- ----------
DmelGrG77a     ---------- ---------- ---------- ---------- --------MP
DtakGrG77a     ---------- ---------- ---------- ---------- ----------
DsuzGrG77a     ---------- ---------- ---------- ---------- ----------
DbiaGrG77a     ---------- ---------- ---------- ---------- ----------
DmelGrG9a      ---------- ---------- ---------- ---------- ----------
DtakGrG9a      ---------- ---------- ---------- ---------- ----------
DsuzGrG9a      ---------- ---------- ---------- ---------- ----------
DbiaGrG9a      ---------- ---------- ---------- ---------- ----------
DmelGrG33a     ---------- ---------- ---------- ---------- ----------
DbiaGrG33a     ---------- ---------- ---------- ---------- ----------
DsuzGrG33a     ---------- ---------- ---------- ---------- ----------
DtakGrG33a     ---------- ---------- ---------- ---------- ----------
DsuzGrG32a     ---------- ---------- -MSPNTWIVE MPAQKTRSQP YPRRVSPYRT
DbiaGrG32a     ---------- ---------- MSPNTWIIEM PGQKTRSHPY PRRISPYRTA
DtakGrG32a     ---------- ---------- MSPNTWVIEM PAPNTRSHPY PRRISPYRTP
DmelGrG32a     ---------- ---------- ----MSPNTW VIEMPTQKTR SHPYPRRISP
DbiaGrG68a     ---------- ---------- ---------- ---------- ----------
DmelGrG68a     ---------- ---------- ---------- ---------- ----------
DsuzGrG68a     ---------- ---------- ---------- ---------- ----------
DtakGrG68a     ---------- ---------- ---------- ---------- ----------
DbiaGrG39aC    ---------- ---------- ---------- ---------- ----------
DtakGrG39aC    ---------- ---------- ---------- ---------- ----------
DsuzGrG39aC    ---------- ---------- ---------- ---------- ----------
DsuzGrG39aD    ---------- ---------- ---------- ---------- ----------
DmelGrG39aA    ---------- ---------- ---------- ---------- ----------
DtakGrG39aE    ---------- ---------- ---------- ---------- ----------
DsuzGrG39aF    ---------- ---------- ---------- ---------- ----------
DbiaGrG39aE    ---------- ---------- ---------- ---------- ----------
DmelGrG39aD    ---------- ---------- ---------- ---------- ----------
DtakGrG39aD    ---------- ---------- ---------- ---------- ----------
DsuzGrG39aE    ---------- ---------- ---------- ---------- ----------
DbiaGrG39aD    ---------- ---------- ---------- ---------- ----------
DtakGrG39aB    ---------- ---------- ---------- ---------- ----------
DmelGrG39aC    ---------- ---------- ---------- ---------- ----------
DsuzGrG39aB    ---------- ---------- ---------- ---------- ----------
DbiaGrG39aB    ---------- ---------- ---------- ---------- ----------
DmelGrG39aB    ---------- ---------- ---------- ---------- ----------
DbiaGrG39aA    ---------- ---------- ---------- ---------- ----------
DsuzGrG39aA    ---------- ---------- ---------- ---------- ----------
DtakGrG39aA    ---------- ---------- ---------- ---------- ----------
DtakGrG28a     ---------- ---------- ---------- ---------- ----------
DmelGrG28a     ---------- ---------- ---------- ---------- ----------
DsuzGrG28a     ---------- ---------- ---------- ---------- ----------
DbiaGrG28a     ---------- ---------- ---------- ---------- ----------
DmelGrG28bA    ---------- ---------- ---------- ---------- ----------
DtakGrG28bA    ---------- ---------- ---------- ---------- ----------
DsuzGrG28bA    ---------- ---------- ---------- ---------- ----------
DbiaGrG28bA    ---------- ---------- ---------- ---------- ----------
DmelGrG28bE    ---------- ---------- ---------- ---------- ----------
DtakGrG28bE    ---------- ---------- ---------- ---------- ----------
DsuzGrG28bE    ---------- ---------- ---------- ---------- ----------
DbiaGrG28bE    ---------- ---------- ---------- ---------- ----------
DmelGrG28bD    ---------- ---------- ---------- ---------- ----------
DtakGrG28bD    ---------- ---------- ---------- ---------- ----------
DsuzGrG28bD    ---------- ---------- ---------- ---------- ----------
DbiaGrG28bD    ---------- ---------- ---------- ---------- ----------
DmelGrG28bB    ---------- ---------- ---------- ---------- ----------
DbiaGrG28bB    ---------- ---------- ---------- ---------- ----------
DsuzGrG28bB    ---------- ---------- ---------- ---------- ----------
DtakGrG28bB    ---------- ---------- ---------- ---------- ----------
DmelGrG28bC    ---------- ---------- ---------- ------MDIE MAKEPVNPTD
DsuzGrG28bC    ---------- ---------- ---------- ------MDIE TAKETVDPSD
DbiaGrG28bC    ---------- ---------- ---------- -----MDIET AKVETVDPAD
DtakGrG28bC    ---------- ---------- ---------- ------MDIE TAKETVDPAD
DbiaGrG43a     ---------- ---------- ---------- ---------- ----------
DsuzGrG43a     ---------- ---------- ---------- ---------- ----------
DtakGrG43a     ---------- ---------- ---------- ---------- ----------
DmelGrG43a     ---------- ---------- ---------- ---------- ----------
DmelGrG66a     ---------- ---------- ---------- ---------- ----------
DtakGrG66a     ---------- ---------- ---------- ---------- ----------
DbiaGrG66a     ---------- ---------- ---------- ---------- ----------
DsuzGrG66a     ---------- ---------- ---------- ---------- ----------
DmelGrG2a      ---------- ---------- ---------- ---------- ----------
DtakGrG2a      ---------- ---------- ---------- ---------- ----------
DsuzGrG2a      ---------- ---------- ---------- ---------- ----------
DbiaGrG2a      ---------- ---------- ---------- ---------- ----------
DmelGrG58a     ---------- ---------- ---------- ---------- ----------
DtakGrG58a     ---------- ---------- ---------- ---------- ----------
DsuzGrG58a     ---------- ---------- ---------- ---------- ----------
DbiaGrG58a     ---------- ---------- ---------- ---------- ----------
DmelGrG58b     ---------- ---------- ---------- ---------- ----------
DtakGrG58b     ---------- ---------- ---------- ---------- ----------
DbiaGrG58b     ---------- ---------- ---------- ---------- ----------
DsuzGrG58b     ---------- ---------- ---------- ---------- ----------
DmelGrG23aC    ---------- ---------- ---------- ---------- ----------
DtakGrG23aC    ---------- ---------- ---------- ---------- ----------
DsuzGrG23aC    ---------- ---------- ---------- ---------- ----------
DbiaGrG23aC    ---------- ---------- ---------- ---------- ----------
DmelGrG23aB    ---------- ---------- ---------- ---------- ----------
DtakGrG23aB    ---------- ---------- ---------- ---------- ----------
DsuzGrG23aB    ---------- ---------- ---------- ---------- ----------
DbiaGrG23aB    ---------- ---------- ---------- ---------- ----------
DmelGrG39b     ---------- ---------- ---------- ---------- ----------
DtakGrG39b     ---------- ---------- ---------- ---------- ----------
DbiaGrG39b     ---------- ---------- ---------- ---------- ----------
DsuzGrG39b     ---------- ---------- ---------- ---------- ----------
DmelGrG98b     ---------- ---------- ---------- ---------- ----------
DbiaGrG98b2    ---------- ---------- ---------- ---------- ----------
DtakGrG98b2    ---------- ---------- ---------- ---------- ----------
DtakGrG98b1    ---------- ---------- ---------- ---------- ----------
DsuzGrG98b     ---------- ---------- ---------- ---------- ----------
DbiaGrG98b1    ---------- ---------- ---------- ---------- ----------
DmelGrG98c     ---------- ---------- ---------- ---------- ----------
DtakGrG98d3    ---------- ---------- ---------- ---------- ----------
DtakGrG98d2    ---------- ---------- ---------- ---------- ----------
DmelGrG98d     ---------- ---------- ---------- ---------- ----------
DtakGrG98dP    ---------- ---------- ---------- ---------- ----------
DtakGrG98d1    ---------- ---------- ---------- ---------- ----------
DsuzGrG98d1    ---------- ---------- ---------- ---------- ----------
DsuzGrG98d2    ---------- ---------- ---------- ---------- ----------
DbiaGrG98d     ---------- ---------- ---------- ---------- ----------

GDAMEEVYVR KQETVDDPLE LDKHDSFY-- --QTTKS--- -LLVLFQIMG -VMPIHR---
GDAMEEVYVR KQETVDDPLE LDKHDSFY-- --QTTKS--- -LLVLFQIMG -VMPIHR---
GDAMEEVYVR KQETVDDPLE LDKHDSFY-- --QTTKS--- -LLVLFQIMG -VMPIHR---
GDAMEEVYVR KQETVDDPLE LDKHDSFY-- --QTTKS--- -LLVLFQIMG -VMPIHR---
---------- ---------- --MDSSYW-- --ENL----- -LLTINRFLG ----------
---------- ---------- --MDSSCW-- --ENL----- -LLTLSRILG ----------
---------- ---------- --MDSSYW-- --ENL----- -FLTINRFFG ----------
---------- ---------- --MDSSYW-- ----ANF--- -LLTINRFLG ----------
KGAKLKNSPR ERLSSFNPQY AERYKELY-- --RTLFW--- -LLLISVLAN -TAPITI---
KRAKPKTWLK EGPSTYHLKY VERLKQLH-- --KTLHW--- -LLLISVLAN -TAPITI---
KRLKLKAWLK EGPSSYHLQY VERFKLLH-- --NALHW--- -LLLISVLAN -TAPITI---
KPKAWLKEGP CRPSSYHLQY AERFRQLH-- --DTLHW--- -LLLISVLAN -TAPITI---
---------- ---MIERLKK VSLPALSA-- --FILFC--- -SCHYGRILG -VICFDI---
---------- ---MIERLRK VSLPALSA-- --VILFC--- -SYHYARVLG -VICFGI---
---------- ---MIERLRK LSLPAVSA-- --AILFC--- -SYHYGRVLG -VICFDI---
---------- ---MIERLRK VSLPVVSS-- --AILVC--- -SYHYARLLG -VVCFDI---
-------MSG LLVMPRILRC LNVSRISA-- --ILLRS--- -CFLYGTFFG -VITFRI---
---------- ---MTGIQSC LNVSRISK-- --LLLRG--- -VFFYATFFG -VISFRI---
---------- ---MKGIRSC LNVSRISG-- --LLLRS--- -CFLYGTVFG -VITFRI---
---------- ---MTRILRW LNVSRISG-- --LLLRS--- -CIFYGTIFG -VITFRI-ER
---------- ---MFEFLHQ MSAPKLST-- --SILRY--- -IFRYAQFIG -VIFFCL---
---------- ---------- MSVPKLSA-- --GILRF--- -IFRYAQFIG -VFFFRL---
---------- ---MYGIFHL TSVPKLNA-- --LILRY--- -IFRYAQLIG -VIFFCL---
---------- ---MFGVFHL MSVPKLNA-- --LILRY--- -IFRYAQSIG -VIFFRL---
---------- ---------- MRVTKVSA-- --GILRG--- -LFVVAKWMG -LVFFRL---
---------- ---------- MSAPKIST-- --TILRG--- -AFFFARCSG -LVFFRF---
---------- ---------- MKATKYSV-- --GILRF--- -MSFYARFLS -LVCFRL---
---------- ---------- MKASKLSS-- --GILRA--- -MFLYARCLG -LVSFRF---
---------- ---------- MYASKFSS-- --VILRG--- -MFFYARCLG -LVAIRF---
---------- ---------- MYASKLSS-- --GILRG--- -MFFYARCLG -LVAIRL---
YEAPPLDRKK SSDSTASNNP EFKPSVFY-- --RNIDP--- -INWFLRIIG -VLPIVR---
YEAPPMDRKK SSDSRASNNP EFTPSVFY-- --RNIAP--- -VNWFLRIIG -VLPIVR---
YEAPPLDRKK SSDSTASNNP EFTPSVFY-- --RNIAP--- -VNWFLRIIG -VLPIVR---
YEAPPMDRKK SSDSTASNNP EFTPSVFY-- --RNIAP--- -VNWFLRIIG -VLPIVR---
---------- MFSSSSAMTG KRAESWSR-- --LLLLW--- -LYRCARGLL -VLSSSL---
---------- -------MAG KRVESWSR-- --FLLVW--- -LYRFARGLS -LLSSNL---
----MSLARL QFSWSSVMAG KRVESWSR-- --FLLLW--- -LYRFARGLS -LLSSNL---
----MSLARL RFSCSSAMAG PRVESWSR-- --FLLLW--- -LYRFARGLS -LLSSNL---
---------- ---------- MQRDDGFV-- --YCYGN--- -LYSLLLYWG -LVTIRV---
---------- ---------- MQRDGGFV-- --FCYGN--- -LYSLLFYWG -LVSIRV---
---------- ---------- MQREDGFV-- --YCYGN--- -LYSLLFYWG -LVSIRV---
---------- ---------- MQRDDGFV-- --YCYGN--- -LYSLLFYWG -LVSIRV---
---------- ----MAVLYF FREPETVF-- --DCAAF--- -ICILQFLMG -CNGFGI---
---------- ----MAVLFF FREPKTVF-- --DCAGF--- -ICSLQFLLG -CNGFGI---
---------- ----MAVLYF FGEPKTVF-- --DCARF--- -ICIIQFLLG -CNGFGT---
---------- ----MAVLFF FCEPKTVF-- --DCAGF--- -ICSLQFLMG -CNGFGI---
---------- ---------M LRFPHVCG-- --LCL----- -LLKYWQILA -LAPFRT---
---------- ---------M SRLPHVCG-- --LCL----- -LLRFWQLLA -LAPFRI---
---------- ---------M SRLPHICG-- --LCL----- -LLRFWQLLA -LAPFRI---
---------- ---------M SRLPHVCG-- --LCV----- -LLRLWQLLA -LAPFRI---
---------- ----MDFTSD YAHRRMVK-- --FLTII--- -LIGFMTVFG -LLANRY---
---------- ----MDLTSD YAHRRMVK-- --LLTIT--- -LIIFMTAFG -LLANRY---
---------- ----MNLSSD YAHRHMVK-- --FLTIT--- -LIVFMTVFG -LLANRY---
---------- ----MNLGSD YAHRRMVK-- --FLTVT--- -LIVFMTASG -LLANRY---
QTRRLRSIWQ RSLPVRFRRG KLHTQLVT-- --ICLYA--- -TVFLNILYG -VYLGRF---
QTRRFRSTWQ RFLPARYRCW KLHTKLVM-- --ICVYS--- -TVFLNILYG -VYLGRF---
QTRRFRSTWQ HLLPRRFHRW KLHTKLVL-- --FCVSF--- -TVFFNMLYG -VYLGRF---
QTRRFRASWQ PLVPRRFRRW KLHTQLVL-- --FCVGF--- -TVLFNILYG -VYLGRF---
---------- --MTSPDDER SFWERHEF-- --KFYQY--- -GHVYALIYG -QVVIDY---
---------- --MTSPDERK SFWERHEF-- --KFYRY--- -GHVYALIYG -QVVIDY---
---------- ---MTSPDER SFWERHEI-- --KFYQY--- -GHVYALIYG -QVVIDY---
---------- ---MTSPDER SFWERHEI-- --KFYQY--- -GHVYALIYG -QVIIDY---
---------- ---------- --MAFTSS-- --QLCSL--- -LTKFTALNG -LNTYYF---
---------- ---------- -MGPTHLY-- --SLLTK--- ----FTAING -LNTYYF---
---------- ---------- --MGPTSS-- --QIYSL--- -ITKFTALNG -LNTYYF---
---------- ---------- --MAPTSP-- --QIYSL--- -ITKFTALNG -LNTYYF---
---------- ---------- ----MNQY-- --FLLHT--- -YFQVSRLIG -LCNLHY---
---------- ---------- ----MVQI-- --SLLRI--- -YFEVSRLIG -LCNLHY---
---------- ---------- ----MVRF-- --SLLRI--- -YFEVSRLIG -LCNLHY---
---------- ---------- ----MAEF-- --SLLRV--- -YFEVSRLIG -LCNLHY---
---------- ---------- MRVGKLCR-- --LALRF--- -WMGLILVLG -FSSHYY---
---------- ---------- MRAKRLCR-- --WALRC--- -WMGLILVLG -MSCHFY---
---------- ---------- MRAARLCR-- --MALRI--- -WMGVVLVLA -LSCHFY---
---------- ---------- MRAARWCR-- --RALRF--- -WMGVLLVLG -LTSHFY---
---------- ---------- --MSGHLG-- --RVLQF--- -HLRLYQVLG -FHGLPL---
---------- ---------- --MSGRLG-- --RVLRF--- -HLRLYQVLG -FHGLPL---
---------- ---------- --MSGRLG-- --RVLEF--- -HLRLYQVLG -FHGLPL---
---------- ---------- --MSGRLG-- --RVLEF--- -HLRLYQVLG -FHGLPL---
---------- ---------- --MVDPVQ-- --TLLRC--- -GYWHSRVMG -LLNFEV---
---------- ---------- --MVDLVK-- --TILLI--- -AYWYGLAVG -VSNFEV---
---------- ---------- --MFDSVR-- --AILRL--- -AYCYGLVVG -VFNFEV---
---------- ---------- --MVDFVR-- --VILRL--- -AYWYGLAVG -VLNFDV---
---------- ---------- --MVDLVR-- --FILRL--- -AYWYGLAVG -VLNFEV---
---------- ---------- --MVDLVK-- --LCRCI--- -TYFTSRLTG -VLNFEV---
---------- ---------- --MVDLVK-- --WCLLI--- -TYFTGRLTG -VLNFEV---
---------- ---------- ---MDLFK-- --WCLSF--- -TYFIGRLTG -VINFEI---
---------- ---------- ---MDLFK-- --GCLSF--- -IYFIGRLTG -VINFEI---
---------- ---------- --MDDLVK-- --WCLSI--- -IYFTGRLTG -VLNFEV---
---------- ---------- --MVDLFK-- --WCLSY--- -SYFIGRLTG -LLNFEI---
---------- ---------- --MVDLFK-- --WCLSY--- -SYFIGRLTG -LLNFEI---
---------- ---------- --MVDLFK-- --WCLSY--- -SYFIGRLTG -LLNFEI---
---------- ---------- --MVDLFK-- --WCLSH--- -TYFAGRITG -VLNFEI---
---------- ---------- --MVNLFK-- --WCLSC--- -TYFFSRITG -VLNFEI---
---------- ---------- --MVSLVK-- --WSLFS--- -IYFTSRLTA -SLNFEI---
---------- ---------- --MVDLVK-- --WSLIS--- -LYFTGRLTG -SINFEI---
---------- ---------- --MASLVK-- --WSLYI--- -SYFFGRITG -LLNFEV---
---------- ---------- --MARLVK-- --WCLYI--- -LYFIGRTTG -LINFEV---
---------- ---------- --MARLVK-- --WCLYI--- -LYFIGRTTG -LINFEV---
---------- ---------- --MDGLVK-- --RCFYI--- -IYFSGLATG -LFNFEI---
---------- ---------- --MVNLLK-- --WCLYI--- -SYFSSRATG -LLNFEV---
---------- ---------- --MANQLK-- --WCLYV--- -FYFCGLAIG -LLNFEC---
---------- ---------- --MVNLVQ-- --ISFFI--- -SYFFGRATG -LLNFEV---
---------- ---------- --MSGLIK-- --RCLYT--- -SYLLGRATG -FCNFEF---
---------- ---------- --MSSLLK-- --RFLYI--- -SYFFGRVIG -LFNFEV---
---------- ---------- --MVGLVK-- --LCLLT--- -SYYLGRLNG -VLNFEI---
---------- ---------- --MVDLVK-- --HCQFI--- -SYYLGRFSG -VLNFEI---
---------- ---------- --MVDLVK-- --RCLVI--- -LYYLGRLSG -VLNFEI---
---------- ---------- --MVNLVK-- --HCLFI--- -SYYLGRFSG -VLN------
---------- ---------- --MADLVK-- --LCLYI--- -SYFYGRLTG -VLNFEI---
---------- ---------- --MADLLK-- --LCLRI--- -AYAYGRLTG -VINFKI---
---------- ---------- --MLLLVK-- --WCLKT--- -CYLYGRLTG -VLNFEA---
---------- ---------- --MLLLVK-- --WCLKT--- -CYLYGRFTG -VLNFKF---
---------- ---------- --MVDWVG-- --WLLKA--- -VNFKCFLIG -LTNFEF---
---------- ---------- --MVDWVV-- --LLLKA--- -VHIYCYLIG -LSNFEF---
---------- ---------- --MFDWVG-- --VLLTA--- -IYFYCHFIG -LSNFVY---
---------- ---------- --MFDWVG-- --LLLRG--- -VYFYCHFIG -LSNFVY---
---------- ---------- --MFDWVG-- --LLLKA--- -VYFYCHFIG -LSNFEY---
---------- ---------- --MVDWVG-- --SLLGA--- -VYFHSHLIG -LSNFEY---
---------- ---------- ---MDLES-- --FLLGA--- -VYYYGLFIG -LSNFEF---
---------- ---------- --MVDLES-- --FLLVF--- -VYYYGHAIG -VSNFEF---
---------- ---------- --MVDVES-- --FILGF--- -VYYYGHVIG -VSNFEF---
---------- ---------- --MVDVES-- --LILGT--- -VYYYGHLIG -VSNFEF---
---------- ---------- --MFDWVG-- --LLLKV--- -LYYYGQIIG -LINFEI---
---------- ---------- --MSDWVG-- --LLLKA--- -VYYYGRIIG -LGNFDI---
---------- ---------- --MTDWVC-- --LLLKA--- -VYYYGHLIG -LGNFEI---
---------- ---------- --MSDWVG-- --WLLKA--- -VYYYGHLIG -LFNFEI---
---------- ---------- --MTDWVG-- --WLLKA--- -FYYYGHLIG -LGNFEI---
---------- ---------- --MFDWVG-- --LLLKI--- -VYYYGHFIG -LSNFEF---
---------- ---------- --MFDWVG-- --LILKV--- -VYYYGHLIG -LSNFEF---
---------- ---------- --MFGWVG-- --LLLRV--- -VYYYGHFIG -VSNFEF---
---------- ---------- ---MILPR-- --RVLQLG-- -FIWFCTLNG -ITTFYI---
---------- ---------- --MISPRR-- --VLQSG--- -FIWFCTLNG -ITTFYF---
---------- ---------- --MISPRR-- --LLQLG--- -FLWFCTLNG -ITIFYF---
---------- --MYSLIEAQ LLGGKLVNRV MASLRRIIQR SLGYFCALNG -ILDFNT---
---------- ---------M PSPGRLVQ-- --IVLGS--- ----FCAVNG -ILDFYM---
---------- ---------- --MPSLTR-- --LVKIG--- -LSSFCALNG -ILDFYL---
---------- ---------M PSPRRLLQ-- --LALGC--- ----FCALNG -ILDFYM---
---------- --MKMFQPRR GFSCHLAW-- --FMLQT--- -TLYASWLLG -LFPFTF---
---------- ----MFRLRR GFCPILAW-- --LMLKA--- -ALYGSWLLG -VFPFTF---
---------- ----MFRPRR GFCPLLTW-- --FMLKT--- -TLYGSWLLG -LFPFTF---
---------- ----MFRPRR GFCQNLAW-- --FMLKT--- -DLYISWLLG -LFPFTF---
---------- ----MSGTRS GYCQNLAW-- --FMLKM--- -ALYGSWILG -LFPFTF---
---------- ----MSGTSR GFCQNLAW-- --FMLKM--- -ALYGSWILG -LFPFTF---
---------- ----MFASRS DLQSRLCW-- --IILKA--- -TLYSSWFLG -VFPYRF---
---------- ----MFGSSR EIRPYLAR-- --QMLKT--- -TLYGSWLLG -IFPFTL---
---------- ----MFGPRR EFRPYLAK-- --RLLTT--- -VLYGSWLLG -LFPFIY---
---------- ----MFGSRR EFRPYLAR-- --IILKS--- -VLYGSWLGG -LFPFIF---
---------- ----MFGSRR EFRPYLAS-- --LILKT--- -VLYGSWLLG -LFPFTF---
---------- ----MFGLRR EFRPHLAR-- --LILKT--- -VLYGSWVLG -LFPFIF---
---------- ----MFGLNR EFRPFLAE-- --LILKT--- -VLYGSWVLG -LFPFIF---
---------- ----MLDSRR DFCPRLSR-- --FFLKA--- -ALYGSLIFG -LFPFTF---
---------- ----MSGLRR EFFRRLAW-- --LILKA--- -VLYGSVLFG -LLPFTL---
---------- ----MLGSRR EFCRHWAR-- --FILKA--- -ALYGSVLFG -LFPLTL---
---------- --MSQPKRIH RICKGLAR-- --FTIRA--- -TLYGSWVLG -LFPFTF---
---------- --MLRPKLVH RFRQSLAH-- --FTLKA--- -TLYLSWVLG -LFPFTF---
---------- --MLQPKRVH RIRQRLAH-- --FTLKA--- -TLYVSWVLG -LFPFTF---
---------- --MLQLKRVH RIRQRLAH-- --FTLKS--- -TLYGSWVLG -LFPFTF---
---------- ---MFRPSGS GYRQKWTG-- --LTLKG--- -ALYGSWILG -VFPFAY---
---------- ---MFRPSGS GFRHQCFG-- --LTLKG--- -VLYGSWILG -VFPFTY---
---------- ---MFRPSGS GFRQKLTG-- --LTLKG--- -VLYGSWILG -VFPFTY---
---------- ---MFRPSGS GFSQKLSG-- --LTLKG--- -VLYGSWILG -VFPFTY---
---------- ----MFRLRC GFRQQLVY-- --IILNS--- -VLYSSWLLG -IFPFKY---
---------- ----MFRPRC GLRQKFVY-- --VILKS--- -ILYSSWLLG -IFPFKY---
---------- --------ME QMSGELHA-- --ASLLY--- -MRRLMKCLG -MLPFGQ---
---------- --------MG QKSEELHA-- --ASLLR--- -MRRVMKCTG -MLPIGQ---
---------- --------MG QKCGELHA-- --ASLLR--- -MRRVMKCLG -MLPICQ---
---------- --------MG QMSGELHA-- --ASLLR--- -MRRVMKCMG -MLPIFQ---
---------- ----MQQSGQ KGTRNTLQ-- --HAIGP--- -VLVIAQFFG -VLPVAG---
---------- ----MKQSGQ RGTRNTLQ-- --HGIGP--- -VLVVAQFFG -VLPVSG---
---------- ----MKQSGQ RGTRNTLQ-- --HGIGP--- -VLVIAQFFG -VLPVSG---
---------- --------MK QSGQRGTR-- --NTLQHGIG PVLVIAQFFG -VLPVSG---
---------- -------MER SVQENTLH-- --YTIGH--- -VLIIARIFG -VLPLAG---
---------- -------MER SVQENTLH-- --YSIGN--- -VLLVARIFG -VLPLTG---
---------- -------MER SVQENTLH-- --YTIGH--- -VLIIARIFG -VLPLAG---
---------- -------MER SVRENTLH-- --HAIGN--- -VLVVARIFG -VLPLSG---
---------- ---------- MPQGETFH-- --RAVSN--- -VLFISQIYG -LLPVS----
---------- ---------- MPQGETFH-- --RAVSK--- -VLFISQIYG -LLPVS----
---------- ---------- MPQGETFH-- --RAVSK--- -VLYISQIYG -LLPVS----
---------- ---------- MPQGETFH-- --RAVSK--- -VLYISQLYG -LLPVS----
VGSDATLGII KYRVVEKDTK RFKLSLIK-- -AWLLRIRQE DYKYSGSFQE AIKPVLI---
VDRDITLGII KYRVVSKPSR QIQFSLIR-- -AWLLRIRKE DYKYSGSFQE AIKPVLI---
VGSDITLGII KYRVVSKPSR QFQFSLIR-- -AWLLRIRKE DYKYCGSFQE AIKPVLI---
VGSGVTLGVI KYRVVSKPSR RFQFSLIK-- -AWLLRIRTE DYKYSGSFQE AIKPVLI---
ENEYEIRNSL PKLSRSDKEA FLSDGSFH-- --QAVGR--- -VLLVAEFFA -MMPVKG---
EIEYEVRNKQ PKLSRSDKEA FLSDGSFH-- --QAVGR--- -VLLVAEFFA -MMPVKG---
ENEYELRSKQ PKLSRSDKEA FLSDGTFH-- --QAVGR--- -VLLVAEFFA -MMPVKG---
ENEYELRTKQ PKLSRSNKEA FLSDGSFH-- --QAVGR--- -VLLVAEFFA -MMPVKG---
ENEYELRTKQ PKLSRSNKEA FLSDGSFH-- --QAVGR--- -VLLVAEFFA -MMPVKG---
---------- --MRQLKGRN RCNRAVRH-- --LKVQG--- -KMWLKNLKS GLEQIRE---
---------- -MVRLVKVRF PHRNRSNR-- --AVHHLKSQ GRIWLKHLKR GLDHCRD---
---------- -MVRPLNDRF PHRRRANQ-- --AVRHLKSQ GRIWLKHLKT GLDQCRD---
---------- -MVRPPKDRF PHRKRVNR-- --AVGHLKSQ GRIWLRHLKT ALDQCRA---
KFVEDSNLEF NVLASEKLPN YANLDLFH-- --RAVKP--- -FMLLAQCFA -IMPLV----
KFVEDSNLEF NVLASEKLPN YANLDLFH-- --RAVKP--- -FMLLAQCFA -LMPLV----
KFVEDSNLEF NVLASEKLPN YTNLDLFH-- --RAVFP--- -FMFLAQCVA -IMPLV----
KFVEESNLEF NVLASEKLPS YANLDIFH-- --RAVYT--- -FMFLAQCVA -IMPLV----
KFVEESNLEF NVLASEKLPN YNNSDTFH-- --RAVFP--- -FMLLAQCVA -IMPLV----
RQKQRAILAM RWRCAQGGLE FEQLDTFY-- --GAIRP--- -YLCVAQFFG -IMPLSN-IR
RQKQKAILGM RWKCAQGGLE FEQLDTFY-- --RAIRP--- -YLCVAQFFG -IMPLSN-VL
RQKQKAILAM RWRCAQGGLE FEQLDTFY-- --RAIRP--- -YLCVAQFFG -IMPLSN-IL
RQKQKAILAM RWRCAQGGLE FEQLDTFY-- --RAIRP--- -YLCVAQFFG -IMPLSN-IL
---------- ---------- -----MVY-- --WMIKL--- -YFRYSLAIG -ITSQQF---
---------- ---------- -----MLY-- --PLVKT--- -YFEYSLVIG -ITSQRL---
---------- ---------- -----MVY-- --PLVKT--- -YFGYSLLIG -ITSQRL---
---------- ---------- -----MVY-- --PLVKI--- -YFGYSLAIG -ITSQKL---
---------- ---------- -----MVY-- --PLVKI--- -YFGYSLALG -ITSRKL---
---------- ---------- --MQRLAV-- ------I--- -YNSYALIMG -ITSYRL---
---------- ---------- --MQRLAY-- ------L--- -HNAYTLLIG -STSYRL---
---------- ---------- --MQRLAS-- ------L--- -YNSYALLMG -ITSYRL---
---------- ---------- --MQRLAS-- ------L--- -YNSYALLMG -ITSYRL---
---------- ---------- ------ME-- --RIVEI--- -YHGYALFIG -MTSYRV---
---------- ---------- ------ME-- --KIVEI--- -YHGYALLIG -MTSYRV---
---------- ---------- ------ME-- --KIVKI--- -YHAYALLIG -MTSYKV---
---------- ---------- ------MK-- --RIGQA--- -YNVYAVFIG -MTSYET---
---------- ---------- ------MR-- --WIVQA--- -YNAYAMLIG -MTSYVT---
---------- ---------- ------MR-- --WIVHA--- -YNVYAMAIG -MTSYMT---
---------- ---------- ------MR-- --RIVQA--- -YNAYAMVIG -MTSYVT---
LPLGDPLALA VSPQLGYIRI TAMPRWLQLP GMSALGI--- -LYSLTRVFG -LMATA----
---------- ---------- --MPRWLQLL GMSALCL--- -LYSLTRVFG -LLATTN---
---------- ---------- --MARWLHLL GMSALSL--- -LYRLTRVFG -LIATAN---
---------- ---------- --MARWLLLV GMSALSL--- -LYRLTRVFG -LMATAN---
---------- ---------- -----MSL-- --WLEHF--- -LTGYFQLCG -LVC------
---------- ---------- -----MSL-- --WLERT--- -LTGYLQLFG -LVC------
---------- ---------- --MSLWLE-- --RCITG--- ----YFQLFG -LVC------
---------- ---------- --MSLWLE-- --RCTTG--- ----YFQLFG -LAC------
---------- ---------- ---------- ---MIQI--- -MNWFSMVIG -LIPLN----
---------- ---------- ---------- ---MIQL--- -MNWFSMLIG -LIPLNR---
---------- ---------- ---------- ---MIQI--- -MNWFSMVIG -LIPLNR---
---------- ---------- ---------- ---MIQI--- -MNWFSMVIG -LIPLNR---
ASIRDAFTRD STTVPEPVPL RNHDYPVF-- --EDIRT--- -ILSVLKASG -LMPIYE---
SLNRDAFTRD GTAVAAAVPP KNHDHPVF-- --EEIRT--- -ILSVLKASG -LMPIYE---
SLNRDAFTRD YPADAPPASS RNHDHPVF-- --EDIRT--- -ILSVLKASG -LMPIYE---
YRPPVLNRDA FSRDAPPMPA RNHDHPVF-- --EDIRT--- -ILSVLKASG -LMPIYE---
---------- ---------- ----MKIY-- --QDIYP--- -ISKPSQIFA -ILPFYSGDV
---------- ---------- ----MKIY-- --QDIYP--- -ISKPSQIFA -ILPFYS---
---------- ---------- ----MKIF-- --QDIRA--- -IARPSQICA -LLPLYSGDD
---------- ---------- ----MKIF-- --QDIRA--- -IARPSQICA -LLPLYS---
---------- ---------- ----MTLG-- --GDLRA--- -YLLTFKCLG -LLSISN---
---------- ---------- ----MTLG-- --AELRV--- -YLLTFKCLG -LFCITN---
---------- ---------- ----MTLG-- --GELRV--- -YLLTFKCIG -LLCITF---
---------- ---------- ----MTLG-- --GELRV--- -YLLTLKCIG -LLCITF---
---------- ---------- --MSKVCR-- ---DLRI--- -YLRLLHIMG -MMCWHF---
---------- ---------- --MSNVCR-- ---DLRL--- -YLRLLRLLG -LMCWHF---
---------- ---------- --MSNVFR-- ---DLRL--- -YLRLLHLLG -MMCCHF---
---------- ---------- --MSNVCR-- ---DLRL--- -YLRLLHLLG -MMCWHF---
---------- ---------- --MKRNAF-- --EELRV--- -QLRTLKWLG -VLRFTI---
---------- ---------- --MSRNAF-- --EELRV--- -QLRTLKWLG -VLRFSI---
---------- ---------- --MSRNAF-- --EELRI--- -QLRTLSWLG -VLRFSI---
---------- ---------- --MSRNAF-- --EEFRI--- -QLRTLRWLG -VLRFTI---
---------- ---------- --MDDFKP-- --GELCA--- -YYRLCRYLG -IFCIDY---
---------- --------MD FQPGELCA-- ---------- -YYRLCRYLG -IFCIDY---
---------- ---------- --MDDFYP-- --GELSA--- -YYRLCRYLG -IFCIDY---
---------- ---------- --MDDFQP-- --GELCA--- -YYRLCRYLG -IFCIDY---
---------- --------MG TRNRKLLF-- ---------- -FLHYQRYLG -LTNLDF---
---------- --------MV EMNLKLVH-- ---------- -FLHHQRYLG -LTDLAF---
---------- ---------- -MNLKLVP-- ---------- -FLHYQRFLG -LTDLDF---
---------- --------MG RMNLKLLS-- ---------- -FLHHQRYLG -LSDLDF---
---------- --MAFKLWER FSQADNVF-- --QALRP--- --LTFISLLG -LAPFRL---
---------- --MAFKLWER FSQADNVF-- --QALRP--- --LTFISLLG -LAPFRL---
---------- --MAFKLWER FSQADNVF-- --QALRP--- --LTFISLLG -LAPFKL---
---------- --MAFKLWER FSQADNVF-- --QALRP--- --LTFISLLG -LAPFRL---
--MIRCGLDI FRGCRGRFRY WLSARDCY-- --DSISL--- -MVAIAFALG -ITPFLV--R
--MIRYGVDT FRGFRGRLRY WLSARDCY-- --GSISL--- -MVALAFALG -ITPYLV--R
--MIRYGVDT FRGFRGRVRY WLSARDCY-- --GSISL--- -MVAIAFAMG -ITPYLV--R
--MIHYGVDS FRGFRGRVRY WQSVRDCY-- --GSISL--- -IVAIAFALG -ITPYLV---
---------M WLLRRSVGKS GNRPHDVY-- --TCYRL--- -TIFMALCLG -IVPYYV--S
---------M WLFKRMVAKS GNRPHDVY-- --TCFRL--- -TIFMALWLG -IVPFYV--T
---------M WFLKRLVASP GSCPRDVY-- --SCYRL--- -TIFMALWLG -IVPYYV--S
---------M WFLKRLVARP GNRPRDVY-- --SCYRL--- -TIFMALWLG -IVPFYV--T
---------- ---MSFYFCE IFKPRDAF-- --GAEQT--- -LLLYTYLLG -LTPFRL---
---------- ---MSNFCRE IFRPRDAF-- --GAEQS--- -LLLYTYLLG -LTPFRL---
---------- ---MSSFCRE LFRPRDAF-- --GAEQS--- -LLFYTYLLG -LTPFRL---
---------- ---MSSFCRE LFRPRDAF-- --GAEQS--- -LLFYTYLLG -LTPFRL---
---------- -MSALRRVRK YFISSQVY-- --EALRP--- -LFFLTFLYG -LTPFHV---
---------- -MSALRRVRK YFISSQVY-- --EALRP--- -LFFLTFLYG -LTPFHV---
---------- -MSALRRVRK YFISSQVY-- --EALRP--- -LFFLTFLYG -LTPFHV---
---------- -MSALRRVRK YFISSQVY-- --EALRP--- -LFFLTFLYG -LTPFHV---
TPDIEVTPGL CQPLRRRFRR FVTAKQLY-- --ECLRP--- -VFHVTYIHG -LTSFYI---
TPDIEVGSGL CQPLRRRFRR LFTAKQLY-- --ECLRP--- -VFHVTYIHG -LTSFYI---
SPDIEVGSGL CQPLRRRFRR LFTAKQLY-- --ECLRP--- -VFHVTYVHG -LTSFYI---
TPDIEVGSGL CQPLRRRFRR IFTAKSLY-- --ECLRP--- -VFHVTYIHG -LTSFYI---
---------- ---------M EISQPSIG-- ---------- -IFYISKVLA -LAPYAT---
---------- ---------M EISQPSIG-- ---------- -IFYISKVLA -LAPYAT---
---------- ---------M EISQPSIG-- ---------- -IFYISKVLA -LAPYAT---
---------- ---------M EISQPSIG-- ---------- -IFYISKVLA -LAPYAT---
---------- ------MAQA EDAVQPLL-- --QQFQQ--- -LFFISKIAG -ILPQDL---
---------- ------MAQT EDTVQPLL-- --QQFQQ--- -LFFVSKIAG -ILPQDL---
---------- ------MAQT EDAVQPLL-- --QQFQQ--- -LFFISKIAG -ILPQDL---
---------- ------MAQT EDTVQPLL-- --QQFQQ--- -LFFISKIAG -ILPQDL---
---------- ---------- --MDTL---- --RALEP--- -LHRACQVCN -LWPWRL-AP
---------- ---------- --MDTL---- --RALKP--- -LHRVCQVCN -LWPWRL-VP
---------- ---------- --MDTL---- --RALDP--- -LHRVCQVCN -LWPWRL---
---------- ---------- --MDTL---- --RALEP--- -LHRVCQVCN -LWPWRL---
---------- ---------- ---------- --MLLKF--- -MYIYGIGCG -LMPAPL---
---------- ---------- ---------- --MLLKS--- -FYIYTLGCG -LVPAPF---
---------- ---------- ---------- --MLLKS--- -FYIYTVCCG -LVPAPL---
---------- ---------- ---------- --MLLKS--- -FHIYTVCCG -LLPAPL---
---------- ---------- -MLHPKLG-- --RVMNV--- -VYYHSVVFA -LMSTTL---
---------- ---------- -MLHPKLG-- --RVMNL--- -VYYHSVFFA -LMGTTL---
---------- ---------- -MLHSKLG-- --RVMSL--- -VYYHCVFFA -LMGSTL---
---------- ---------- -MLHSKLG-- --RVMNL--- -VYHHSVFFA -LMGTTL---
---------- ---------- --MKTLEC-- --LTRRF--- -LEVIFSVLA -LVPLPP---
---------- ---------- --MKSLEC-- --FTRRF--- -LDLTLWLLG -LVPLPP---
---------- ---------- --MKSLEC-- --FTRRF--- -LEIILWLLC -LIPLPP---
---------- ---------- --MKSLEC-- --FTRRF--- -LDITLWLLC -LVPLPP---
---------- ---------- MFPPTRVQ-- --ASSRV--- -VLKIFHFI- -LVAFSL---
---------- ---------- MFPPTRVQ-- --VTSRV--- -VLKIFHLI- -LVAFSL---
---------- ---------- MFPPTRVQ-- --VISRV--- -FLKIFHHI- -LVAFSL---
---------- ---------- MFPPTRVQ-- --ATSRV--- -VLKIFHLI- -LVAFSL---
---------- ---------- ------ML-- --YSFHP--- -YLKYFALLG -LVPWSE---
---------- ---------- ------ML-- --YSLQP--- -YLKYFALLG -LVPWS----
---------- ---------- ------ML-- --YSLQP--- -YLKYFALLG -LVPWS----
---------- ---------- ------ML-- --YSLQP--- -YLKYFALLG -LVPWS----
---------- ---------- --MVAQKS-- --RLLAR--- -AFPYLDIFS ---VFAL---
---------- ---------- --MVAKDS-- --RLLAT--- -ALPYLQIFT -VLALTL---
---------- ---------- --MVAKSS-- --RLLAT--- -ALPYLQIFS -VLALAP---
---------- ---------- -MVAPKKS-- --RLMAT--- -AFPYLQIFS -VFSLTPPPQ
---------- ---------- --MVAKKS-- --RLLAT--- -AFPYLQIFS -AFSLTP---
---------- ---------- --MVAKKS-- --RLLAS--- -AFPYLQIFS -AFSLTP---
---------- -------MEM EAKRSRLL-- --TTARP--- -YLQVLSLFG -LTPPAE---
---------- --------ME ANRSRLLT-- ---TARP--- -YLQVFSLFG -LTPPPV---
---------- --------ME AHRSRLLT-- ---TARP--- -YLQVFSIFG -LTPPPV---
---------- --------ME ANRSRLLA-- ---AARP--- -YIQIYSIFG -LTPPIQ---
---------- ---------M EVNRSCLL-- --TTVRP--- -YLQVLSLFG -LTPPPV---
---------- --------ME ANRSRLLT-- ---TTRP--- -YLQVFSLFG -LTPPPA---
---------- --------ME VNRSRLLT-- ---TARP--- -YLQVLSILG -LTPPPV---
---------- --------ME VNRSRLLT-- ---TARP--- -YLQVLSILG -LTPPPV---
---------- --------ME ANRSRLLT-- ---TARP--- -YLQVVSVFG -LTPPPI---

--NPPEKNLP RTG------- -----YSWGS KQVMWAIF-- ---------- -------IYS
--NPPEKNLP RTG------- -----YSWGS KQVMWAIF-- ---------- -------IYS
--NPPEKNLP RTG------- -----YSWGS KQVMWAIF-- ---------- -------IYS
--NPPEKNLP RTG------- -----YSWSS KQVMWAIF-- ---------- -------IYS
--VYPSGRVG VLR------- -----WLHTL WSLFLLMY-- ---------- ----------
--VFPSGRRG LLS------- -----WIHSL WCLFLLLY-- ---------- ----------
--VFPSGRSG ILR------- -----WIHSL WCLFLLLY-- ---------- ----------
--IFPSGRRG FLR------- -----WIHSL WCLFLLLY-- ---------- ----------
--LPGCPNRF YRL------- -----VHLSW MILWYGLF-- ---------- ----------
--LPGCPNRF YRL------- -----IHLLW MTIWYGNF-- ---------- ----------
--LPGSPNRF YRL------- -----IHLLW MIIWYGNF-- ---------- ----------
--LPGCPNRF YRL------- -----VHLLW MIVWYGNF-- ---------- ----------
---------G QRT--SDDSL VVRNRHQFKW FCLSCRLI-- ---------- ----------
--GQRTSDKS LVA--RNQ-- -----HRFKW FCLSVRLI-- ---------- ----------
--GKRTSDQS LVG--RNR-- -----NRLKW YCLSLRLI-- ---------- ----------
--GQRTSDKS LVG--RNR-- -----YRFKW YCLSLRLV-- ---------- ----------
--ERKDSQLV AIN--R---- -----RGYLW ICLVIRLL-- ---------- ----------
--ERKGSRLV AIN--S---- -----RGYLW ICLVIRLL-- ---------- ----------
--ERKDSRLV AIN--R---- -----RGYLW ICLVIRLL-- ---------- ----------
KKDSDSRLVA IKR------- -----RGYLW ICLAIRIL-- ---------- ----------
--HTRKDDKT VFI--RNWLK WLNVTHRIIT FTRFFWVY-- ---------- ----------
--KKSKEGEK VSN------- -----CKWLK WMGVTHRF-- ---------- ----------
--RKSKDGEK VSN--CKWIK W----IGITH RIVTFCIF-- ---------- ----------
--KKSHEGEI VSN------- -----CKWMK WISIIHRI-- ---------- ----------
--KTSKDNYM IIE--DIWSN R----LWWKW FTIILRVV-- ---------- ----------
----KNSKDN VVV--FEESG WNRPRRKWLS VILRLVPL-- ---------- ----------
--RKQKDNNV WLE------E IWSNRSRWKW ISVTLRIV-- ---------- ----------
--RKSSDNVM VVE------- -----ETWRN WFMVILRM-- ---------- ----------
--RKPRDKVI GME-----KT WCIRRTWWKW FPVIWRLI-- ---------- ----------
--KKPEDYDT GLEETGCNLR -----TWWKW FPVIVRVL-- ---------- ----------
-HGPARAKFE MNS------- -----ASFIY SVVFFVLL-- ---------- ----------
-RGPARAKFE MNS------- -----ASFIY SVVFFVLL-- ---------- ----------
-RGPARAKFE MNS------- -----ASFIY SVVFFVLL-- ---------- ----------
-RGPARAKFE MSS------- -----ASFIY SVVFFVLL-- ---------- ----------
--DRDKLQLK ATK--QGSRN RF---LHILW RCIVVMIY-- ---------- ----------
--DREKLQLK PPR--RGSSN RI---LSILW RCLVVFTY-- ---------- ----------
--DREKLQLK SPK--QGSSN RI---LSILW RCLVVIAY-- ---------- ----------
--DREKLQLK SPR--QGSSN RI---LSILW RCLVVLIY-- ---------- ----------
-RSPDRGGAF SNR------- -WTVCYALFT RSFMVICF-- ---------- ----------
--RSP----G RGG--AVSNR WTVA-YALCA RFFLVTCF-- ---------- -------LGS
--RSPSR--G GAV----SNR WTVA-YALCA RFVLVNCF-- ---------- -------LGS
--RSPGQ--G GAV----SNR WTVL-YALSA RFLLVNCF-- ---------- -------MAS
--RRSTFRIS WAS------- ---RIYSMSV AIAAFCCL-- ---------- ----------
--RGSHFKIS RWR------- ---RIYSVSV AIFALFGL-- ---------- ----------
--RGSHFRIS RWR------- ---RIYSLSV ATFALIGL-- ---------- ----------
---------Y GTH--FKISR WRRI-YSLSV AILALFGL-- ---------- -------FGS
--SEPMVARC QRW------- -----MTLIA VFRWLLLT-- ---------- ----------
--NGQKVARC QRW------- -----VTLSA ALRWLLLT-- ---------- ----------
--GGSKVAQC QRW------- -----MTLSA ALRWLLLT-- ---------- ----------
--GGSEVARC QRW------- -----VTLSA AFRWLLLT-- ---------- ----------
--RAGRRERF RFS------- -----KANLA FASLWAIA-- ---------- ----------
--RSGRRERF RFS------- -----KAYLA YALLWTIA-- ---------- ----------
--RSDCRQRF RFS------- -----KAYLA YALLWTIA-- ---------- ----------
--RSGSRERF RFS------- -----KAYLA YALLWTTA-- ---------- ----------
--SFRRKKFV FSK------- ------GLTI YSLFVATF-- ---------- ----------
--SFRHKKFV FSK------- -GVTIYGFIV ASIFGIYY-- ---------- ----------
--SFRRKKFV FSK------- ------GVTI YSFIVAST-- ---------- ----------
--SFRRKRFA FSK------- ------GVTV YSFVVASL-- ---------- ----------
--VPQRALRR GIK------- VLLILYGHLF SLLLIVVL-- ---------- ----------
--VPQRALKR GVK------- VLLIAYGHLF SMLLIVVL-- ---------- ----------
--IPQRALKR GIK------- LLLILWGHLF SLLLIVVL-- ---------- ----------
--IPQRALKR GIK------- VLLILWGHLF SLLLIVVL-- ---------- ----------
--DTKTNAFR VSS------- -KLKIYCAIH HALCVLAL-- ---------- ----------
--NTRKNGFK GTW------- -ELKIYCLVH HALCVLAL-- ---------- ----------
--NTKKNGFR GTW------- -ELKIYCLIH HILCILAL-- ---------- ----------
--NVARNVFK GTW------- -ELKIYCLIH HILCVLAL-- ---------- ----------
--DSSNHRFI LNH--VPTVV -----YCVIL NVVYLLVL-- ---------- ----------
--DSRNYRFI LYH--VPTVT -----YCLVL NVVYLLIL-- ---------- ----------
--DSRNNRFI LNH--VPTVI -----YCLLL NVAYLLIL-- ---------- ----------
--DSRNNRFI LDH--VPTVL -----YCLLL NVAYLLIL-- ---------- ----------
--NPTRRRLV YSR------- -ILQTYDWLL MVINLGAF-- ---------- ----------
--SSNRRRLV HSR------- -VLQAYSWLT IAANLALY-- ---------- ----------
--SPSRRRLV HSR------- -LLAIYSWLI MVANFILF-- ---------- ----------
--SLSRRRLV HSR--LLQT- -----YSWLT MAVNLVLF-- ---------- ----------
---PGDGNPA RTR------- -----RRLMA WSLFLLIS-- ---------- ----------
--PGDGSPAR IRR------- -----QLMAW SLFLLVSL-- ---------- ----------
--PGDGSPAR TRR------- -----QLMAW SLFLLISL-- ---------- ----------
--PSDGSPAR TRR------- -----QLMAW SLFLLVSL-- ---------- ----------
--DRQTGRAV TTR------- -RATFFAVAH NIGLLILT-- ---------- ----------
--DWLTGEAI ATR------- -RTTIYAAVH NASLITLL-- ---------- ----------
--DWRTGKAS ASR------- -RVTIYAALH NFTLMTLI-- ---------- ----------
--NWSTGKAC ASR------- -RVTIYAVAH NLVLMTLI-- ---------- ----------
--DWSTGRAS ASR------- -RVTIYAMAH NSLLITLM-- ---------- ----------
--DFEAGRTK ATR------- -RSTICAACS QLSILITL-- ---------- ----------
--DFKTGRTK VTK--RATI- -----CAAGS HLAIIILV-- ---------- ----------
--DLKTGRGK ITK------- -RATISAACS HIVISTMM-- ---------- ----------
--DFKTGRTK VTK--RTTI- -----GAALT NIVIFVML-- ---------- ----------
--DFKTGRTK VTK--RATV- -----CAACS HIVMFILM-- ---------- ----------
--DFKTGRAQ VTT--RSSI- -----IAVCS NLVIFTML-- ---------- ----------
--DFKTGRAQ VTK--RASI- -----CAVCS NLVIFSML-- ---------- ----------
--DFKTGRAQ VTK--RASI- -----SAVCS NLVIFIML-- ---------- ----------
--DLKTGRAK VTR------- -KATICAACS NLVVYIML-- ---------- ----------
--NFKTGRAK ATK--RTTI- -----SAACS NLVVFIML-- ---------- ----------
--DFKTGRIK VTK------- -SATICAACL QILTIISL-- ---------- ----------
--DFRTARLK VTK------- -RATVCAACL QILILGSL-- ---------- ----------
--DFQTGRAR TTK------- -RATICAACL QIIILISV-- ---------- ----------
--DLKTGRPK VTK--RATT- -----CAVCL QILILISV-- ---------- ----------
--DLKTGRPK VTK--RATT- -----CAVCL QILILISI-- ---------- ----------
--DFRTGLIK VTN------- -RAKICAACL HTLIFISM-- ---------- ----------
--DLKTGRTT VTK--RATV- -----YAAVL HTLLFISM-- ---------- ----------
--DFKSGRTK ITK------- -RATLCAACL PTLLIISM-- ---------- ----------
--NLKTGRIK VTK------- -RATICAASL HMLILFST-- ---------- ----------
--DFKTGRIR VTT------- -RATICAACL HTLIFTSL-- ---------- ----------
--DLKTERIR VTR------- -KATICAASL HTLIFITI-- ---------- ----------
--DLKTGQSR ITK------- -QATISAAIS NLFFMFIV-- ---------- ----------
--DLKTGRSR VTK------- -RATMFAAIS HLLLIFLM-- ---------- ----------
--DLKTGRSR VTK--RATI- -----SAAIS HLCLMLVM-- ---------- ----------
--DLKTGRTR ITK------- -WATIYAASA QIFFFTLW-- ---------- ----------
--DLKTGKTR ITK------- -WATTYSACA QVLLLTFM-- ---------- ----------
--DLKTGQAL VTR------- -GATLISVST HLLIFALL-- ---------- ----------
--DFRTGRMV ATK--RTTV- -----CSALS HLLMFTLL-- ---------- ----------
--DFKKGHSV ATN--KSTI- -----CSAAS HLLMFSLL-- ---------- ----------
--DQQSGRVF KSR------- -RCTLYAVSI NIIFIISI-- ---------- ----------
--DCRTGRVF KSR--RCTI- -----YAFMA NIFILITI-- ---------- ----------
--DWRTGHVF TSL------- -PITLYAITI NAGISTAL-- ---------- ----------
--DWRTGRVF TSL------- -RTTLQAFTI NALMVMAL-- ---------- ----------
--DWRTGRVF TSW--RNTL- -----YAITI NALIVIAF-- ---------- ----------
--DWRSGRVF TSW--KSTL- -----YAAAI NLAVFTLY-- ---------- ----------
--DWNTGRVF TKK------- -WSTLYAIAL DSCIFALY-- ---------- ----------
--NWQTGRVF TAT--RSTF- -----YAIAI NCVLFTLF-- ---------- -------IYH
--NWHTGRVY TAK------- -KSTFYAVAI NSTIFILC-- ---------- ----------
--NWQTGRVF TAK--RSTF- -----YAVAI NSLVCILY-- ---------- ----------
--DWQRGRVV AAQ------- -RGILFAIAI NVLICMVL-- ---------- ----------
--DWRKGRVF TAL------- -RSSLYVLAI NVIILVVM-- ---------- ----------
--DWRTGRVY TSP------- -SSTIYALAT NVSIFIVL-- ---------- ----------
--DWHTGRVF TSA--RSSL- -----YAFTV NVVIFMVL-- ---------- ----------
--NWRTGRVF TTP--RSTI- -----YAIVV NVLIFMVL-- ---------- ----------
--SRRTGRVL TSC------- -KSTVYAIVI VTIITVMV-- ---------- ----------
--DWRNGRVF TAR------- -KSTVYAIAI NVILIIIM-- ---------- ----------
--DWRTGRVF VTR------- -IGTVYAIAT NGILLIVI-- ---------- ----------
--SSEGLRRS RFL--TC--- -----YRLIH NFLVIILT-- ---------- ----------
--SSGRLRQS RFL--AC--- -----YRVVH NFVVIILT-- ---------- ----------
--RSGKLRQS RFL--SC--- -----YRIIH NLVVIILT-- ---------- ----------
--DIGTGNLR RYR------- -VLFMYRLLH NFAVISLT-- ---------- ----------
--DSGAERLR WSR------- -CLAIYRVVH NFMVFSLT-- ---------- ----------
--DNGSKRLR WSR------- -WLAIYRIVH NFVVFSLT-- ---------- ----------
--DSASKSLR WSR------- -WLAIYRVVH NFLVFSLS-- ---------- ----------
--DSRRKQLK RSR------- -WLLLYGFVL HSLAMCLA-- ---------- ----------
--DSKRKQLR RSR------- -WLQFYGMIG HFFCLCLF-- ---------- ----------
--DSRRKQLR RSR------- -CLQFYGLIG NFFLLGLF-- ---------- ----------
--DSRIKQLR RSR------- -WLLLYGIIG HFSLLYLI-- ---------- ----------
--DSKRKQLR HSR------- -WLFLYGFIG HSLLLCLL-- ---------- ----------
--DSKRKQLR HSR------- -WLFLYGLIG HFSLLCLL-- ---------- ----------
--DSRNGQLK RSR------- -FLLFYGLIL NFFLLLKM-- ---------- ----------
--DSGKRIRQ LRR------S RCLTLYGLVL NYFLIFTL-- ---------- ----------
--DSRRCQLR RSR------- -WLVLYGFTA NYFLLFCL-- ---------- ----------
--DSERRKVR RSR--WLVV- -----YGLVV NYLVLFVL-- ---------- ----------
--DSGRFQLR RSR------- -WLICYGLII NYFLMFLL-- ---------- ----------
--DSRKCQLR RSR------- -WLLFYGGIM NYFLLFFM-- ---------- ----------
--DSRRCQLR RSR--WLLF- -----YGLII NYSMLFLL-- ---------- ----------
--DSRKCQLR RNR------- -WLLLYGQIV NFSLISLL-- ---------- ----------
--LSRKFQLK RSR------- -WLLFYGIAV NCFLLSVM-- ---------- ----------
--DTRKRQLK RSR------- -WLLFYGVIV NLFLLSIL-- ---------- ----------
--DSRKRRLN RSK------- -WLLAYGLVL NLTLLVLS-- ---------- ----------
--DARKKQLH RSK------- -WLLAYGLIL NTLLIVLS-- ---------- ----------
--DLRKRKLH RSK------- -WLLAYGLVL NISLMVLA-- ---------- ----------
--DSRRRQLH RSK------- -WLLAYGLVL NISLMVLA-- ---------- ----------
--DSWTRTLR RSK------- WLIA-YGFVL NAAFILLV-- ---------- -------V--
--DSWTRKLH RSK------- WLIV-YGLVL NVAFILLV-- ---------- ----------
--DSWTRRLH RSK------- WLIA-YGLVL NAGFILLV-- ---------- -------V--
--DSWTRKLH RSK------- -WLIAYGLVL NAGFILLV-- ---------- ----------
--ERKRKRLH RSK------- -WLILYGISL SFSLLVLM-- ---------- ----------
--EPKKRRLR RSM------- -WLILFGVVI SSSLLILM-- ---------- ----------
-------NLF SKG------- -----FCYVL LFVSLGFS-- ---------- ----------
-------NLF AKV------- -----FCNVF LLVTVGFS-- ---------- ----------
-------NLF AKV------- -----FCNVV LVITVGYS-- ---------- ----------
-------NLL AKV------- -----FCTVV LLITVGCS-- ---------- ----------
--VWPSCRPE RVR------- -----FRWIS LSLLAALI-- ---------- ----------
--VWPSTRPE KVH------- -----FRWIS LSLLAALV-- ---------- ----------
--VWPSSRPE KVH------- -----FRWIS LSLLAAVV-- ---------- ----------
--IWPSSSPE KVH------- -----FRWIS LSLLAALV-- ---------- ----------
--INPNGKPE NVR------- -----FRWFS PYILFFVV-- ---------- ----------
--ISPSKKPE NVR------- -----FRWFS PVILFFVI-- ---------- ----------
--INPNGKPE NVR------- -----FRWFS PIILFFVV-- ---------- -------VLM
--IGPTKNPE NVR------- -----FRWFS PFILLFVV-- ---------- ----------
--NVRALDVA DIR------- -----FRWCS PRILYSLL-- ---------- ----------
--NVRARDVS DIR------- -----FRWFS PRIFYSCL-- ---------- ----------
--NVRALDVA NIR------- -----FSWFS PRIFYSTL-- ---------- ----------
--NVRALDVA DIR------- -----FRWFS PRIFYSCL-- ---------- ----------
--IAQIFALM PVR-KVSSKF AEDLTFTWFS VRSYYALV-- ---------- ----------
--IAQVFALM PVR-EVSSKF AEDLTFTWFS IRTYYALV-- ---------- ----------
--IAQIFALM PVR-EVSSKF AEDLIFTWFS IRTYYALV-- ---------- ----------
--IAQIFALM PVREVSSKFA EDLT-FTWFS IRTYYALV-- ---------- ----------
--VTGKHPSD LSF------- ----SWRNIR TCFSLLFI-- ---------- ----------
--VTGKHPSN LSF------- ----SWRNIR TCFCLLFI-- ---------- ----------
--VTGKHPSN LSF--S---- -----WRNIR TCFCLLFI-- ---------- ----------
--VTGKHPSN LSF------- ----SWRNIR TGFCLAFI-- ---------- ----------
--VTGKHPSN LSF--S---- -----WRNIR TGFCLAFI-- ---------- ----------
--SQVRGTRK NFL--HDGSF HEAV-APVLA VAQCFCLM-P VCGISPTYRG LSFNRRSWRF
--TQVRGTRQ NFL--HNGSF HEAV-APVLA VAQCFCLMPV SGISASSYQG LSFSRRSWRF
--TQARGTRK NFL--CNGSF HEAV-FPVLV VAQCFCLMPV SGISASSCQG LKFSRRSWRF
--TQVRGTRK NFL--RNGSF HEAV-APILA VAQCFCLMPV SGISASSCQG LRFSRRSWRF
--GIRESNPR RVR------- ---FSYKSLP MLVTMIFM-- ---------- ----------
--GIRELNPR RVR------- ---FSYKSLP MLVTLIFM-- ---------- ----------
--GIRESNPR RVR------- ---FAYKSIP MFVTLIFM-- ---------- ----------
--GIRESNPR RIR------- ---FAYKSIP MIVTLIFM-- ---------- ----------
--GIREANPR RVR------- -----FAYKS LPMIVTLT-- ---------- ----------
SRDPQDVKFK VRS------- -----IGLAV TGLFLLLG-- ---------- ----------
SRDPQDVKFK VRS------- -----IGLVV TGVFLLLG-- ---------- ----------
SRDPQDVKFK VRS------- -----FGLGV TGLFLLLG-- ---------- ----------
SRDPQDVKFK VRS------- -----IALGV TGLFLLLG-- ---------- ----------
--SNRKFFST LFS------- ---RTYALIA NIVTLIML-- ---------- ----------
--ANQKFQSS LFS------- ---RVYALVA NIITLTML-- ---------- ----------
--ANQKFQSS LFS------- ---RVYALVA NIVTLTIL-- ---------- ----------
--ANQRFYTT LFS------- ---RAYALVA NIITLTML-- ---------- ----------
--ANQRFYST LFS--RT--- -----YALVA NIITLTVL-- ---------- ----------
--VNGKLHRT RAT------- ---RIYALVV NIIYLSVL-- ---------- ----------
--VDGKLRQT GKT--RI--- -----YAVVV NIIYLAVT-- ---------- ----------
--VKGKLHQT RKT--RT--- -----YALVV NILFLAGM-- ---------- ----------
--VKGKLHQT RKT--RI--- -----YARVV NILFLAGM-- ---------- ----------
--VKGRFKQT KIT--QA--- -----YALAI NIVIIFIL-- ---------- ----------
--VNGRLQQT KIT--RA--- -----YALSL NILTVSIL-- ---------- ----------
--VDGRLQQT KIT--RA--- -----YALAL NVLTIFVL-- ---------- ----------
--MGGKFRQS RIT------- ---RIYCLLI NAIFLTLL-- ---------- ----------
--IGGKFKET RIS------- ---QIYAVVM NVVALITL-- ---------- ----------
--VGGEFKET RTS------- ---QIYTIVM NAIALTLL-- ---------- ----------
--TGGKFRET RIS------- ---QIYAVVM NAIALTFL-- ---------- ----------
--NWSPRGIK RVR------- --QSLYLRIH GCVMLIFV-- ---------- ----------
--SSPRGIER VRQ------S LYLRIHGWVM MIFVGCFS-- ---------- ----------
--SSPRGIER VSR------S LYFRIHGWMM LIFVGCFS-- ---------- ----------
--SSPRGIER VSR------S PYFRIHGWVM MIFVGCFT-- ---------- ----------
--GWSGSRLG RLL------- -----SSTFL VLILIELV-- ---------- ----------
--GWSASRLG RLL------- -----GSTFL VLILIELA-- ---------- ----------
--GWSGNRLG RLL------- -----GSTFL VIILIELA-- ---------- ----------
--GWSGSRLG RLL------- -----GSTFL LIILIELA-- ---------- ----------
--RQQSETNF ILD------- -----YAMMC IVPIFYVA-- ---------- ----------
--QQSET--- ---------- --NFILDYAM MVIVPVFY-- ---------- -------VIC
--QHSETNFI VDY------- ----AMMFIV PVFYVICY-- ---------- ----------
--QQSETNFI VDY------- ---A-MMFIM PVFYVICY-- ---------- ----------
--QVSNYEVG PPT--KTNEF YSFFVRGAVH ALTIFNVY-- ---------- ----------
--QVSNYEVG PPT--KTNEF YSFFVRGVVH ALTIFNVY-- ---------- ----------
--QVSNYEVG PPT--KTNEF YSFFIRGVVH ALTIFNVY-- ---------- ----------
--QVSDYEVG PPT--KTNEF YSFFVRGVVH ALTIFNVY-- ---------- ----------
DDGFRFGGLG RWY------- -----GRLVA LIILIGSL-- ---------- ----------
GDVDDGFRFG GLG--RW--- -----YGRLV ALIILIGS-- ---------- ----------
EESFRLGRLG RWY------- -----GRLVA LAILISSL-- ---------- ----------
GDDEESFRLG ALG--RW--- -----YGRLV ALVILASS-- ---------- -------MTF
--DFPSGYGP RARGTDDIWS LTGLISSQCL SLVALGLI-- ---------- ----------
--DYQNGYES HAT----RTD ELISLMGLIC SQCLSLVA-- ---------- ----------
--DYQSGYRS QST--RTDDI ISL--IGLLS SQCLSLVA-- ---------- ----------
-VCHSDFRLQ ATR-----TD DIISLIGLLS SQCLSLVA-- ---------- ----------
--DSDHCQLV ATS------- -GSERYAVVY AGCILVST-- ---------- ----------
--DSEHCRLV ATP------- -TSERYAVAY AGLMFVAS-- ---------- ----------
--DSEHCRLL ATP--QSER- -----YALVY VGVMFAAT-- ---------- ----------
--DSEQCRLL ATP--QSER- -----YALAY MGLMLAAS-- ---------- ----------
--DFNKCLVR ENA------- -SEERSAWLY LIGVVGIT-- ---------- ----------
--DFKKCLVQ ESA------L EEQSAWWYMI SVLCICCS-- ---------- ----------
--DFEKCLVR ENA------S EEQSAWLYMM GVVCISCC-- ---------- ----------
--DFEKCSVR ENA--FEEQ- -----SAWLY TVVVVCLS-- ---------- ----------
--NPTKKRFL LRR------- ---SLICYVV HFALQAYL-- ---------- ----------
--NPTKKKFR LRR--SV--- -----LCYIV HFALQAYL-- ---------- ----------
--NPTKKKFL LRR------- ---SLICYVV HFVLQSYL-- ---------- ----------
--NPTKKRFL LRR------- ---SIVCYVV HFALQTYL-- ---------- ----------
SKSLHIYWLH GTW------- -----SSTAI QIVVVGVF-- ---------- ----------
SDSLQNYCLH ATW------- -----TSIAT QILVVGLF-- ---------- ----------
SESLQVYWLH ATW------- -----TSIVA QILVIGLF-- ---------- ----------
SESQQNYGLH ATW------- -----ISIST QVLVIGVF-- ---------- ----------
--NLNPRKEV QTS------- -KFSFYAGIV HFLFFVLC-- ---------- ----------
--NLNPRKEV QTS------- -KFSFFAGIV HFLFFVLC-- ---------- ----------
-NLNPRKEVQ TSK------- -----FSFIA GIVHFLFF-- ---------- ----------
--NLNPRKEV QTS--K---- -----FSFVA GIVHFLFF-- ---------- -------VLC
RNALGENSLE QSW------- -----YGFLN AIFRWLLL-- ---------- ----------
RSSQGESSLE QSW------- -----YGFVN AISRWLLL-- ---------- ----------
RNSQGESVLA PSW------- -----YGFLN AISRWLLL-- ---------- ----------
--RRNSQGES VLA--PSW-- -----YGFLN AISRWLLL-- ---------- -------AYC
ISSEGRGKLT SSY------- -----IGYIN IIIRMAIY-- ---------- ----------
TSSAGRGKLT ASH------- -----FGYVN IITRMVIY-- ---------- ----------
TSPEGRGKLT ASY------- -----FGYIN IITRMAIY-- ---------- ----------
TSPEGRGKLT ASY------- -----FGYIN IITRMAVY-- ---------- ----------
RGQAGERQFH LSK------- -----IGYLN AFLQLSFF-- ---------- ----------
TGQAGERQFR LSK------- -----FGYLN AFLQLSFF-- ---------- ----------
KGQAGERQFQ LSK------- -----LGYLN AFLQLSFF-- ---------- ----------
KGQAGERQFQ LSK------- -----LGYLN AFLQLSFF-- ---------- ----------
--VRRKMGES YLK------- --MSCFGVFN IFIYICLC-- ---------- ----------
--VRRKMGES YLK------- --MSCFGVFN IFIYICLC-- ---------- ----------
--VRRKMGES YLK------- --MSCFGVFN IFIYICLC-- ---------- ----------
--VRRKMGES YLK------- --MSCFGVFN IFIYICLC-- ---------- ----------
SCDTKTGKKA IKK------- ---TIFGYIN GIMHIAMF-- ---------- ----------
SCDSKTGKRT IKK------- ---TIFGYIN GIMHIALF-- ---------- ----------
SCDSKTGRRT IKK------- ---TIFGYLN GVMHIALF-- ---------- ----------
SCDSKTGKRT IKK------- ---TIFGYIN GTMHIVVF-- ---------- ----------
-RLNSKGHVE IRR------S WLFTVYSATL TLVMVFLT-- ---------- ----------
-RRNSKGQVE IGR------S WVFTVYSATF TVVMVFLT-- ---------- ----------
-LRNPKGQVE IGR------S WFFTVYSATL TVVMVFLT-- ---------- ----------
-VRNSKGRVE IGR------S WLFTVYSATL TVVMVFLT-- ---------- ----------
--EKFRSRNL LEK------S RNGMIYMLST LILYVVLY-- ---------- ----------
--EKFRSRNL LEK--SRNGM IYML-FTLLV YVVLYNIL-- ---------- -------IYS
--EKFRSRNL LEK------S RSGMIYMLCT LLIYVVLY-- ---------- ----------
--EKFRSRNL LEKSRSGMI- -----YMLCT LVVYVVLY-- ---------- ----------
PPDSEGILLR RSR------- -WLELYGWTV LIAATSFT-- ---------- ----------
PPDTEGILLR RSR------- -WLELYGWTV LTAASGFT-- ---------- ---------A
--VPPPDTEG ILL--R-RSR WLEL-YGWTV LTAASGFT-- ---------- -------AYG
--APQPDTEG ILL----RRT RWLELYGWTV LTAASGFT-- ---------- ---------A
--KKGQFLLG YKQ------R WYLI-YTACL HGGLLTVL-- ---------- ----------
--KKGKFLTG YSL------R WYLLYTAFLH GVLLVLLP-- ---------- ----------
--RKRKFLTG RAL------R WYLL-YTACL HGVLLILL-- ---------- ----------
--RKRRFLAG RPL--R---- -WYLLYTACL HGVLLVLL-- ---------- ----------
--RIRSCRKC LRL--EKVSR TYTI-YSFFV GIFLFLNL-- ---------- ----------
--RIRSYRKT IRL---EKVS RTYLIYSFIV GIFLFLNM-- ---------- ----------
--RIRSRKET IRL---DKLS RTYLAYSLLT SVFMLLNI-- ---------- ----------
--RIRSFKDT IRL---DKLS RTYLLYSLFT STFMFLNI-- ---------- ----------
--ISQLGWLF LSL------- --AIRCCWIV YFIYLLDV-- ---------- ----------
--ISQLRCFF LSL------- --AIRCCWIV YLVYLLEV-- ---------- ----------
--INQLRWLF VSL------- ----AFRLCW ISYFVYLL-- ---------- ----------
--ISQWKWLF IAL------- --VIRCCWIA YFVYLLKV-- ---------- ----------
--RSRRLSRL VLW------- -----LQFLG WLTWFISM-- ---------- ----------
--RSSRLSRL ILW------- -----LRFLL WTVWFSGI-- ---------- ----------
--RFSRLSQL ILW------- -----LRFLS WTAWFTLV-- ---------- ----------
--RFSRLSRL ILW------- -----LRFLS WTAWFTFI-- ---------- ----------
--SCAQSKFV QKV------- -----YSAIL IILNAVHF-- ---------- ----------
--ECAHHQFI QKV------- -----YSVLL IVFNVATF-- ---------- ----------
--ESSHPQVM QKV------- -----YSVCL IAFNIASS-- ---------- ----------
--ESSHSQFI QRI------- -----YSASI IVFNVASF-- ---------- ----------
--TPPPQSFG HTP--HRRLR WYLM-TGYVF YATAILAT-- ---------- -------VFI
--PPQSFVST TRG--RLRWY LMGGYVCYAA SIVVLVLV-- ---------- ----------
--PPQSFGNT SHKRLRCYLM GGYVCYAASI IVLVLVVS-- ---------- ----------
SFDHTSPHKR LIW------Y LMAGFVCYAA GILVMVLF-- ---------- ----------
--PPQSFGNT SHK--RLRWY LMAGFVCYAA GIIVLVLF-- ---------- ----------
--PPQSFGNT SHR--RLRWY LMAGYMCYAT GIIVLVLY-- ---------- ----------
--FFTRTLRK RRR------F CWMAGYSLYL IAILLMVF-- ---------- ----------
--FFDRTLHR ELR-----RY LMTGYVCFAL AMLLLTIY-- ---------- ----------
--FFTRTLHI RRR-----GY LIAGYSCYLL AILSVVIY-- ---------- ----------
--FFTRTLHK RRR------- -GIVILGYAC YLISISLM-- ---------- -------VIY
--FFTRTLHK RHR------- -GYLIAGFIF YLIGILLV-- ---------- -------VFY
--FFTRTLHR RRR------- -GYLIAGYSC YLLAILLV-- ---------- -------VIY
--FFTRTLLK RRR-----GY LIAGYSCYLL AILLVIIY-- ---------- ----------
--FFTRTLLK RRR-----GY LIAGYSCYLL AILLVIIY-- ---------- ----------
--FFTRTVRR RRR-----GY LIVGYTCYLL AILLVIIY-- ---------- ----------

CQTTIVVLVL RERVKKFVTS PDKRFDEAIY NVIFISLLFT NFLL----PV ASW---RHGP
CQTTIVVLVL RERVKKFVTS PDKRFDEAIY NVIFISLLFT NFLL----PV ASW---RHGP
CQTTIVVLVL RERVKKFITS PDKRFDEAIY NVIFISLLFT NFLL----PV ASW---RHGP
CQTTIVVLVL RERVKKFVTS PDKRFDEAIY NVIFISLLFT NFLL----PV ASW---RHGP
------IWTG SIVKCLEFTV EIPTIEKLLY LMEFPGNMAT IAIL----VY YAV---LNRP
------VWVG SVCKCVEFRG DMPIIEKLLY LMEFPGNMST IAIL----AY YAV---ASSR
------IWIL SICKCIDFKV EIPTIEKLLY LTEFPGNMST IAIL----VY YAI---TKSP
------IWIG SICKLKEFRL DMPTIEKLLY LMEFPGNMST IAIL----VY YAV---LNSP
-------VLG SYWEFVLVTT QRVSLDRYLN AIESAIYVVH IFSI----ML LTW---QCRN
-------ALA SYWEFVLITL QRVSLNRYLN AIESAVYVIH IFVI----ML LTW---QWRN
-------AMA SYVEFVLVTI NRVSLDRYLN SIESGVYVIH IFVI----ML LTW---QWRN
-------ALA SYFEFVLVTI HRVSLNRYLN SIESAVYVIH IFVI----LL LTW---QWRN
-----SVTAV CCFCAPYVAD IEDPYERLLQ CFRLSASLIC GICI----IV VQV---CYEK
-----SATAV CCFCAPYVAE IEDPYEWMLQ CLRLSASLIC AACI----VV VQI---GYDK
-----SATSV LCFCAPHVAE IEDRYIWMLQ FLRLSASLIC SICI----IV VQI---GYEK
-----SATSV CCFCAPYVAE IVDPYERMLQ CLRLSASLIC GICI----IA VQI---GYEK
-----ASCFY GYSYDAWSGQ YEDMYLRAFF GFRLIGCLIC SVII----LV MQF---WFGE
-----TCGFY GYSYDIWGSQ YADFYIRAFF SLRLYGCLIC SAII----MV LQF---WFGE
-----TSGFY GYSYDLWASQ YADFYLRAFF ALRLLGCLIC SAII----LV LQF---WFGK
-----TSAFY GYTYDIWANQ YTDFYLRAFF ALRLLGCLLC SVII----LV LQF---WFGE
---------- ----IASISI KTNRVLQVLH GMRLVLSIPN VAVI----LC YHI---FRGP
----ITFCIF LYSYSWNIIL ASHRGERVLH ILRLILSIPI ILFL----LG YQI---LRGP
---------- IYSYFLAIIL TSQPAAKVLH VFRLLLSIPI VALI----LG YQT---LRGP
----VTFSFF IYSYLCIITF TSLHVAKIIL LFRLLLSIPI VGLI----LG YKV---LRGA
------PIFI NVFTYCEWLL RSERVIVVLH FSRLLITIGS YLSL----IH LQI---FHGE
--------CL SIYTFAVWIG KEDRLAKIIK ITQVLVTIPN YLSM----DH LHI---FRGT
-----PLCIY AFTYAEWISN RMLITEKFLH SCSLVVSIPC YLSI----IH LKI---CHGP
----VPLCIY VYTYGAWIWD REMAIDKVLN SIRLVLSIPC YMSM----NY VKI---FHGK
-----PVFAY VYTYGSWICS RTRTINIILN SIRLVLSSVC YLSM----IY VRI---FHGT
-----PLCTF VYTYGSWILE RKVRVDIILN ASRLLLSMVC YMSM----NY VRI---FHET
---ACYVGYV ANNRIHIVRS LSGPFEEAVI AYLFLVNILP IMII-----P ILW---YEAR
---ACYVGYV ANNRIHIVRS LSGPFEEAVI AYLFLVNILP IMII-----P ILW---YEAR
---ACYVGYV ANNRIHIVRS LSGPFEEAVI AYLFLVNILP IMII-----P ILW---YEAR
---ACYVGYV ANNRIHIVRS LSGPFEEAVI AYLFLVNILP IMII------ PIL---YEAR
------AGLW PMLTSAVIGK RLESYADVLA LAQSMSVSIL AVIS----FV IQA---RGEN
------AGVW PLLSASVVGK RLESYADLFA LAQSLSVSIL AVVS----FI IQA---KGEG
------AGVL PLLTGSTIGK RLESYADLFA FIQVISVAIL AVIS----FI IQA---KEEN
-----TGVLP LLTASTVGKR LESYADLFAA VQAISVSILA VISF----II QAK----GES
-MATVMTKLR DPEMSAAMFG HLSPLVKAIF TWECLSCSVT YIEY----CL SLD---LQKD
V----MVKLR DSEMSAAMFG HLSPLVKSIL TWECLSCSIT YVEY----CL SLD---SQRS
V----LVKLR NPEMSAAMFG HLSPLVKAIF AWACLSCSIT YVEY----CL SLD---SKRS
V----MVKLR DSEMSAAMFG HLSPLVKAIF TWECLSCSIT YVEY----CL SLD---SHRS
--FGSLSVLL AEEDIRERLA KADNLVLSIS ALELLMSTLV FGVT----VI SLQ---VFAR
--ICSLSLLL SADDVKERLK KADSLVLSIS VQELVISTLV FVAT----VI SLQ---ICAD
--FGSLSVLL AADDVKERLE KADGLVLSIA VLELVMSTLV FVAT----VI SLQ---IAAH
L-----SVLL GAEDVKERLE KADGLVLSIS VLELVMSTLV FVAT----VI SLQ---ICAR
-----SMAPF VLWKSAAMYE ATNVRHSMVF KTIALATMTG DVCISLALLG NHL---WNRR
-----SVAPL IVWQSFAIYE ATNVRLSTVF KTIALAAMIG DFGISLALLG THL---LKRR
-----SVAPF ILWQSSEIYE ATNVKLSTVF KTIALAAMTG DFLISLALLG AHL---LNRK
-----SVAPL IVWQSSEIYE ATNVRLSTVF KTIALGAMIG DFLISLALLG THL---LNRK
------FSLV YGRQIYKEYQ EGQINLKDAT TLYSYMNITV AVIN----YV SQM---IISD
------FSFV YGRQIYKEYL QGQINLKDAI TLYSYMNISV AVIN----FV TQM---LISD
------FTLV YGRQIYKDYL RGQINLKDAI TLYSYMNITV AVIN----YV TQM---IISD
------FSLV YGRQIYKDYL QGQINLKDAI TLYSYMNITV AVIN----YV TQM---IISD
------FALF YIWNIYNEIS TGQINLRDTI GIYCYMNVCV CLFN----YV TQW---EKTL
---------- -VWNIYREIS TGQIGGRHTI GIYCYMNVLV CLFN----YV TQW---EKTL
------FGVY YIWNIYKEVS TGQISRRHTI GIYCYMNVFV CLFN----YL IQW---EKTL
------FGSY YIWNIYKEVS TGQMSSRHTI GIYCYMNVFV CLFN----YV TQW---EKTL
----PGYFCY HFRTLTDTLD RRLQLLFYVS FANTAIKYAT VIVT----YV ANT---VHFE
----PGYFCY HFRTLTDTLD RRLQLLFYVS FTNTAIKYAT VIVT----YV ANT---VHFE
----PGYFCY HFRTLTDTLD RRLQLLFYVS FANTAIKYAT VIVT----YV ANT---VHFE
----PGYFCY HFRTLTDTLD RRLQLLFYVS FANTAIKYAT VIVT----YV ANT---VHFV
---------- ----AHMSYS TASNLRVSVT VLTIGGTMAC CVKS------ -CW---EKAQ
---------- ----TWMFYN TAGNMRLCVT VLTIGGTVAF SMQF------ -CW---QRTQ
---------- ----GWMLYM TAGNIRICVT VLTMGGTSAF CMQF------ -CW---QKTQ
---------- ----GWMFYM TAGNMRICVT VLTMGGTSVF CMQF------ -CW---QKTQ
------PFAL FVLTGNIYHC PDAGMFGVVY NVVALTKLLT MLFL----MS SVW---IQRR
------PFAL ALLTGNVYKC KNMGMFGAVY NVVALTKLVT MLLL----MF SVW---MKRR
------PFAL ALLTGNVYDC KTMGMFGVVY NVVALTKLLT MLFL----MF SVW---MKRR
------PFAL ALLTGNVYDC KNTGMFGVVY NVVGLTKLLT MLLL----MF SVW---VRRR
----YLYYRY AMTYFLEGMF RRQGFVNQVS TCNVFQQLLM AVTG----TW LHF---LFER
----YVYYIY ATTYFAEGTF RRQRFVIQVC EGNVRLQIVI LALQ----TL MRL---LREG
----YGYYLC ASTYFPEGTF RRQRFVAQMS DSNIVVQIVT LLVQ----IL VRV---LRER
----YVYYIY ASTYFAEGTF RRQGFVVQMS DSNIRVQMVA LLVQ----TL MRV---LRER
---LSALVLA CLFSGEEFLY RGDMFGCAND ALKYVFAELG VLAI----YL ETL---SSQR
----SGLIIM CLTSGEEFLY RGDAFGCVND ALKYVFAQLA VAAI----YL ETL---SSQR
----SGLIIT CLTSGEEFLY RGDMFGCVND ALKYVFAELA VAAI----YL ETL---SSQR
----SSLIIT CLTSSEEFLY RGDIFGCVND ALKYVFAELA VAAI----YL ETL---SSQR
-----LVLCL GVKSERLTLT NARFLHEYFF LLTAVVRHLA VALI----LT SRW---RHRS
-----ILFNL GNNSLKSEFI SARYLHEYFF MLMTAVRISA VLLS----LI TRW---YQRS
-----CLRSL SDKSTFSELI NARYLHEYFF LLMTLVRHFA VMIS----LI TRW---FQRC
-----CLRSF TNKSLLSDLT KARYLHEYFF LLMTLVRNMA VTIS----LI TRW---YKRC
-----CLRSL SNRSILEGLT NARHLHEYFF SLMTLVRNVA VMIS----LT TRW---FQRC
-----VFYVI NFPVIAKIWE VSSPLQELVF ILLSVCRTSC VILA----LF SGW---HNRR
-----THYIL NAEAVVKVWN MKSSLQEFVV KALGVLRIVS VFLA----LV NRW---CNRR
-----AFYVI NIDRIVKLWR MSSYLQKYVV IVFGFFRIAC VFLF----FK RIW---SDRR
-----TFYMI SIDRETKVWG MSSPLQENVF IILSAFQTVC VFLS----LA NRW---TNRR
-----VYYVV NLRELVKMWE KSTAVQDEVF IVLGVFRTTS VSVT----LA RRW---FKRR
-----TLYVL NVHEIVKTWE LPNCLQEYVL IVLSVFRIMC IFLT----LA SRW---WNRE
-----TVCVL NLHEIVKTWE LPNRLQEYVL IVLSVFRIMC IFLT----LA SRW---WNRE
-----TVYVL NVHEIVKTWE LPNCLQEYVL IVLSVFRIMC IFLT----LA SRW---WNRE
-----ACYVI NVQRVVTVWA MTNRLQEYIL VALSVFRIIC VSLS----LV SRW---CNRR
-----AFYVT NIQSLVKVWK LSNRLQEYAA MVLTGFRIIC VALS----LV SRW---CNRR
-----TYQML YTDFFTTAIR NAKALTDYVF LVTECTRIIC VLLA----LV NGW---TQRR
-----YYQLL HTDFITTIIS GVETLTDYVF LVIECSRVIG IILA----LV SVW---THHR
-----IYLVI RTDFFTLTLN KVHALHEHVS LVVECFRVIC VILA----LA SRW---THRR
-----TYQLI KTEFFSMSLK NANALHEYAS LFVECSRLIC VIVA----LV SRW---THRR
-----TYLLI KAEFFTMSLR NANALHEYTS LFVECSRLIC VITA----LV SRW---THRR
-------IYH LINKDLLTWN DAKVLRDNVY LAVEYNRVIC SLLA----LV NLW---TQRS
---------I HYVMAKELLS WNNVLSENVY LFEECTQSIC ALLA----LL SRW---PQRR
-----IYHLG TLDNLSTLLN HSNVLHNVVY LVIDYTRFIC ALLA----LV SRW---TQRR
-----IHQLI KTDFFTFWLN HANVFRETVN LFADYCRIIC ASLI----LF SRW---TQRR
-----IYMVT NVDFLSILMN QSNGLCKKVY LILACAQVTC ILLA----LV SRW---TQRG
-----IYSLK DGDFLTIVLA HSSGLRKNVY VVIEYFWIVC GVLA----LV SRW---TQRT
-----YFHME RTRIINQGWF KANSLQETML TFLSIVRMAC VSLS----LA CRW---SQRR
-----WFLKN RTRFVTQELF KANSLQEIVL NIIAYVRMVG VLIS----LA CRW---LERP
-----WCQMT RTRFVTQGLF KTNSFQGTLL IIMASVRMIC VLLS----MA CRW---FQRP
-----IHHTY TTRSLTTMWA KTNLLHRSVF MTMAVFRILC ALLA----LI SRW---FMRQ
-----TYHTY ETRTMINMWA RTNSLHKSVF LIMAVFRILC VLLA----LI YRW---SKRE
-----LYQTM RKSVVNVMWK YANSLHEYVF LVIAGFRVVC VFLE----LV SRW---SQRR
-----IYHTM STRTLSNLWH HANALHQYVF MVIAGFRLIC VFLS----LV SRW---SQRR
-----IYHVV KSRSIASLWK YANSLHGYVL MVIAGFRLIC VFLA----LV SRW---SQRR
-----IYCWI VKADFKAMNE KKNKLQASLV FIVTGLRIIA GLSS----LL NRW---RKRN
-----IYNFT AHGDTNLLFQ SANKLHEYVI IIMSGLKIVA GLIT----VL NRW---LQRG
-----VIYWT GKSKTNLVFE SANKLHEYVI IVMSGLRIIE GLVT----VL NRW---LQRS
-----IFYWT GQSNANFVFR SANKLHEYVF IIMSGLRITA GLVT----VL NRW---LQRS
-----IMYWT GQSITNYVFR SANKLHEYVV IIMYGLKVTA GLLT----LL NRW---LQRG
-----LYCLT SQMNLGGFLG NENKLRLYVI VASSGLRTIA GLST----LL NRW---RLRK
----IYHWTG NTNIVNAIFG RANMLHEYVV AILTGLRIVT GLFT----LI LRW---YQRC
W-------TE YWNIINFIFG KSTKLHEYVI VIMTCLRIVI GLFT----LI HRW---YQRC
----TYHWTG HTNIINLIFG KANQLHEFVT VIMTGLRIAI GLFT----LI HRW---YQRC
----TYHWTG HTNIINLGFG KANKLHEYVV VLMSGLRIGI GLFT----LI HRW---YQRC
-----LLQIS KKFNLDVYFG RANQLHQYVI IVMVSLRMAS GISA----IL NRW---RQRA
-----FLQIF KRTDPNVVFE KANALHQTLI IVVVGIKLAS GLCT----VI NRW---RQRA
-----LWQIL EQADPNVFFE NANKLLVAVI LVLVGLRVAS GLLT----VH NRW---HQRA
-----FLQIS KQTKPSVYIG KANKLHVIVI NVMVGLRIAS GLCT----VI NRW---RQRT
-----VAQLS KRTDPNVFFG KTNKLHHYVI VVMVALRIAS GLST----VL NRW---RQRA
------MKLF MQADLNLDFG KTNKLRHFVE LLVLELRITA GIGT----IF IRW---TRRP
------VLQL KETDFITVFG RPNKIHHYVA IISFGLRLTA GCSA----VF IRW---SRRK
-----VLKIS KLIDFNLVLG NPNKMHHYVG IIIFGLKVAA GLFT----VF IRW---IRRD
-----IKFLM DFWHFCADSF EESPLVSLAA ITFFGLVFLS LISC----MS CAH---RRQD
-----IKFLM DFWHFSAASF EESPLVRLAA ITYFGLVFLS LISC----MG CAH---RRQD
-----IKFLM DFWHFSAASF EESPLVRLAA ITYFGLVFLS LISC----MG CAH---RRQD
------LKFL FDFTDHFKYI ESSTLITVNF FTYFTLVFFA LLSS----MG SCY---QWQN
-----TKFLL DFWETHAAEI KNSKLMTMNF FTYFTLVFLA ITTA----MG CCY---QWQN
-----TRFLL DFWEQHEAEI KNSLLMTINF FTYFTLVFLS IISS----MG CCF---YWQN
-----TMFLL DFWEQHAAEI KNSKLMTMNF FTYFALVFLA IIGS----MA CCF---LWQN
----MSSHLA SKQRRKYNAF ERNPLLEKIY MQFQVTTFFT ISVL----LL MNV---WKSN
----GWNQFV YQGIRKQGAL ERNPLLGQIH EKFGVIAIFT AIVT----HF STF---SGSI
----YNNQFV SQEKRNPESF KHNPLLGQVH KHFKVITTFA AIVT----HL RNF---WGSI
----FLRKFQ SEERSNLNAF MRNPLLGQIH QQFEFITIFC AIIT----HF MNF---WGSN
----CFSKFE SKEPSSLDSF QRNPMLAQLH QQFGVITIFC AIFT----HF MNL---WGSK
----WHHKLE SNDPSELHAI QRNPLLMQIQ QQFGYITILC AIVT----HF MNF---WRSH
------VCSG GQKLGIPEAF ARNSVLENTH YTTGMLAVFS CVVI----HF LNF---WGST
-----IRLAF EYRKHKLEAF KRNPVLEMIN VVIGIINVLS ALIV----HF MNF---WGSR
-----VYLGL HQDLRKLEAF ERNPVLECIN ILISLMSIFS AIVI----NF MNV---WGSK
----LFLGFQ YQNLRKLDAF ERNPVLERVN VLIALMSLFS AVVI---NFM NFW----GSK
----VIIGTQ HQQRKKLEAF ERNPVLESIN IVIALMSTFS AVLI----HF MNF---WKSK
----VFLGFQ YQKEHKLEAF ERNPVLENIN ILIAVISMFS ALLI----HF MNF---WGGK
----LLLGLE FLELRKVEAF DRNPVLERID QLIGVMSMFS GLVI---NFM NLW----GSK
------GYFA LRKPEALGAR ATNLVLNMTY LVTEIMETFL AVVI----YL TTF---WGCE
-------VFY ESQRKSLEVL EQSPVLNMIY ECTGIMDIFS TVVM----YF MNF---WGSK
------SYLG SQRHEKLEAL ERNPVLNKIY ELTGVMDFFS AFVL----YF MNF---IGSR
----MLPSTD DHNSVKVEVF QRNPLVKQVE ELVEVISLIT TLVT----HL RTF---SRSS
----LLPSTD DHNDIKVEVF ERNPLVKQVE DLVEAIGLIT TVVT----HL RIF---WKSN
----LLPSTD DHNSVKVEVF ERNPLVKEVE ELVEVISLIT TIIT----HW RTF---WNSK
----LLPSTD DHNSVKVEVF ERNPLVKEVE ELVEVISLIT TIIT----HW RTF---WNSK
-----TNDTE SETPLRMEVF HRNALAEQIN GIHDIQSLSM VSIM----LL RSF---WKSG
----ATNDTE SETPLKMQVF HRNALAEQIN GIHDIQSLSM VSIM----LL RGF---WKSG
-----TNDTE SETPMKMEVF HRNALAEQIN SIHDIQFLSM VSMM----LL RGF---WKSG
----ITNDSE SETPLKMEVF HRNALAEQVN QIHDIQNLSM VSLI----LL RGF---WKSG
---LKQTGES QKNGVKLDVF QRNFVLHQIS LLLGIFGVLT ICAM----YL RTF---WRSR
---VKQSAED REHGIMLDVF QRNALLYQIS SLMGVVGVVS ICTV----HL RTL---WRSK
-----SYWRF SFDYEFDYDF LNDRFSSTID LSNFVALVLG HAII----VL ELL---WGNC
-----SYGRF RFDYDLDYDF LNDHFSSTID LTNFCALVAS HLVV----VM ELL---WGNC
-----SSWRF SFDYDFDYDF LNDHFSSTID LTNFGALVAS HFII----VI ELL---WGNC
-----SYWRF SFDYDFDYDF LNDHFSSTID LTNFTALIAS HVII----VM ELL---WANC
---LFVFSIV DCALSSKVVF DHGLKIYTIG SLSFSVICIF CFGV----FL ------LLSR
---LFCFSIV DCALSSKVVL DHGLKIYTIG SLSFSVICIF CFGV----FL LLS------R
---LFSFSIV DCALSSKVVF DHGLKIYTIG SLSFSVICIF CFGV----FL LLS------R
---LFSFSIV DCALSSKVVF DHGLKIYTIG SLSFSVICIF CFGV----FL LLS------R
---AFTFVIA DFMLSTKIVL NDGLQLYTMG SLSFSVICIF CFGS----FI KLS------R
---VIIFVIG DFVLSAKIVL NNGLKMYTIG SLSFSVICIF CFRA----FI NIA------R
F------VIG DFVLSAKLVL LNGLKIYTIG SLSFSVICMF CFCA----FI NIA------R
---VFTFVIG DFVLSAKLVL NNGLKVYTIG SLSFSVICIF CFCA----FI NIA------R
------IGIL NLSEFGAVIN YVIKVTINFH TSSTLSLYIV CLLE----HL FFW---RLAI
------VLIL NLCEFGAVIN YVIKVAINFH TSSTLSLYIV CLLE----HL FFW---RLAI
------VLIL NLCEFGAVIN YVIKVAINFH TSSTLSLYIV CLLE----HL FFW---RLAI
------VLIL NLCEFGAVIN YVIKVAINFH TSSTLSLYIV CLLE----HL FFW---RLAI
------TILF FGVSSGYMVA FVTSVSFNFD SVETLVFYLS IFLI----SL SFF---QLAR
------TILC FGVTSGYLVA YVTNVSFDFD SVETLVFYLS IFLI----SL SFL---QLAR
------TILC FGITSGYLVA YVTNVSFDFD SVETLVFYLS IFLI----SL SFL---QLAR
---TILCFGV TSGYLVAYVT NVSFNFDSVE TLVFYLSIFL ISLS----FL QLA------R
-----ASSLA NFGLSLFKVL NNPISFNSIK PIIFRGSVLL VLIV----AL NLA------R
-----ASSLA NFGLSLFKVL NNPISFNSIK PIIFRGSVLL VLIV----AL NLA------R
-----ASSLA NFGLSLFKVL NNPISFNSIK PIIFRGSVLL VLIV----AL KLA------R
-----ASSIA NFGLSLFKVL NNPISFNSIK PIIFRGSVLL VLIV----AL KLA------R
-----ASSIA NFGLSLFKVL NNPISFNSIK PIIFRGSVLL VLIV----AL KLA------R
W----YSSLY LCSTSVDLAF SIRRVAHSVL DVRSVEPIVF HVSI----LI ASWQFLNLAQ
W----YSVVY LCSTSVDLGF SISKVAHSVL DVRSVEPIVF HVSI----LI ASWQFLRLAR
W----YCVTY LCSTSVDLAF SIRKVAHSVL DVRSVEPIVF HVSI----LI ASW--QFLKL
W----YCVAY LCSTSVDLAF SIRKVAHSVL DVRSV---VF HVGI----LI ASW--QFLKL
-----IATSI MFLGMLSHLL EIGITAKNFV GLVFFGCVMT AYVV----FI RLA---KKWP
-----IATSI MFLGMLSHLL EIGITAKNFV GLVFFGCVMT AYVV----FI RLA---KKWP
-----IATSI LFLSMFTHLL KIGITAKNFV GLVFFGCVLS AYVV----FI RLA------K
-----VATCI LFLSMLSHLL KIGITAKNFV GLVFFGCVMS AYVV----FI RLA------K
----FMTATS ILFLSMLSHL LKIGITAKNF GLVFFGCVLT AYVV----FI RLA------K
--------GM KTLVGANILF TEGLNAKNIV GLVFLIVGMV NWLN----FV GFA------R
--------GI KTLIGANVLF KAGLNAKNMV GLVFLIVGIV NWLN----FV GFA------R
--------GI KTLIGANVLF NAGLNAKNMV GLVFLIVGMV NWLN----FV GFA------R
--------GI KTLIGANVLF KAGLNAKNMV GLVFLIVGIA NWLN----FV GFA------R
-----PIVMW QVQLVFQQKK TFPKLILITN NVREAVSFLV ILYT----VL SRG---FRDT
-----PIAMW QVGLVFQAKM QYPQLILITY YVRYLVSYAV ILYT----VL SRG---FRDT
-----PIVMW QVRLTFEAKM HYPQLILITY NVRYLVSYAV ILYT----VL SRG---FRDT
-----PLVMW QASLVFQAKM QFPLLILITY NVRYLVSYAV ILYT----VL SRG---FRDT
-----PFVMW QVRLVFETKM HFPQLILITY NVRYLVSYVV ISYT----VL SRG---FRDT
-----PIFLW KDAKFLSQSD TLPRFIKMSP FALHSITYIV IFII----LS SRY---FWEG
-----PYFMW RDAKFVSANE NQPRFLRLAP FVLHSATYAV IFLI----LI TRC---YGEN
-----PYFIW RDANLVSANE SLPPFIRLTP FVLHCVTYAV IFLI----LT SRC---FGEN
-----PYFIW RDANLISANE SLPPFIRLTP FVLHCVTYAV IFLI----LT SRC---FGEN
-----PPAFL GSAQGMMSAS WLPDMMYLTP FVLYSVNYAV VIYI----LI SRC---YRDS
-----PMAFW NAAQGMMMAP WLPDIMFLLP FVLYSVNYTV VVYI----LI SRC---YRD-
-----PRAFW RAVKAMMVAP WLPDIMFLIP FVLYSVNYIV VVYI----LA SRS---YRD-
-----PSAFW KSAKLLSTAD WMPSYMRVTP YIMCTINYAA IAYT----LI SRC---YRDA
-----PMGFW KSAQWMNMAE WLPSYMWITP YVLYSTEYAV IAYT----LI SRC---FRDA
-----PVGFW NSAKLMTMAE WLPSFMWIVP YVLYSINYSV IAYT----LV SRC---FRDA
-----PMGFW RSAHLMTMAE WLPSYMWIIP YVLYSINYAV IAYT----LV SRC---FRDA
--GCFSPFAF WCIFQRMAFL RQNRILLMIG FNRYVLLLVC AFMT----LW IHC---FKQA
------PYAF WCIYQRMLFL RQNQILILIG FNRYVLLLVW AFAT----LW IHC---SKQA
------PYTF WSIYQRMSFL RQNRILLLIG FNRYALLLVC AFAT----LW IHC---SKQG
------PFAI WCIYGRMAFL RQNQILLLIG FNRYVLLLVC AFAT----LW EHS---SKQV
----GEIETY FTEENPDNES VPAYFAKVIM GVNMAYKMIH AWIA-----L SAL---FECR
-----TEIGW YFRGTLPFEH LSSYFWKTIQ GVNVTYKMVH TWIV-----L TAL---FQCQ
----NEIVNY FKGALPNGDP LSSYFVKTIQ SVNVAYKMVH SWII-----L TAL---FECQ
----NEIVNY FKGALPHGEP LSTYFVKTIQ TVNVAYKMVH SWIV-----L TAL---FECK
---CYLLINL SHIIGLCLLD SCNSVCKLSS HLFMHLGAFL YLTI----TL LSL---YRRK
Y----LLINL SHAFGLCFLD ACNSVCKLSN NLFMHLGAFL YLTI---TLM SLY----RRK
-----LLINI SHILGLCFLD ACNSVCKLSN HLFMHLGAFL YLTI----TL MSL---YRRK
-----LLINL SHVFGLCFLD ACNSVCKLSN HLFMHLGAFL YLTI----TL MSL---YRRK
-----SLFTP ISAQLFYSYR ETDNVNQWIE LLLCILTYTL TV------FV CAR----NTK
-----SLFTP ISAQLFFSYR ETDNVNQWIE LLLCILTYTL TVFV------ -CA---RNTK
-----SLFTP ISAQLFYSYR ETDNVNQWIE LLLCILTYTL TV------FV CAR----NTK
-----SLFTP ISAQLFFSYR ETDNVNQWIE LLLCILTYTL TVFV------ -CA---HNTT
--TLGEDVLF ASKEYRLVAS AQGDTEEINR TIETLLCIIS YTMV----VL SSV---QNAS
-LTLGEDVLF ASKEYRLVAS AQGDTEEINR TIETLLCIIS YTMV----VL SSV---QNAS
--TFGEDVLF ASREYRLVAS AQGDTEEINR TIETLLCIVS YTMM----VL SSV---LSAS
G----EDVLF ASREYKLVAS AQGDTEEINR TIETLLCIVS YTMM----VL SSV---INAS
---------- ITRPAEYKLS IYGQVGNAYF VTNCALACLM VCLI----HL FFY---VRRR
------LCHV IIYPEIYKLN IYGQVGNIYF VANYGLACLT VCLI----HL YFY---VRRG
------LGHV ITKPQKYKLD VYGQVGNTYF VANYGLSCLT ICLI----HL YFY---VRRG
------LGHV ITKPQEYKLD VYGLVGNTYF VANYGMSCLT ICLI----HL YFY---VRRG
---TAGFIFA LLHPSRFHIA IYNQTGNFYE AVIFRSTCVV LFLV----YV ILY---AWRH
---TGCFTFA HLQPDRFHIA IYNRTGNFYE TIIFRSTCLV LFLI----YL ILY---VQRR
---TGCLTFA HLQPHLFHIG IHNRTGNFYE TLIFGSTCLV LSLL----YM IMY---VRRH
---TGCFTYA HLRPHRFHLS IYNRTGNFYE TLIFRCTCLV LFLL----YL VMY---VRRH
---CSLIVYS TYFPSHFIMG KHNTTGNCYA LINIRSCSIV TMLI----YT QLY---IQRF
-----LIIYS SYFPSHFIMG KHNSTGNCYA LINIRCCSMV TMLA----YI QLY---VQRC
-----LIIFS YYFPQHFFLG NHNNTGNCYA LINIRSCSLV TMLV----YI QLY---VQRY
---CSVIFYS SYYPQHFAMG KHNSTGNCYA LINFRCCSMA TLLI----YI QLY---VRRY
-----VGCMA IMVLYWRRCF KSELTTTGNH FDRLVMVIAL GILV----VQ NSW-LIWLQA
-----VGCIS VMVTYWRRCF KSELTTTGNH FDRLVMVIAL GILV----VQ NAW-LIWLQA
-----VSCLA VMVMFWRKCF RSDVNQTGNH YDRLVLVIAL GILI----VQ NAW-LIWLQS
-----VGCLV VMVMFWRRCF RSELNATGNH YDKLVMVMAL GILI----VQ NAW-LIWLQS
----MAALLG ALAESLYYME TKSQTGNTFD NAVILTTSVT QLLA------ NLW---LRSQ
----ASSLVA AAVDSLYYMD TNSQTGNAFD RAVILTASVS QLLA------ NLW---FRSQ
----VSSLVA AFADSLYYMD TKSQTGNRYD SAVILAASVS QLLA------ NFW---FRSQ
----VSSLVA AVAQSLSYMD TKSQTGNTYD NAVIVACSVS QLLA------ NLW---FRSQ
-----FGISV KEGDSIIGYF FQTNITRLGD GTLRLTGILA MSTI----FG FAM---FKRQ
-----FGISV KEGDSIIGYF FQTNITRFSD GTLRLTGILA MSTI----FG FAM---FKRQ
--VLCFGISV KEGDSIIGYF FQTNITRLGD GTLRLTGILA MSTI----FG FAM---FKRQ
F-----GISV KEGDSIIGYF FQTNITRLGD GTLRLTGILA MSTI----FG FAM---FKRQ
--AYCYSYIN LRNESLIGYF MRNHVSQIST RVHDVGGIIA AVFT----FI LPL---LLRK
--AYCYSYIN MSNESLIGYF MKNHVSQIST KLHDIGGIVV AIFT----FI IPL---LLRK
--AYCYSYIN LSNESLIGYF MSNHVSQFST KLHDIGGIIV AIFT----FI IPL---LLRK
Y-----SYIH LSNESLIGYF MSNHVSQIST KLHDIGGVIV AIFT----FI IPL---LLRK
--MVNSFYGA VNRDTLMSNF FLTDISNVID ALQKINGMLG IFAI----LL ISL---LNRK
--LGNFLYST IDRDSLMSNF FLTDISNVID GLQKVNGMLG IFAI----LL ISL---LKRE
--IGNFLYST IDRASLMSNF FLTDISNVID GLQKINGMLG IFAI----LT ISL---LKRR
--MGNFVYST IDRASLMSNF FLTDISNVID GLQKINGMLG IFAI----LT ISL---LKRR
--SYCFLAAL IEQQSIVGYF FKSEISQMGD SLQKFIGMTG MSIL----FL CSS---IRVR
--SYCFLAAL IEQQSIVGYF FKSEISQMGD SLQKFIGMTG MSTL----FL CSS---IRVR
--SYCFMAAL IEQQSIVGYF FKSDISQMGE SLQKFIGMTG MSVL----FL CSS---IRVR
--SYCFMAAL IEQQSIVGYF FKSEISQMGD SLQKFIGMTG MSIL----FL CSS---IRVR
--GFCYISSL RQGESIVGYF FRTEISTIGD RLQIFNGLIA GAVI----YT SAI---LKRC
--GFCYISSL RQGESIVGYF FRTEISTVGD RLQIFNGLIA GAVI----YT SAI---LKRC
--GFCYISSL RQGESIVGYF FRTEISTVGD RLQIFNGLIA GAVI----YT SAI---LKRC
--GFCYISSL RQGESIVGYF FRTEISTVGD RLQIFNGLIA GAVI----YT SAI---LKRC
-VFAYSLTIY NNCESVASYF FRSRITYFGD LMQIVSGFIG VTVI----YL TAF---VPNH
-VFAYSLTIL NNCESVASYF FRSRITYFGD MMQIVSGFVG VTVI----YL TAF---VPNH
-VFAYSLTIY NNCESVASYF FRSRITYFGD MMQIVSGLIG VTVI----YL TAF---VPNH
-VFAYSLTIY NNCESVASYF FRSRITYFGD MMQIVSGFIG VTVI----YL TAF---VPNH
-----YRGLL FDANSEVPVR MKSATSKVVT ALDVSVVVMA IVSG----VY CGL---FSLN
-----YRGLL FDANSEIPVR MKSATSKVVT ALDVSVVVMA IVSG----VY CGL---FSLN
-----YRGLL FDANSEIPVR MKSATSKVVT ALDVSVVVMA IVSG----VY CGL---FSLN
-----YRGLL FDANSEIPVR MKSATSKVVT ALDVSVVVMA IVSG----VY CGL---FSLN
----NILIYS FGEEDRSLKA SQSTLTFVIG LFLTYIGLIM MVSD----QL TAL---RNQG
F--------- -GEEDRTLKA SQSTLTFVIG LFLTYIGLIM MATD----QL TAL---RNQG
----NILIYS FGEEDRTLKA SQSTLTFVIG LFLTYIGLIM MATD----QL TAL---RNQG
----NILIYS FGEEDRSLKA SQSTLTFVIG LFLTYIGLIM MATD----QL TAL---RNQG
--VYGLFQES SVEEKQDSES TISSIGHTVD FIQLVGMRVA HLAA----LL EAL---WQRQ
YGLFQESSVQ VANSEADSES AISSIGHTVD FIQLVGMRVA HLAA----LL EAL---WQRQ
L-----FRES SDQDKSQEEG EESSTISSIG HTVDFIQLVG MRVAHLAALL EAL---WQRQ
YGLFQESSDQ EKSQGEEESS TISSIGHTVD FIQLVGLRVA HLAA----LL EAL---WQRQ
------PFTF PHYMYDDSYM SSNPVLKWTF NLTNITRIMA MFSG----VL LMW---FRRK
-------FTF PHYMYDESYM SSNLVLQWAF NLTNITRIMA MFSG----GL MMW---FKRK
------PFTF PQYMYDESYM SSNLVLQWVF NLTNITRIMA MFSG----GL MMW---FKRK
------PFTF PHYMYYESYM SSNLVLQWVF NLTNITRILA MFSG----GL MMW---FKRK
-------YFM VPRIMEDGYM KYNIVLQWNF FVMLFLRAIA VVSC----YG TLW---LKRH
-------YYM IPQALMDGYI KYNIVLQWNF FAMLILRFLA ILGC----YG TMW---MKRQ
-------YCI LPQAQRDGYI KNNIVLQLNF VVMVFLRLMT VLCC----YS TIW---LKRR
-------YFM VPRVLLEGYM KYNIVLQINF FVMIFRRLMS VLCC----YL TIW---LKRR
---------- ---AISFSWV AIENVGNAVG TMLFVGNSVL GFAL----LL ESV---LKQK
---------- ---ASSFSSS AIESVGNVVG TALFIGNSVL GLLL----LL ESV---LQQR
---------- -KVGIGFSTI AVESVGNVVG TALFMGNTVL GIFL----VL ESV---LKQR
---------- ---GISFSSI AVESVGNIVG TALFIGNSVL GLML----LL ESV---LKQR
------WTQS VIYAQTIDCT LDCSLRHILT FFQTVSHAFI VVTS----FL DGF-------
-------WTQ SLIFAQSIDC NMDCILRHLL TFCQTVSHAS IVVI------ ----------
-------WTQ SVIYAQLLEC NMDCILRHVL TIFQTFSHAF IVVI---TFL EGF-------
-------WTE SVIYSQLYDC NLDCMLRHML AFLQTVSHSF IVVI---TFV EGY-------
---------- -GISIYFPQS AELFLSLMVN VIVFVARIVC VTVI----IL QVM---VHYD
---------- -GISIYYPQT SELFISLMVN VIVFVAKIVC STVI----VL QMM---VHYE
---------- -VIYIYFPPT SEPFLSLMVN IIVFAAKIVC VTVI----LL QMM---VNYA
---------- -VTSIYFPQT SEPFLSLIVN IIVFAAKILC VIVI----LL QMM---VNYE
V----SYFNI IAIDEEVLEY NVSDFTRVMG NIQKSLYSIM AIAN----HL NML---INYR
----VSYLNI VAINEEVLDY NAGDFTRVIG NIQKALYSLM AIAN----QL NLL---VNYR
------YLNI VAINEEVLDY NVGDFTRVMG NIQKSLYSLM AIAN----HL NML---FNYR
----VSYVNI IAIHKEILDY HVADFTSVMG NIQKGLYSVM AIAN----QL NMV---FNYR
----VSHLNI VAIDKEVLDY KVADFTRVMG NIQKSLYSVV AIAN----QL NML---FNYR
----VSYLNI IAINEEVLDY KVADFTRVLG NIQKGLFSVM AIAN----QL NMP---FNYR
---YEFHANI VSLHLEIYKF HVEDFSKVMG RTQKFLIVAI ATCN----QL NIL---LNYG
----ECYANI IALQLHIKKF HAEDFSQLMG KTAKIIVVVM AVSN----QL NML---LNFR
----ECYANI IALQRDIHQF HAEDFSKVMG RTQKLLMVAM ATCN----QI NLL---LNFR
E----CYANI VALQKDIHKF HAEDSSKVMG NTQKVLVVAM FVWN----QL NIL---LNFR
E----CYANI IALHQEIEQF HSEDFSKVMG RTQKVLVVTI ATCN----QL NML---LNFR
E----CYANI VALHLELDLF RAEDFSRVMG RTQKILVVAM ATGN----QL NML---LNFQ
----ECYANI VALHQEIDLF RADDFSRVMG RTQKILVVAM ASCN----QL NML---LNFR
----ECYANI VALHQEIDLF RADDFSRVMG RTQKILVVAM ASCN----QL NML---LNFR
----ECYANI VALHQELDLF RTDDLSRVMG STQKIVVVLM AICN----QL NML---LNFR

QVA--IFKNM --WTNYQYKF ---------F KTTGSP---- IVFPNLYPLT WSLCVFSWLL
QVA--IFKNM --WTNYQYKF ---------F KTTGSP---- IVFPNLYPLT WSLCVFSWLL
QVA--IFKNM --WTNYQYKF ---------F KTTGSP---- IVFPNLYPLT WSLCVFSWLL
QVA--IFKNM --WTNYQYKF ---------F KTTGSP---- IVFPNLYPLT WSLCVFSWLL
LAH--GAELQ --IERIITG- ---------L KGKAKR---- LVYKRHGQRT LHLMATTLVF
SYH--ELELQ --IHRLIKG- ---------L EGEAIR---- IVYKKQGQRA LRLMVMVIVF
CAH--EVELQ --IHRLIKG- ---------L EGKAIR---- CIYKKHAQRT FHLMVTVLVF
RSY--EVEVQ --IHRLIRG- ---------L EAKAIR---- IVYKKQGQRT VHLMVTVIVF
WAP--KLMTN --IVTSDL-- ---------N RAYTID---- CNRTKRFIRL QLFLVGIFAC
WAP--KVIKD --IVRSDL-- ---------E RGYIVD---- CRRTKRFIRL QLLLVWIFTC
SVP--KVIQG --IVRSDL-- ---------E RGYDID---- CQRTKRFIKL QLFLLGIFTC
CVP--KVIEA IVRSDLERG- ---------Y TLDGRK---- ---TKRFIKL QLFLVGIFTC
ELL--RMIIS --FLRLFRRV ---------R RLSSLK---- RIGFGGKREF FLLLFKFICL
ELL--LLVNS --FLRLFRR- ---------L RRLSSL---- KRIGFGGKRE FFLLTFKFTC
ELL--RMINS --FLRLFRR- ---------V RRLSSL---- KRIGFGGKRE FFLLTIKFIC
ELL--RMINS --FLRLFQR- ---------V RRLSSL---- KRIGFGGKRE FFLLLIKFIC
ELI--NLVNR --FLQLFRRM QS-------L TNSPKN---- RFGDRAEFLL MFSKVFSLLF
ELL--ILINR --FLELFRRM ---------R NLTQCH---- KNGFGDKNEF ALITVKVISL
ELL--ILVNR --FLELFRRM ---------R ILTNSH---- KNGFGGKNEF VLLSVKVISL
KLL--ILVNR --FLELFWR- ---------L RKLTNS---- HRIGFGDKNE FALLSLKVVS
EII--DLINQ --FLRLFRQV ---------S DLFKTK---- TPGFGGRREL ILILLNLISF
EMI--ELFNK --FLRLFWQV SH-------L FKPKTI---- GFGGRRELIL ILLNLVCLFH
EII--ELFNQ --FLQLFRQ- ---------V RNLFKPKPNG FGGGRELILI LLNLICLFHE
EII--ELFNQ --FLRLFRQV ---------R KVLRLK---T TGFGGGRELI LILLGLISLF
ELI--KLVNH --YIYLFRR- ---------V IRKPTG---- FGGRWELFII LVSLGCLIQE
EVI--KLLNQ --YANLYRKI KS-------L TFSEST---- GFGGGRELLL IIIFFGFQSQ
EVT--KLVNQ --YLHIFRLG T--------L DIRRRS---- QFGGGRELFL LILSVCCQIH
EVT--KLVNR --YLEIVRK- ---------E KIQNFG-KIW RFGDKRELFL IILSLLCQVQ
KVA--KLISR --YLAIFLR- ---------K NWRLGG---- ----GRELFL IFLSLSCQVQ
EVA--KSINR --YL------ ---------Y IFLGKN---- WRFGGGRELF LIILSVCCQA
KIA--KLFND --WDDFEV-- ---------L YYQISG---- HSLPLKLRQK AVYIAIVLPI
KIA--RLFND --WDDFEV-- ---------L YYQISG---- HSLPLKLRQK AVYIATVLPI
KIA--RLFND --WDDFEV-- ---------L YYQISG---- HSLPLKLRQK AVYIATVLPI
KIA--KLFND --WDDFEV-- ---------L YYQISG---- HSLPLKLRQK AVYIATVLPI
QFR--EVLNR --YLALYQ-- ---------R ICLTTR---- LRHLFPTKFV VFFLLKLFFT
EFR--EVINR --YLALYQ-- ---------R ICSTTR---- LQHLFPPKFV VFFLLKLFLT
KFR--EVLNR --YLSLYQ-- ---------R ICSATR---- LQQLFPPKFV VFFLLKLFFT
EFR--EVLNR --YLSLYQR- ---------- ICRTTR---- LQQLFPPKFV VFFLLKLFFT
RHL--KLVAR --MQEFDRSV ---------L MVFPHV---- QWNYRRARLK YWYGTVIVGF
RHL--KLLAS --LQEFDRPV ---------L EVFPHI---- KWNYLRSRLK YWYGTVIVGS
RHR--KLLAS --MQEFDRSV ---------L EVFPHV---- KWNYLRSRLK YWYGSVIVGS
RHL--KLLAS --MQEFDRSV ---------L EVFPHV---- KWNYLRSRLK YWYGTVIVGS
RHL--GIYQR --LAALDARL ---------M SDFGAN---- LNYRKMLRKN IAVLGIVTTI
RHL--GIYVR --LAALDYRL ---------I SDFGAN---- LNYRKMLRKN IVVLGSVTLI
RHL--GIYLK --LAALDYRL ---------V SDFGAN---- LNYRKMLRKN IVVLGLVTLI
RHL--GIYIR --LAALDNRL ---------I SDFGAN---- LNYRKMLRKN VVVLGLVTLI
ELA--NLVND --LARLHRR- ---------- ---------- RRLSWWSTLF LWLKLLLSLY
ELA--KLMTG --LARLHRR- ---------- ---------- RKLSWWSTLF LWLKLLLSLY
ELA--DLVTG --LARLHRR- ---------- ---------- RRLSWWSTLF LWLKLLLSLY
ELA--LLVTG --LARLHRR- ---------- ---------- RRLSWWSTLF LWLKLLLSFY
HVA--KVLSK --VPFFDTL- ---------K EFRLDS---- RSLYISIVLA LVKTVAFPLT
HVA--KMMSR --VPFFDTL- ---------K SLRLDS---- RSLYKSISLA LVKTIVFPLT
HVA--RMLSR --VPFFDTL- ---------K TLRLDS---- RSLYRSITLA LVKTIMFPLT
HVA--KMMSR --VPFFDTL- ---------K SLRLDS---- RSLYKSITLA LVKTIVFPLT
QII--RFQNS VPLFKVL--- ---------D SLDISA---- MIVWRAFIYG LLKIVFCPLI
QII--RFQNS VPLFKVL--- ---------D SLDISA---- MIVWRAFIYS VLKILICPLI
QII--RLQNS VPLFKVL--- ---------D SLDISV---- MTVWRAFMYS ILKILICPLI
QII--RFQNS VPIFKIL--- ---------D SLDMSV---- MIVWRAFIYS ILKILICPLI
AINQRCTLQR ---MHLEREF ---------A DAPQEP---- KKPFEFLMYF KFCLINLMMA
AINQRCTMQR ---THLEFEF ---------K NAPQEP---- KRPFEFFMYF KFCLINLMMM
AINQRCTLQR ---MHLEREF ---------R NAPQEP---- KKPFEFFMYF KFCLINLMMM
AINQRCTLQR ---MHLEREF ---------Q NAPREP---- KKPFEFFMYF KFCLINLMMM
GIR--NLARG --LVTMEQKY ---------F AGRPSG---- LLLKCRYYIK ITFGSITLLR
GIR--KLADG --LVKMEQKY ---------F CGRPSG---- SLLKYRFCMK IVFVSITLLR
GIK--KLANG --LIKMEQRY ---------F TGKPSG---- SLLKYRFYMK ITFVSITLLR
GIR--KLAKG --LIKMEQRY ---------F TGKPSG---- SLLKYRFYMK ILFVLITLLR
RLY--KLGND --LMKMLHK- ---------F RFNLGN---- -DCRNRCLCK GLLTSSRFVL
RLH--KLGND --LLKMLHK- ---------F RFALGN---- -DCRRRCLCK VLLTSSRFVL
RLQ--QLGND --LMKMLHK- ---------F RFAIKS---- -DCRKRCLCK VLLTSSRFVI
RLQ--QLGND --LMRMLHK- ---------F RFALGS---- -DCRKKCLCK VVLTSSRFVI
HVC--QTYNE --LSRILKHD ---------L KLKEHS---- RFYCLAFLAK VYNFFHNFNF
EVC--QAYNE --ITEILDGE ---------L SHQTHS---- RFYCVAFLAK IFSFVHNFNI
QVC--QAYNE --VSDILEQE ---------L NHQEPS---- RFYCTAFLLK IHNFVHNFNF
EVC--QAYNE --VSEILDQE ---------L DHQEPS---- RFYCKAFLLK IHNLVHNFNF
HLA--NFWWL --HFKLGGQ- ---------K TGLVSL---- RSEFQQFCRY LIFLYAMMAA
HLA--NFWWL --HSKLNGQ- ---------H SQGRLGLVSL RSEFQQYRRY LISLYAMMCA
HLA--NFWWL --HAKLGGR- ---------R VGAASL---- RSEFQQYRRY LVSLYGMMCS
HLA--NFWWL --HAKLGGR- ---------R LGAASL---- RSEFQQYRRY LVSLYGMMCS
RII--RFWNQ --LLRMV--- ---------G ERPNVF---- YLYRRRIILK FIFAFLADVM
RFI--RIWNQ --ILALVRD- ---------R PQVVRG---- RWYRRSIILK FVFCVLSDSL
RIL--RLWNK --LVRMI--- ---------R ERPHVV---- HEYRRSIILK FVVVVLSDSL
RML--RLWNK --IFQMV--- ---------A ERPQVV---- HEYRRSIILK FVIVVLSDSF
RIL--RLWNR --IIQMV--- ---------A ERPQVV---- QEYRRGLIFK FVFVVLSDSF
SLM--HLVDS --FRR----- ---------Q YSPEIL---- PYCRRSIACK FFCASAVETL
SFM--QLFNT --FRRQFSP- ---------K TIPYIR---- ----RSILTK FYFAAVSGSL
KFM--KLFDS --LRR----- ---------Q YSPEII---- PFCRKTIFKK SFCFLMLHTA
SYM--QLLDS --FRRQFTP- ---------K ILPYCR---- ----KGIIIK TFCAAALYII
SFM--RLFNS --LRQQYSP- ---------E ILPHCR---- ----KIIVIK FFLASTVEAV
EFM--QVFDA --FRRQYSP- ---------E ILPYCR---- ----KRILNK IFCATTVDTV
EFM--QIFDA --FRRQYSP- ---------E ILPYCQ---- ----RRILNK IFCVSTVDTV
EFM--QVCDA --FRRQYSP- ---------E ILPHCR---- ----KRILNK IFCATTVDTV
EFV--QLIDS --FSRQFGP- ---------E ILPYCR---- ----RRIYCK IFSTTAVNLI
EFL--QLFAL --FRRLVSP- ---------E ILPYCR---- ----RRIYAK IFSATMVNVI
TFI--RLYNS --FRRLY--- ---------Q HNPETV---- QHCRRNIVSK CLRVKISEIL
TFV--RLYNS --FRRLS--- ---------Q NNPEAV---- QYCRKSIVGK CLCIHVSEIL
TFM--RLYNS --FRRLF--- ---------Q NNPETV---- RYCQRSIISK CFCTKISELL
NYI--RLYNS --FRRLF--- ---------Q NHPEIG---- QYCQRSIISK CLCVKISEII
NYI--RLYNS --FRRLF--- ---------Q NHPEIG---- QYCQRSIISK CLCVKISEII
TFK--RLYNS --LRRLY--- ---------Q QNPDII---- LYCQRSIVRK FFCVKTAEIL
NFI--RLYNA --FHRLY--- ---------Q QNPGIG---- LYCQSSIVAK CFCLKMAEIL
TFM--RVYNS --FRRLF--- ---------Q NNPDIV---- QYCQRIIVRK CFCIKMTEVI
SII--RLYNS --FRRLY--- ---------Q RNPEII---- LYCKRSIVRK CFCIKLAQIV
TFI--RLYNS --FRRLY--- ---------Q QNPELG---- LYCQRIIITK CFCVKVAEVV
TFI--RLYKS --FRQLY--- ---------Q QNPKIV---- LYCQRRIVTK CFLIKMVEIV
TFI--RLFNS --IYHLY--- ---------R SNPDII---- LYCRRSIVSK CFCGIMTELL
TYM--KLFNS --INRLY--- ---------T KNPEII---- RYCRRSIVSK CFCAIMSELL
IYM--KLFNS --IYRLY--- ---------R KNPEII---- RYCRRSIVSK CFCAITSELL
RFI--RLYNS --FRRLF--- ---------R NNPEVI---- QYCRRGIITK CLCATATETM
RFI--RLFNS --FRRLF--- ---------R NNPEVI---- QYCRKGILSK CFCATATEIT
TFV--RLFNS --FRRLY--- ---------Q RNPDII---- QYCRRSIVSK FFCVTMTETL
TFM--RMLTS --FWILY--- ---------K ETPEII---- QYCQRSILTK FCCVTMAETF
TFM--RIFES --FWSLY--- ---------K KNPEII---- QYCQRGILSK YFCVTMAETF
QLI--QIIEY --VFRFS--- ---------L DNPVYK---- RSFRWCIFSK ILTTFVFFLF
QMM--QLVKD --VIRLY--- ---------M INPQLK---- SMIRWGILLK AFISFAIELL
QTM--HLVRD --IVRLY--- ---------K ANPQVK---- KMTRWGILLK VFSSSGTDLL
QTM--KLSRE --IICLY--- ---------M ANPQVK---- KMIRWGLLLK FFTGGGTDLF
QTI--QLAKD --IIRLY--- ---------M SNPQVK---- KMIQRGVLLK AFSGGGTVLF
QLM--ELVKN --LIHLH--- ---------L EYPQVN---- GWSRCEFLVK IFAGFATDLI
KMM--DLASK --VVRMY--- ---------V ARPQVR---- RMSRWGILTK FIFGSITDGL
KMM--DLTRM --VVRVF--- ---------V ARPQAK---- RLSRWRILTK FLSGTMTDIL
KIM--DLTRM --VIQVF--- ---------H ARPQVK---- RMSRWGILVK FISGSVTDLL
KMM--DLTRK --VLRVF--- ---------I ARPQVK---- RLSRWGILAK FLSGSVTDLL
QLM--RLVEC --VLRLF--- ---------L KKPHVK---- QMSRWAILVK FSVGVVSNFL
KFM--RLARK --MLQLS--- ---------L EKPQVK---- RMSRWGILIK VVIAIVTDLL
KFI--RLARK --VLRLF--- ---------L EKPQVK---- IMCRWGILIK FIIAIVTDLL
QFM--RLVRK --VLRLL--- ---------L QKPQVK---- IMSRWGILIK VIIAVVTDLL
KLM--RLARK --VLRLF--- ---------E EKPQVK---- GMSRWGILIK VIISTVTDLV
KVM--RLAKF --LLSVF--- ---------L NSPQVK---- QISRCRILIK VAVAFVSNLL
KMM--RFSKL --MLRVF--- ---------L KSPEVR---- RISLWRILLK IALVIVTDLL
QVM--RLVKI --WLKVL--- ---------L KKPQVI---- RISRWGILFK FIMAIMTDLL
RIC--KMIIK --LKNIEAM- ---------N KSRGFR---- VPKNQKRFLN ILLVTVTLLL
RII--KMIIK --LKDMDAK- ---------S KSRGFR---- VPKIQKRFLN ILMITVTLLL
RIR--NMIIK --LQKMEQI- ---------S KSRGYR--VA KGHKRFLNML LIIVTLLLIL
RIL--AVLKE --LKHQRDL- ---------S RHMGYR--VP RSKQNSIDYL LFALTVLLIL
RIF--VVIQK --LRSQKEQ- ---------S RRLGYR---- VPKCKKFFVD CSMFLVTVLM
RIF--VVLQK --LRHQREQ- ---------S RQLGYR---- VPKGKQLFVD CLMFLVTVLL
RIF--EVLQK --LRHQREQ- ---------S RQLGYR---- VPRGKQLFVD CLMFLAAILL
TVR--KIANE --LLTLEG-- ---------Q VKDLLT---- LKNCPNFNCF VIKKHVAAIG
KIH--EIANE --LLSLRN-- ---------Q HFDDFN---- ERNCPTFNCC VNQKSLAAMY
KVQ--EIANE --LLNLTN-- ---------Q HFYNLN---- LKNCPNFNCC VIQKFLAAFI
KVR--DIANE --LLTLEF-- ---------Q DFDSLN---- IKNYPKFNCC VIQKSLAALF
KVQ--EIANE --LLILEY-- ---------R DFHGLN---- IKNSPKFNSC VIQKILTIMC
KVQ--DIANE --LLSLEY-- ---------H EFHGLN---- IKNYPKFNCC VIQKSLTAIC
RVQ--DLANE --LLVLEYQQ F--------A SLNETK---- CPKFNSFVIQ KWLSVIGLLL
KVG--EICNE --LLILEY-- ---------Q DFEGLN---- GRNCPNFNCF VIQKCLTILG
KVE--RIVNE --LLTLEN-- ---------Q KFKGAK---- VTNCPKLNCF VIQKFGTMVS
KVE--EIVNE --LLTLEY-- ---------H DFRGLN---- EKNCPKFNCF VIQKWAAMVG
KVQ--RIFNE --LLDLEH-- ---------K EFKELN---- KTSCQTFNCF VIQKCFTIMG
KVE--RIVNE --LLTLEY-- ---------R DFKGFK---- LTNCPTFNCF VIQKWLTMMG
KVE--EIVNE --MLALEN-- ---------R DFKGLK---- ITNCPKFNCF VIQKCMTLLG
KVR--KIANE --LLSLEY-- ---------K DFYGIN---- CLKFNRYVIQ KSFIVLAQFL
KVQ--EIANE --LLTLEY-- ---------Q DFDGLT---- KSNCPKFNRY VIQKSITLMG
NIQ--EIANE --LLILEY-- ---------Q ELRGMT---- ESNCPKFNRY VKQKSLTLIG
ELV--EILNE --LLVLDK-- ---------N HFSKLM---- LSECHTFNRY VIEKGLVIIL
ELV--AILNE --LLMLEN-- ---------R HFSELI---- LGDCWQFDRY VIEKGLLIIL
ELL--AALNE --CLMLED-- ---------R HFSKLI---- LGECRQFDRY VIEKGLVVIM
ELV--AALNE --LLMLESRH F--------S KLILGE---- CHQFDRYVIE KGLVVVLEVA
DIE--RTLNE --LEDLQHRY F--------R NYSLEE---- CISFDRFVLY KGFSVVLELV
EIE--RILNE --LQDLQHHH FRH------Y SVEECC---- --SFDRFVLY KAVSVILELI
HIE--KILNE --LQDLQYRH FRH------Y SSEECR---- --SFDRFVLY KGASVVLEII
HIK--KILNE --LVDLQHRH F--------R HYSSEE---- CCSFDRFVIY KGVSVALELV
NLE--GIYNE --LMQLE--- ---------V KHFGSD---- AVECLTFDGY VIKKGFLIVA
HLE--EIYNG --LMLLE--- ---------A KYFCSN---- AVECPAFDGY VIQKGVVIVV
SK---DVDRQ --LQAIHSQ- ---------I KLQLGT---- SNSTDRVRRY CNWIYGSLII
SQ---DVDRQ --LQEIH--- ---------F QIKAHL---- GTPVSTLRAR AYCNAVYWSS
SR---DVDRQ --LQEIH--- ---------Y QMSAHL---- GTPVNTVRIR GYCNAIYGSL
SQ---DVDRQ --LQEIHCQ- ---------I KVQLGI---- PNNTDRIRGY CYAIYGSLII
RWP--YIIRR --TAECEQI- ---------F LEPEYDCSYG RGYSSRLRLW GVCMLVAALC
RWP--YIIRR --TAECEQI- ---------F LEPAYDCKYG RGYSSRLRLW GVCLLVAALC
RWP--YIIRR --TAECEQI- ---------F LEPAYDCKYG RGYSSRLRLW GVCLLVAALC
RWP--YIIRR --TAECEQI- ---------F LEPAYDCKYG RGYSSRLRLW GVCLLVFALC
RWP--HIIRE --TALCERI- ---------F LKPCYANQEG LNFTRFLRRW ALILLVAALC
RWP--HIIRQ --TALCERI- ---------F LKPCYASIEG LNFSRILRRW ALVLLITALC
RWP--YIIRK --TALCEQI- ---------F LKPCYGSYQG LNFSRILRRW ALTMLVTALC
RWP--QIIRQ --TALCERI- ---------F LKPCYGSHEG VNFSRILQRW ALMLLVTALC
QWP--RIMRT --WHGVEQL- ---------F LRVPYRFYGE YRIKRRIYIV FTIVMSSALV
QWP--RIMRI --WHGVEQL- ---------F LRVPYRFYGE YRMKRRIYIV FAIVMSSALV
QWP--RIMRT --WHGVEQL- ---------F LRVPYRFYGE YKMKRRIYIV FAIVMSSALV
QWP--RIMRI --WHGVEQL- ---------F LRVPYRFYGE YKMKRRIYIV FAIVMLSALV
KWP--EIAQS --WQLVEAKL PP-------L KLPKER---- RSLAQHINMI TIVATTCSLV
KWP--AIARE --WQLVEAKL PP-------L KMPKER---- RSLAQHIKII TIVATTCSLV
KWP--AIAQE --WQLVESKL PP-------L RLPKER---- RSLAQHIKII TIVATTCSLV
KWP--AIAQE --WQLVEAKL PP-------L KLPKER---- RSLAQHIKII TIVATTCSLV
QWP--QLMMY --WHTVEKDL PQ-------Y KTQLTK---- WKMGHTISMV MLLGMMLSFA
QWP--QLMMF --WHGVEKEL PQ-------Y KTQLGK---- WRLGHTISMV MLVGMMLSFA
QWP--QLMMF --WHTVEKEL PQ-------Y KTQLGR---- WKMGHTISMV MLVGMMLSFA
QWP--QLMMY --WHTVEKDL PQ-------Y KTQLGK---- WKMGHTISMV MLVGMMLSFA
QWP--QLMMY --WHTVEKDL PQ-------Y KTQLGK---- WKMGHTISMV MLVGMMLSFA
LWP--GLMRH --WAAVERRL PG-------Y TCCLQR---- ARPARRLKLV AFVLLVVSLM
LWP--GLMRH --WAAVERRL PG-------Y SCCLQR---- SRPARRIQLV AFLLLSLSLM
AYLWPGLMRH --WAAVEQRL PG-------Y TCCLQR---- ARPARRIQLV AFLLLSLSLM
AYLWPGLMRH --WAAVEQRL PG-------Y NCSLQR---- ARPARRIQLV AFLLLSLSLM
TLI--RIWTK --TEMVFTK- ---------T PYEIPK---- RNLSRRVQLA ALAIIGLSLG
TLI--RIWTK --TEMVFTK- ---------T PYEIPK---- RNLSRRVQLA ALAIIGLSLG
KWP--AVVRI --WTRTEIP- ---------F TKPPYE-IPK RNLSRRVQLA ALAIIGLSLG
KWP--ALIRY --WTKTEIV- ---------F TKPPYE-IPK RNLSRRVQLA ALAIIGMSLG
KWP--ALIRY --WTRTEMVL TK-------P PYEVPR---- RNLSRRVQLA ALAIIGLSLG
SWS--HIMLP --WSSVDILM LF-------P PYKRGK---- RSLRSKVNVL ALSVVVLAVG
SWS--HIMLP --WSSLDILM LF-------P PYKRCK---- RSLRSKINVV VLIVGFLAVG
SWS--HIMLP --WSSLDILM LF-------P PYKRCK---- RSLRSKVNVI ILSVGVLAVG
SWS--HIMLP --WSSLDILM LF-------P PYKRCK---- RSLRSKVNVI VLSVGVLAVG
AFK--EMQPL --LLTLFRE- ---------E KRCGFKGIGG VRRSLRILLF VKFFTLSWLC
AFN--EMNPL --LLQLLK-- ---------E ENQGGG---- -IGAARNSLK VLIGVKFFTV
AFK--EMQPL --LLQLLKE- ---------E KRGGGI---- GSVRRSLMIL ICVKFFTVSW
AFK--EMQPL --LRRLL--- ---------Q QKKGLK---- GVPWVRKSLM VLICVKFFTV
AFN--EMQPL --LQRLL--- ---------Q EEKGGR---- CTRCGRKSLI VLIYVKFFTI
MFLDSQRLNT --QLNCKMT- ---------R SGKCTS---- LRLRRILLMK TFLITFLWLG
ALLDFECLNT ----KLNQ-- ---------Y MTRSGR---- RTSSKLRNVL ILKTCLSATI
ALL--DFERL --NTELNRN- ---------M TRYGKT--TS PKLRKLFVFK TFISTTLWVT
ALL--DFERL --NTELNRN- ---------M TRYGKT--TS PKLRKLFIFK TYLSATLWLT
LFL--DLLDL --SKELNRK- ---------M VIAERK---- ----TNPKLQ RLLYLKSFTL
-----SLFLD --LAKLTNQ- ---------L NREMVR---- AERKTNSKLL GLLYIKSFTL
-----SLFLD --LLELGNK- ---------L NREMVR---- AGRKANPKLQ RLLHLKSFTL
MLM--DLQRI --VLEVNREM L--------R TGKKMN---- SLLRRMFFLK TFTLTYSCLS
MLL--DLQLI --IVQINRE- ---------M SRTG------ KEINFKLRRM FVWKTCTLSY
MLL--DLQVI --IFQVNRE- ---------M SRRGKK---- -VSSKLLRIF NLKTLTVSYL
MLL--DLQII --IVQVNREM S--------R TGKEMN---- SKLRRMFALK TFTLSYLCIS
EII--GCLNR --LLKCRRR- ---------L RRLMHT---- RKLKDSMDCL ATKGHLLEVV
EII--GCLNR --LLRCRRQ- ---------L RKLMYT---- RQLRDSLDCL ATRGHLLEVL
EII--WCVNR --LLKCRRKL RKL------M HTRELRDSLD CLATRGHLIK VLVLLTSFFL
EII--GCLNR --LLKCRRQL RKL------L HTRELRDSLD CLATRRHLLE VVVLLTSIIL
RFR--YLLEE ---------- ---------L PPVKAT---- ----SFIYRH LILEIILFAC
RVR--RLREQ ---------- ---------L PLVRAT---- -----SFMYR HLILEALLVI
RVR--RLLEQ ---------- ---------L PLVRGN---- -----SFIYR HFILELVLVG
RFR--RLLEQ ---------- ---------L PLVRST---- SFIYRHLVLE LVLAGWGLNL
EFF--QQFDA -RLNDIDAVI QKCQRVAEMD KVKVTA---- VKHSVAYHFT WLFLFCVFTF
EFF--QQFDE --RLNAIDA- ---------V IQKCQR---- VAEMDKVKVT AVKHSVAYHF
EFFL-QFDER --LNAIDAVI QKCQRVAEMD KVKVTA---- VKHSVAYHFT WLFLFCVFTF
EFFL-QFDER --LNAIDAVI QKCQRVAEMD KVKVTA---- VKHSVAYHFT WLFLFCVFTF
SML--RIMNE --ILQLDEEI ---------R RQFGAN---- LNQNFGFSVK FLVGIAACQT
SML--RIMNE --ILQLDEEV ---------R RQFGAN---- LNQDLGFSVK FLVGIAACQT
SML--QIMNE --ILQLDEEV ---------R RQFGAN---- LNQGFGFSVK FLVGIAACQT
SML--RIMNE --ILQLDEEV ---------R RQFGAN---- LSQNFGFLVK FLVGITACQA
RHF--RTLHD --IAKIDEY- ---------L LANGFR---E TYSCRNLTIL VTSAAGGVLA
RHF--RTLHD --IAKIDEY- ---------L LANGFR---E TYSCRNLTIL VTSAAGGVLA
HHC--RTLRD --IAKTDEY- ---------L VANGFR---- ENYSCRNLSI LVISAASGVL
HHC--RTLRD --IAKIDEY- ---------L VVNGFR---- ESYSCRNLSI LVTAASSGVL
RLT--SLISL --LLH----- ---------H NRVDLK---- NQHAAEFGRI YALYGSQILL
RLT--SLISL --LLH----- ---------H NRIDLE---- NRHAAEFGRI YAVYASQVLL
RLT--SLISL --LLH----- ---------H NRMDLK---- NRHSTEFARI YAVYVSQVLL
RLT--SLISL --LLH----- ---------H NRMDLK---- NRHATEFARM YAVYVSQVLL
RYR--DLVQH --ILRLNRR- ---------C ASSCTN---- ----QQFLHN IILYGMLTIL
RYR--DLIQD --LLRLN--- ---------R RCVGSS---- --TDRQFLYN LILYGVLTVV
RHR--YLVQH --LLRL---- ---------N RRCLCK---- SRDRQFLNNL ILYGVLTVIC
RHK--ELVQH --LLRLN--- ---------R RCLGSS---- --TDRQFLHN LILYGVLTVV
RFV--ALLQS --ILRFN--- ---------Q ISGSHR---- EEGRFAFYYY THLSLLIICM
RFA--NLLQS --MLR----- ---------L NRISGS---- RTGAVAFGFP YILHLTLFVI
RFA--NLLKC --MLKFN--- ---------Q ISESRT---- EAGRFGFPYK LHLSLFVFCM
RFA--SLLES --MLG----- ---------F NQISGS---- RPGAGKAGLP YALHLSLFAL
PHL--RIVRQ ---IEFYRR- ---------R HLANVR---- LLLPKRLLWV IIATNVLYMA
PHL--RIVRQ ---IEFYRR- ---------N HLANVR---- LLLPKRLLWL IIATNVVYMA
PHL--RIVRK ---IEFYRR- ---------K HLSKER---- LVLPKRLLWL IIATNLLYLA
PHL--RIVRK ---IEFYRR- ---------K HLAKVR---- LELPNRLLWV IIATNLFYTA
QKSQVNLLQR --LSQVVEL- ---------L QFEPYA---- VPQFRWLYRI WLLVCLIYGA
QDSQVILLQR --LSKLVGR- ---------L HCESLV---- MCSPRWLYCI WLVVSVLYGS
QESQEILLHR --LSKLVRR- ---------L HCEPLE---- MSKPRWLYYI WLVVTLLYVS
QESQKSLLKR --ISQLQRR- ---------L QCETLE---- LSKPRWLYRI WLVVCLMYVT
RLV--SIIQN --NIVVDEI- ---------F VRLGMK---- LDYRRILLSS FLISFGMLLF
RLV--SIIQN --NIVVDEI- ---------F VRLGMK---- LDYRRILLSS FLISLGMLLF
RLV--SIIQN --NIVVDEI- ---------F VRLGMK---- LDYRRILLSS FLISFGMLLF
RLV--SIIQN --NIVVDEI- ---------F VRLGMK---- LDYRRILLSS FLISFGMLLF
YFL--KSVKN --MVQVDTQ- ---------L ERLRSP---- VNFNTVVGQV VLVILAVVLL
HFL--RSVKT --MVQVDQQ- ---------L ERLRSP---- VNFNTVVGQV VLVVSAVVLV
HFL--KSVKT --MVQADQQ- ---------L DRLRSP---- VNFKAVVGQV VLVISVVVIV
HFL--RSVKT --MVRVDQK- ---------L DRLRSP---- VDFNTVVGQV ILVISVIVIV
ELL--KLLAT --FDRLETEA ---------F PRVGVA-MHQ VAANKKMNRL VIILVGSMVA
KLL--EVLAI --FDGLETEA ---------F PRVGVA-LHQ APAARRMNRL VMKLVGSMMT
KLL--EVLAI --FDGLETEA ---------F PRVGVT-LHQ APATKKMNRL VIILVGTMTA
KLL--EVLAI --FDGLETEA ---------F PRVGVA-VHQ VPATKKMNRL IMLLVGSMAA
LLI--HIWDR --ISYIDDR- ---------F LNLGVC---- FNYPAIMRLR LLQIFLINGV
LLI--RIWDR --ISSIDDR- ---------L LNLGVC---- FNYAAIMRLR HAQIFLINGV
LLI--RIWDR --ISSIDDR- ---------F LNIGVC---- FNYSAIMRLR HGQIFLINGV
LLI--RIWDR --ISSIDDR- ---------F LNIGVC---- FNYSAIMRIR HGKIVLINGV
KLL--GTLTI --LHSLDTN- ---------F SNIGVR---- VKYSRIFRYS LLVLIFKLLI
KLL--GTLTI --LHSLDTN- ---------F SNIGIR---- VKYSRIFRYS LLVLIFKLLI
KLL--GTLTI --LHSLDTN- ---------F SNIGIR---- VKYSRIFRYS LLVLIFKLLI
KLL--GTLTI --LHSLDTN- ---------F SNIGIR---- VKYSRIFRYS LLVLIFKLLI
RLE--RCLQK --FHTMDVQ- ---------L QTVGVK---- IMYSKVLRFS YMVLISMFLV
RLE--RCLQK --FHTMDVQ- ---------L QTMGIK---- IMYSKVLRYS YMVLISMFLV
RLE--RCLQK --FHTMDLQ- ---------L QTVGVK---- IMYSKVLRFS YMVLVSMFLV
RLE--RCLQK --FHTMDLQ- ---------L QTVGVK---- IMYSKVLRFS YMILISMFLV
DTL--ELNGR --LNRIDSTL ---------N GYNNFR---- RDRWRALSMA VVSLVAISLL
DTL--ELNAR --LNRIDNTL ---------N GYNNFR---- RDRWRALSMA AVSLVAISLL
DTL--ELNAR --LNKIDNTL ---------N AYNNFR---- RDRWRALAMA AVSLVAIALL
DTL--ELNDR --LNKIDNTL ---------N AYNNFR---- RDRWRALGMA AVSLLAISIL
RIG--ELYER --IRLVDER- ---------L YKEGCV---- MDNSTIGRRI RIMLIMTVIF
RIG--ELYER --IRLVDER- ---------L YKEKCV---- MDNSTIGRRI RIMLVMTVIF
RIG--ELYER --IRLVDER- ---------L YKEKCV---- MDNSTIGRRI RIMLIMTVIF
RIG--ELYER --IRLVDER- ---------L YKENCV---- MDNSTIGRRI RIMLIMTVIF
AQR--GFFAE --LGEIDRLL SKALR----V DVEAMR---- INMRRQTSRR AVWILWGYAV
VQR--EFFAE --LGEIDHQL AKALR----V DVEAMR---- LQMRRQTTRR AVWMLWGYAV
AQR--DFFAE --LVEIDHQL SEALR----V DVEGVR---- LQMRRHTTSR AVWMMWGYAV
AQR--EFFVE --LGEIDHQL SKALR----V DVNGVR---- LHMRRQTMRR AVWMMWGYAV
RIL--NLGEN LILHCLKCKT ---------L DNRSKKYSKL RKRVRNVLFQ MLLVANLSIL
KVL--RLGEH --LRRHCLKC EK-------L EDNSRKFLKL QKRIRGVLGQ MFFVTNLSLL
RLL--ELGER --LLSHCLKC RK-------L EDHSKKYTKL RKRIRGVLGQ MFLVANFSLL
RLL--ELGDR --IISHCLKC SR-------L EDPSRKYTKL RKRVRGVLCQ IFFAASFSLL
KII--QLYKY --SLIYWKRF GHITRAIVDK KELLDL---- QESLARIMIR KIILLYSAFL
EII--QLYKN --SLIYWKR- ---------F SKIMST---- IVNRHDIKEL QVSLTRIMVQ
KII--QLCKS --SLAYWKR- ---------F RNIMEA---- IVNKQELEDL QVSLAWTMIQ
KII--QLYKN --TLIYWKR- ---------F RNIMDA---- IVNKQDLKDL QISLARTMIQ
THS--QLEDL ----RVQTE- ---------L QLQRLG---- MFGRSRHAAY LLPLIGVQFT
THT--QLEDL ----RFQSE- ---------L QLQRLG---- MFGKRRQAGY LLPLIGVQLA
THS--QLEDL ----RFQSE- ---------L QLQRLG---- MFGKRRQAAY LLPLIGVQFI
THS--QLEDL ----RFQSE- ---------L QLQRLG---- MFGRRRQAEY LLPLIGVQLT
-----RIKQD ---------- ---------Q LDEPIA---- FEDSDPWLAF TVLAMLVPTL
-----TFLEG --FRTQQEQ- ---------K DSEVVV---- FEDSDPWVAC TVLAMLLPIF
-----RAHRE ---------- ---------Q TDEVVV---- FEDSDPWMAL TALAMLVPIF
-----RAHQT ---------- ---------Q TEEVIV---- FEDSDPWMAS TAVAMLVPIL
DYF--RFCRE --MKYLGLR- ---------L QCEL------ KIHVGRLKWQ SYAKILALGI
DYY--RFCME --IKCLR--- ---------L RLQGEL---- KMHLGGLSWQ TYAKILGLGF
DYY--VFCME --IKCLG--- ---------L RLQGEL---- RMSVGGLSWK TYAKVIGLGL
DYY--VFCME --IKCLG--- ---------L RLQGEL---- KMHVGGLSWQ TYAKVMGLGI
RLG--GIYKD --IADLEMDM DEA------S QCFGGQ---- -RQRFSFRFR MALCVGVWMI
RLG--GIYEE --IASLEREI DQ-------A SQCFGG---- QRQRHSFRFR LAVSVGLWMV
RLA--GIYED --IASLEKEI DQA------S QCFGGQ---- -KQLLSFRFR LAFTVGLWMT
RLG--RIYKD --VASLEWDI DE-------A SQCFGG---- QKQRYSFRFR LAFSVGVWFI
RLG--GIYED --IANLEKDI DE-------A SQCFGG---- QRQGYSFRFR LVYSVGLWLV
RLG--GIYQD --IADLEKDI DAA------S QCFGGQ---- RSGNGFRFRL AFVGLWLILL
RLG--LIYDE --IANLDLGI DK-------S SKNFCG---- KSHWWSFRLR LTLSIGLWMV
RLR--EIYED --IADLEAEI ---------E DMCFSG---- KRKCWSFRCR LAFCIGLWTV
RLR--RIYEE --TADLEHEM DN-------V FTGSIK---- QRPWWSFRFR LGLSVGLWIV
RLA--RIYDD --IADLEIDL NN-------A SSGFVG---- QRHWWRFRFR LALSVGLWIV
RLY--RIYQD --VADLELQI DKN------L KGFGGR---- -RYWWSFRYR LALFVGLWIV
RLR--RIFEE --IAELEKDI NKA------L KGFSGR---- -RYWLSFRYR LALFIGLWMV
RLA--RIYED --IADLEKDI N--------N SLPGFS---V RGHWWSFRYR IAIFVGLWIV
RLA--RIYED --IADLEKDI N--------N SLPGFS---V RGHWWSFRYR IAIFVGLWIV
RLR--RIYED --LADLEKDI I--------N SFPFSV---- EERGMSFRCR LAIFVGLWMV

SIAINL---- SQYFLQPDFR ---------- ---LWYTFA- --YYPIIAML ----NCFCSL
SIAINL---- SQYFLQPDFR ---------- ---LWYTFA- --YYPIIAML ----NCFCSL
SIAINL---- SQYFLQPDFR ---------- ---LWYTFA- --YYPIIAML ----NCFCSL
SIAINL---- SQYFLQPDFR ---------- ---LWYTFA- --YYPIIAML ----NCFCSL
HGLCVL---- -VDVVNYDFE ---------- ---FWTTWSS NSVYNLPGLM ----MSLGVL
HGLCAV---- -VDIVTSKFE ---------- ---FWTTFYS NSVYNLPALM ----MSLGVL
HGLCTL---- -VDIVNYNFE ---------- ---FCITFFS NSVYNLPALM ----MSLGVL
HGLCTV---- MDIVYNYNYD ---------- ---FWTSFYS NSVYNMPALM ----MSLGVL
LAIFFN---- IWTHKFVVYR ---------- ---SILSIN- --SYVMPNII ----SSISFA
LAFAFD---- IWSQKCVIYK ---------- ---SILSLN- --SYVMPNII ----SSLSFV
LAVILD---- VWSKKFVIPR ---------- ---SLLSIN- --SYVLPNII ----SSLSFI
LAVVLD---- IWGQNFLIHK ---------- ---SLLSIN- --SYVLPNII ----SSLSFV
VYELYS---- EICQLWHLPD --SLSLFA-- ---TLCEIF- --LEIGSLMI ----IHIGFV
LVYELY---- CELGQLWNLP ---------- ---DWLSFF- --TMACEIIL EIGSLMIIHI
LVYELY---- CELCQLGHLH ---------- ---TLLMLS- --TMMWDIIL EIGSLMIIHI
LVYELY---- CELCQLGSLH ---------- ---TYLSWV- --TMLFEIIL EVGSLMIIHI
VFMAFR---- LMLSPWFLLT ---------- ---LVCDLY- --TSVGTGMI ----THLCFV
IFVFIS--FR FTHSPWVLFT ---------- ---ILCDLY- --TSIGTGMI ----IHLCFV
VFVFMA--FR FLFSPWILLT ---------- ---ILCDFY- --TSIGTGMI ----MHLCFV
LLFVFL---- AFRFMFSPWF ---------- ---LLTILCD LYTSIGTGMI ----MHMCFL
AHEQTY---- LWFTIRKGFS --WRFLID-- ---WWCDFY- --LVSATNIF ----IHINSI
ELTYLWITVT NISSWRFAIY ---------- ---WWCDVF- --VVTGTNMF ----IHINVM
LTYIWV--AE KNFSWYFWIF ---------- ---WWCDVS- --VVTGTNMF ----IHLNCM
HEITYLWIVE KHFSLHFFIF ---------- ---WWCDFF- --LVTGTNMF ----IHINFM
IVFLFG---- LLDWVLSSDH ILYNIM---- ---TWAAFT- --YVSLASNM ----MIRTNL
EVLYLL---- SFVPLAQQVG ---------- ---EIVSWG- --CFSYSVFA ----SNMLIR
EYVFIL---- VIASRLCGFQ ---------- ---HIIWWV- --SYTYVFII CNSIMCFGFI
EIVFLL---- GILKWKISVK ---------- ---NVIGWA- --SYTYVVIV SNTILRISFI
EIMFMW---- GILKWELSVK ---------- ---NIIGWA- --TYTYVVIA SNMIMRINFI
QEVVFL---- FGIVRWVINV ---------- ---KILLGW- -ASYTYVAIV SNTIMRMSFV
LSVLSV---- VITHVTMSDL ---------- ---NINQVV- --PYCILDNL ----TAMLGA
LSVLSV---- VITHITMSDL ---------- ---NINQVV- --PYCILDNL ----TAMLGA
LSVLSV---- VITHITMSDL ---------- ---NINQVV- --PYCILDNL ----TAMLGA
LSVLSV---- VITHITMSDL ---------- ---NINQVV- --PYCILDNL ----TAMLGA
LCGCFH---- EIIPLFENSH --FDDISQMV G--TGFGIY- --MWLGTLCV ----LDACFL
LCGCFH---- ELIPLLKAEH --FEDIGRMV A--VCFSIY- --MWLGTLFV ----LDACFL
LCGCFH---- EVTPLLKVEN --FENVGMIA A--VFVGTY- --MWLGTLFV ----LDACFL
LCGCFH---- ELIPLLQLEH --FENTGRIV A--VVFGIY- --MWLGTLFV ----LDACFL
CFFSFSISLI FDTTRCTCGI ---------- ---PSTLLM- --AFTYTLLT ----SSVGLL
CYFFFS---- MSLVFDTARC --TCGIPS-- ---TLVMAF- --TYTLLTSS ----VGLVGF
CYFSFT---- IALIFDTARC --TCGIPS-- ---TLVLAF- --TYTLLTSS ----VGLVGF
CYFSFS---- ISLIFDTARC --SCGIPS-- ---TLVMAL- --TYTLLTSS ----VGLVGF
YLMAIN---S AAVQVASGHR ---------- ---ALFLLF- --ALCYTIVT ----GGPHFT
YLVAIN---C AVFQVASGHR ---------- ---ALFLLF- --ALCYTIVT ----GGPHFS
YLVAIN---C AAIQVTSGHR ---------- ---PLFLLF- --ALCYTIVT ----GGPHFS
YTVAIN---- CAAFQVTVGH --R------- ---PLFLLF- --ALCYTIVT ----GGPHFS
DLLCSV---- PFLKGAGGRL ---------- ---PWSQLV- --AYGVQLYF ----QHVASV
ELLCNV---- PFLEGAGSRL ---------- ---PWSQLLA FGVQLYVQHV ----ASVYAN
ELLCNV---- PFLEGAGSRL ---------- ---PWTQLAA FGVQLYVQHV ----SSVYAN
ELFCNV---- PFLEGAGSRL ---------- ---PWTQLAA FGVQLYVQHV ----SSVYAN
IEVAFI---- LQQRRQHPEM ---------- ---SLIWTL- --YRLFPLII ----SNFLNN
LEVAFI---- LQQRRQHPEM ---------- ---SLIWTV- --YKLFPLVI ----SNLLNN
LEVAFI---- LQQRRQHPEM ---------- ---SLIWTV- --YRLFPLVI ----SNLLNN
LEVAFI---- LQQRRQHPEM ---------- ---SLIWTV- --YRLFPLVI ----SNLLNN
TYITLI---- LYHRRSISES ---------- ---QWTSVT- TTKTMLPLIV ----SNQINN
GYTTLI---- LFQRRIQPDL ---------- ---QWTSLA- TARTMLPLIV ----SNQINN
GYITLI---- LYQMRVQPDH ---------- ---QWTSLA- TARTMFPLIL ----SNQINN
GYITLI---- LYQNRVHPDQ ---------- ---QWTSLA- TARTMLPLIV ----SNQINN
VQVCGI---- FAQYGDSQSQ ---------- ---VRVHFA- --IYAFVLWN ----YTENMA
IQVCGIFAQY GEVGKGSVSQ ---------- ---VRVHFA- --IYAFVLWN ----YTENMA
IQVCGIFAQY GEGEKGSVSQ ---------- ---VRVHFA- --IYAFVLWN ----YTENMA
IQVCGIFAQY GEGEKGSVSQ ---------- ---VRVHFA- --IYAFVLWN ----YTENMA
IHLIQP---- IYMRRLLPSQ ---------- ---FYLNVG- --AYWLLYNM ----LLAAVL
IHLFYP---- IYLKRLLPSQ ---------- ---FYMNLG- --SYWLVYNM ----LLAAVL
IHLFYP---- IYLKRLLPSH ---------- ---FYLNLV- --SCWLVYNM ----LLAAVL
VHLFYP---- MYLRQQLPSQ ---------- ---FYLNLV- --SSWLIYNM ----LLAAVL
LTQQLL---- TRDSVVNCES NSSLRQAMV- ---PYQSAA- --IVYALIMI ----LLMSYV
LTQQLV---- TRDSLVECEN ESSFRRAMV- ---PYFMAS- --VVYALILI ----LLMSYV
LAQQLL---- TRDSLVHCDN DTSFRRAMV- ---PYHMAS- --VVYALILI ----LLMSYV
LTQQLL---- TRDSLVNCDS DSSFRRAMV- ---PYHMAS- --VVYALILI ----LLMSYV
ALSAIM---- HWGLRPFNVW ---------- ---DLLANL- --YFVYNSLA ----RDAILV
ALSILM---- IWGMRTIGVS ---------- ---DILANL- --YFVYNCLA ----RDAVQL
VLSILL---- IWGTRTLVMA ---------- ---DIFANL- --YFVYNSLV ----RDAAQM
ALSVLL---- IWDMRTFEAS ---------- ---DIFANL- --YFIYNSLA ----RDSVQA
EVAIHL---G LWQFQALTQH ---------- ---MLLFWS- --TYEPLVWL ----TYLRNL
ELLLHL---G LWQVQPLTNH ---------- ---MLLFWS- --TYEPLVCL ----TYMRNI
ELLLHL---G LWQVQPLTNH ---------- ---MFLFWS- --SYEPLVCL ----TYMRNI
ELLLHL---G LWQVQPLTNH ---------- ---MFLFWS- --SYEPLVCL ----TYMRNI
HTILDL---- SAQRKKVNLS ---------- ---LVLNIV- --VLYTINTI ----FNIGVG
HTISDV---- SAQRKRITAD ---------- ---LIVKLS- --LLATLTTI ----FNMIVC
HTILDL---- SAQRKVLNFD ---------- ---LAINLI- --IWTIFTTI ----FNMIVV
HIVLDL---- SAQRKKYNFD ---------- ---LAVNIF- --IWTTFTTI ----FNMIVV
HTVLDL---- SAQRKNYTFD ---------- ---LLTSIA- --IWTTFTTI ----FNMIVV
QGIICL---- SKMRKGINIS ---------- ---AALGIL- --GFFNLSLI ----IQVIIL
QTIITF---- STIQNRLSIS ---------- ---VTLGIL- --GIFCLAPI ----LNVIIM
LIIIIL---- TVMLGHARTT ---------- ---LDLAIL- --GNFIVLVV ----TNVIIL
NAIAAL---- LIVRKQLSVL ---------- ---LALGIG- --GAYCAAFI ----MDVIIM
HIIIFL---- TMLQKHWNLS ---------- ---IALSLW- --GLLSLIVI ----INVIII
HIVITT---- LMMRRQLTLS ---------- ---MALGAW- --GLFSTTVI ----VHVIIM
HIVKTM---- LTMRKQLTLK ---------- ---MALGTW- --GLFSTTVV ----VHVIIM
HIVITT---- LMMRKQLTLN ---------- ---MALGTW- --GLFSTTVI ----VHVIVM
QFIIIL---- IARWKLKDLS ---------- ---TTLSIL- --GLFSITVV ----ISMIIM
HIIIAL---- TAWRKLINLR ---------- ---FILCTL- --GLFSITVI ----INVIVM
QVLATF---- YTLRNRLSIP ---------- ---LCIRYW- --NLFNLMTV ----LNGITT
QVVVIF---- YILRDQLTIP ---------- ---RCIRVG- --NIVALSVV ----INVVTA
QVMAIF---- YLIRNKQSFP ---------- ---VWIRTW- --NVISVTLI ----INGITT
QVVAIY---- YLLTNNLTIH ---------- ---ACIGIW- --NMMSITLI ----VNGVAT
QVVTIF---- YLIRFNLTID ---------- ---VCIRIW- --NMMSVALI ----INGIAT
QVTITF---- FVLRNDLTIL ---------- ---VCIRTW- --AIFSLMVI ----MNGITT
HVITTV---- YIVLHQPTIS ---------- ---ICIQTW- --VILNLALI ----INEITT
QLLATI---- YFLRKHLTIP ---------- ---LLIRIS- --AQFSLTAI ----INGITT
QVIVVV---- YTLRNQLSIP ---------- ---LCLRIW- --STFSLTAI ----LNGITT
SVIFYI---- YTQRNQLTIF ---------- ---ECIRIW- --ALYSQIVI ----VNGITT
NVIFLI---- YILRNQMTIH ---------- ---LFMRIW- --AIFSLTVM ----VNGITS
QVMMII---- VLTWNQLNIS ---------- ---IALSIW- --SVFYLTST ----INVIIS
QVIVIL---- VLTANRLSFG ---------- ---RALSIW- --CVLCLTST ----INVIIS
QIIIII---- IICANRLSFS ---------- ---VALSIW- --CVFCLTST ----VNVIIS
QLAMGL---- ILSRKYLTII ---------- ---MALGVW- --SIITLTAI ----INVIIT
QLAISL---- IVVQKYLTIT ---------- ---LLLGIW- --SVLAMSAI ----INVIIT
HIIVTL---- AMMRNRLSIA ---------- ---LALRIW- --AVLSLTAI ----INVIIT
QIIATF---- VMIGNQLTFV ---------- ---TGLRIW- --AILSLTAI ----INVIIM
QIIATM---- VLMRNQLTLA ---------- ---LGLRIW- --AVLSLTAV ----INVIIM
HVAQTL---- -QVMIIMHFR ---------- ---HNLWIL- --MLSWTFCI ----TNLAVL
QVTLSV---- DALDRQGTAE ---------- ----MMGLL- --VKLCVSFI ----MNLAIS
QLLLSI---- GAMNRLSSEE ---------- ----IIGVS- --LHTCISFT ----LNLAIA
QVVNSV---- SALGRLDSS- ---------- ---AIIGVT- --LHTCVSFI ----LNLAIA
QVIISV---- GALSRLGLSQ ---------- ----IVGVS- --LHTFISFI ----LNLAIS
HFTLAL---- NVMGGMSSTQ ---------- ----TMGLV- --LQFWTSTI ----LNVAVS
QMAMVL---- -SAMGSVDSQ ---------- ---FYLGLG- --LQYWMFVI ----LNMAMM
QMSVLL---- DAMGRVGSQ- ---------- ---FDSGMG- --LQYWTAAI ----LNLAVS
QMAVLL---- DAMDRVGSQ- ---------- ---FYLGMG- --LQYWTSAI ----LNLAIS
QMAFVL---- DAIGRVDSQ- ---------- ---FYLGMG- --LQFWMSAI ----LNLAVS
QMAISM---- -ESLDRLGFN ---------- ---EFVGMA- --SDFWMSAI ----INMAIS
QMAISW---- DSADRVDSNQ ---------- ----FLGMI- --FQFWLSAI ----INLAIS
QVAITW---- DSVGRVDCNQ ---------- ----FIGMT- --LQFWMSTI ----INLAIS
QMAITW---- DSVGRVDSNQ ---------- ----SLGMT- --LQFWMAAI ----INLAIS
QIAIAW---- DAVGRLDSNQ ---------- ----SIGMT- --LNFWMSAI ----INLAIS
QIALVW---- -CLTDHSKTD ---------- ---QVIQMV- --LQLWMSNI ----VHLAVT
QAAITW---- NAMKQAKDPQ ---------- ---IIVMVW- ---QIWTSAI ----VSLAIT
QLAITW---- NAMGHAKANQ ---------- ---ATLIAL- ---QFWMSAM ----VNLAIA
ILRLGI--HA ALNVSRFLRG ---------- ---NHNPCN- --CFLSECMI ----FATNSL
ILRLAI--HA FLNVSRFLRG ---------- ---NHNPCN- --CFLSECMI ----FATNSL
RLVIHA---- ALNVNRFLRG ---------- ---NHNPCN- --CFLSECMI ----FATNSL
RLSIHL---- ATFTLSARMG ---------- ---FNHPCN- --CFLPECMI ----FSMNYL
LLRLSI---- HVIMWLMSVR ---------- ---MGFNHP- CNCFFPECMI ----FAMNYL
ILRLSI---- HVSTWIISIR ---------- ---VGLNHP- CNCFLPECMI ----FAMNYL
ILRLGI---- HVTMWLISIR ---------- ---VGFHHP- CNCFLPECMI ----FAMNYL
QFVISI---- YFCLCQENSY ---------- ---PKILKI- --LCCLPSVG ----LQLIIM
QIFILL---- TFALSQGSVL ---------- ---AKILTL- --LGFVPLVS ----LHLIVM
HMFVLF---- VFALLEGNSL ---------- ---SKLFAL- --LGILPLVT ----LQLIIM
QSVILF---- -TFSLTQGNG ---------- ---FWKILE- -VLRCLPLLD ----LHLIII
QSLILF---T FSLFHGKGFS ---------- ---KIFSFL- ---SCLPLLD ----LQLIVM
QSLILF---- TYYFWQEDRF ---------- ---SKILAF- --LRCLPLLD ----VQLLVM
SYLSIA---- --YGLPGNNF ---------- ---SVEMVL- --INSLVQFS ----FNCNIM
QLLSFF---T LNFALPGLEF ---------- ---HICLVL- --LSCLMEFS ----LNLNIM
QITNFL---T VNYAMPGNET ---------- ---LVLVVL- --LSCLMQIS ----VSFNIM
QLISFL---T VNYGMPGNRT ---------- ---HISLVL- --PSCWMQVS ----VCFNIM
QLICFL---T INYGMPGNEP ---------- ---HFWLVL- --LSCVFQVS ----LNLNIM
HSVTFL---M ANYGLPGNES ---------- ---HLYLVL- --LSGLVQVS ----NNFNKI
QLITYL---T ANYGIPGNEA ---------- ---HLFVVL- --LVCLLHVS ----LVFNTM
SVLVLY---- --YTMPQNGP ---------- ---STFLVI- --FFCVIEMV ----MNLNNM
QLVSLF---I LNYGLPGNRP ---------- ---YTIQII- --ITCLIQLG ----MSLISI
QFASLW---I LNCGLSGNKP ---------- ---PLIQII- --FTGVIQVA ----MNLNCM
EIGSSL---V LYFGIPNSKI ---------- ---VVYEAV- --CIYIVQLE ----VLMVVM
ELGSSL---V IYFGIPDSKA ---------- ---VVHEAV- --CIYIVQLE ----VLLVVM
EIGSSL---V IYFGIPDSKV ---------- ---VFHEAV- --CIYIVQLE ----VLMVIM
SSLLIY---- --FGVPDSKV ---------- ---VIHEAL- --IIYIVQLE ----VLMVVM
SMLVLE---- LGMSPNYSAQ ---------- ---FFIGLG- --SLCLMLLA ----VLLGAS
SMLILE---- MGMSPNFSAQ ---------- ---FFIGLT- --SLCLMILS ----VLLGAL
SMLVLE---- LGMSPILSNQ ---------- ---FYIGLT- --SLCLMILA ----VLLGAS
SMLVLE---- LGMSPNFSSQ ---------- ---FFIGVT- --SLCLMLMA ----VLLGAT
GLTSTW---I VHFGMPDQTL ---------- ---SIANLL- --VISLVKLG ----TFLLAI
GLLAPW---M VHFGMPDSKL ---------- ---PVLNVL- --VVSMVKLG ----TLLLAL
RWLIFI---- -VVTIYSNRA ---------- ---LTINAT- --YSELVFLA ----RFSEFT
FIRLLI---- FCLLTVYNNR ---------- ---ALTYYA- ----LYSEIV ----LMFRFS
FIRCLI---- FCLVTVYNNR ---------- ---ALTYYA- ----LYSEII ----LMARFS
RWLIFF---- --SITVYNNR ---------- ---SLTYYA- ----LYSELV ----LLARFS
EHSTYV---- GSALYNNHLA IVECKLDAN- ---FWQNYF- --QRERQQLF ----LIMHFT
EHSTYV---- GSALYNNHLA IVECKLNAD- ---FWQNYF- --QRERQQLF ----LVMHFT
EHSTYV---- GSALYNNHLA IVECKLNAD- ---FWQNYF- --QRERQQLF ----LVMHFT
EHSTYV---- GSALYNNHLA IVECKLNAD- ---FWQNYF- --QRERQQLF ----LVMHFT
EHLTYV---- GSAAWSNYVQ IRDCNLKVG- ---FVENYF- --LRERQELF ----SVFEYR
EHLTYV---- GSAVWSNYKQ IRDCHLKVG- ---FVENYF- --LRERQEVF ----SVFDYH
EHLTYV---- GSAVWSNYEQ --IRDCNLKE G--FLENYF- --LRERQEVF ----SVFDYQ
EHLTYV---- GSAVWSNYEQ IRDCNLKEG- ---FVENYF- --LRERQEVF ----SVFDYR
EHCLLL---- GNSFHLSNME RTQCKINVT- ---YFESIY- --KWERPHLY ----MILPYH
EHCLLL---- LNSFHLSNME RTQCKINVT- ---YFESIY- --KWERPHLY ----IILPYH
EHCLLL---- LNSFHLSNME RTQCKINVT- ---YFESIY- --KWERPHLY ----MILPYH
EHCLLL---- LNSFHLSNME RTQCKINVT- ---YFESIY- --KWERPHLY ----MILPYH
EHIMSM---- LSMGYYVNSC PRWPDR---- ---PIDSFL- --YLSFSSVF ----YFVDYT
EHIMSM---- LSMGYYVSSC PRFPGH---- ---PIDSFL- --YLNYSSVF ----YFVDYT
EHIMSM---- LSMGYYVNSC PHFTGH---- ---PIDSFL- --YLNYSTVF ----YFVDYT
EHIMSM---- LSMGYYVNSC PRWPGH---- ---PIDSFL- --YLNYSSVF ----YFVDYT
EHILSM---- VSAINYASFC NRTAD----- ---PIQNYF- --LRTNDEIF ----FVTSYS
EHILSM---- VSAINYASFC NRTAD----- ---PIQNYF- --LRTNDEIF ----FVTSYS
EHILSM---- VSAINYASFC NRTAD----- ---PIQNYF- --LRTNDEIF ----FVASYS
EHILSM---- ISAINYASFC NRTAD----- ---PIQNYF- --LRTNDEIF ----FVASYS
EHILSM---- VSAINYASFC NRTAD----- ---PIQNYF- --LRTNDEIF ----FVASYS
EHLLSI---- ISVVYYDFCP --RRSD---- ---PVESYL- --LGASAQLF ----EVFPYS
EHLLSI---- ISVVYYDFCP --RRRD---- ---PVESYL- --HGTSAQLF ----AVFPYS
EHLLSI---- ISVVYYDFCP --RRRD---- ---PVESYL- --HGTSAQLF ----AVFPYS
EHLLSI---- ISVVYYDFCP --RRRD---- ---PVESYL- --HGTSAQLF ----AVFPYS
EHALYQVSAI LSYKRRLQMC PNITTIA--- ---SFDNYT- --QTNYNYVF ----QLLPYS
EHALYQVSAI LSYKRRLQMC PNITTIA--- ---SFDNYT- --QTNYNYVF ----QLLPYS
EHALYQVSAI LSYTRRIQMC ANITTVP--- ---SFNNYM- --QTNYDYVF ----QLLPYS
EHALYQ---- VSAILTYKRR --IQLCFNIT TVASFDNYM- --QTNYDYVF ----QLLPYS
EHALYQVSAI LSYKRRIQMC VNITTVA--- ---SFDDYM- --QRNYDYVF ----QLLPYS
DHMLYY---- ASGYCSYSMH --ILQCHTNH SRITFGLYL- --EKEFSDIM ----FIMPFN
DHMLYY---- ASGYCSYSMH --IAQCHTNQ SRITFDFYL- --EKEFSDIM ----FLLPYN
DHMLYY---- ASGYCSYSMH --VWQCYSNQ SQITFDIYL- --KKEFSDIM ----FLLPLN
DHMLYY---- ASGYVSYSMH --VWQCHTNQ SEITFKIYL- --EKEFSDIM ----FLLPFN
VTDVLF---- --LLYSTDAL ---------- ---IWVNVLR FFFKCNTNNI ----LEMVPM
TWLCLT--ET IFMFYSLDVT ---------- ---SWQNIAK YIFMTNAWNI ----LEMVPM
LCLTET---- IFMFYSLDVT ---------- ---SWQSIAK FIFMTNAWNI ----LEIVPM
TWLCLT---- ENVFLFYSVE PFNVA----- ---SLATFL- --FLTNAWNI ----LHMVPM
TWLCLT---- ETIFLFYSNE PMNIV----- ---NIARFI- --FLTNATSI ----LNMVPM
NYFTVL---V FWLWMRYDIA ---------- ---LLLGDL- --IISSGFNI ----LVMSVY
LLGYNV--SG AFFGLWMCSD --TLK----- ---LFESIL- --IVTGFNIM ----VNSVYL
NNLSVA---V FWRWVRTDIL ---------- ---MLIGDM- --FICTGFNI ----MVSSAY
DILTVA---I FLRWVRTDIL ---------- ---MLIGDM- --FICTGFNI ----MVSSAY
AYLCLA---- SLVTLFTLKS ---------- ---GIFLAL- --LINIAYSI ----LNATTY
SYLCLA---- SLVTLLKLKS ---------- ---GIGLGL- --LINIAYSF ----LNVNTY
TYLCLA---- SMLTLLKLDS ---------- ---GFHYAL- --LINIAYSI ----LNATTY
YILAVF---- IYQWKAQNWS ---------- ---NLCNGL- --LVNISLTI ----LFVNTF
LCFSYL---- LTVFVYQWRM ---------- ---QWSQVLY SQLVNTFLTI ----QIVSTY
CFAYLL---- VVCVYQWRLP ---------- ---WPHNLY- --AQLVNTFL ----TIQIVS
YILVAC---- VYQWRM---- ---------- ---PWSYILY AQLVNTFLTI ----QIVSTY
VLLSSY---- -LLSMAQPIQ ILKDDPEVRR NFMYACSLV- --FVSVCQAI ----LQLSLG
VLLVSL---- -ILSSAQPIQ VLKDDPEVRR NFVYACCLA- --FVYMCQLI ----LQLSLG
SSAQPIQILV DDPVVRKDFM ---------- ---YAGCLV- --YVYICQLI ----LQLSLG
SSAQPIQILK DDPEVRENFM ---------- ---YAFSLV- --FVYLCQLL ----LQLSLG
NAFLVL---- SEYTIRG--- ---------- ---IYLENL- --RYAYSLQA ----VRARYL
CNLVLL---- YMEDWDQESM ---------- ---------- --RYAFSLQA ----VRARYL
CGLTLI---- ---------- ---------- ---------- --LVEYNVGG ----LYLEST
ILVEYN---- ---------- ---------- ---TGGLYL- --ESLQFAFS ----LQAVRA
ALYYDV---- RSLYLTFGNL ---------- ---AFIPFM- --VSSFPYLA ----GSIIQG
TWLFLF---- CVFTFALYYD --VRALYLTF GNFAFIPFM- --VSSFPYLA ----GSIIQG
ALYYDV---- RALYLTFGNY ---------- ---AFVPFM- --VSSFPYLA ----GSIIQG
ALYYDV---- RGLYLTFGNF ---------- ---AFIPFM- --VSSFPYLA ----GSIIQG
YIIVLK---- IYAVQGVITP ---------- ---TSYILL- --AFYAIQNG ----LTATYI
YIIVLK---- IYAVQGEITP ---------- ---TSYILL- --AFYAIQNG ----LTATYI
YIIVLK---- IYAVQGVITP ---------- ---TSYILL- --AFYAIQNG ----LTATYI
YIIVLK---- IYAVQGEITP ---------- ---TSYILL- --AFYGIQNG ----LTATYI
VAFYYI---- HYRSGIGAKR ---------- ---QIILLL- --IYFLQLLY ----STLLAL
VAFYYI---- HYRSGIGAKR ---------- ---QIILLL- --IYFLQLLY ----STLLAL
AVAFYY---- IHFRSGIGFK ---------- ---KQVILL- --LVYFLQFL ----YSTVFA
AVAFYY---- IHYRSGIASR ---------- ---KQVILL- --LIYFLQLL ----YSSVFA
AGILQT---- -KAFKHSGVR ---------- ---FWQTMLL TVFSTYTYVL ----IGLIVA
SCLLQA--KA FNHSGFEPWQ ---------- ---AVLITA- --LSTYSYIV ----LGLIVA
AGFLQT---- -KAFNHSGFQ ---------- ---LWQTVIL TAFSTYSYIL ----IGLIVS
TGFLQT---- -RVFNHSGFQ ---------- ---LWQTVLL TAFSTYSYVL ----IGLIVA
CFGNYL--HG YTRAGLATLP ---------- ---LALCML- --VYIFAFLV ----LCLLLM
CFGNYF--HG YRRAGLAPLP ---------- ---LALCMV- --VYTYAYSV ----LCLLLV
FGNYLH---- GYIRSGLTVI ---------- ---PLTMYM- -VVYIYAFSV ----ICLLLV
CFGNYL--HG YSRSGLPLVP ---------- ---LILVMV- --VYIYAFSV ----LCLLLV
LNYAYG---- YWTAGVRLTT ---------- ---IPIYLL- --QYGFSYLF ----LGQVVV
CMLNYA--HG YWAAGVRWTT ---------- ---IPIYLI- --LYGLSYLI ----LGQVVV
LNFAHG---- YWEAGVRGTT ---------- ---IPIFLI- --QYGFSYLI ----LGQVIV
CMMNYA--HG YWAAGVRWTT ---------- ---IPVYLF- --QYGFSYLI ----LGQVIV
NFIKTC---- IFEWLSDASR ---------- --LFVITSL- --GFPLRYLV ----TSFTMG
NFIKTC---- IFEWLTDASR ---------- --LFVITSL- --GFPLRYLV ----TSFTMG
NFIRTC---- ICEWLTSASQ ---------- --FFVITTL- --GFPLRYVV ----TSFTMG
NFIRTC---- IFEWLSDASL ---------- --FFVLTTL- --GFPLRYLV ----TSFTMG
MVTHFG---- INWLTTMQIS ---------- ---RVLTLI- --GFVYRCVL ----ANFQFT
MVAHFG---- MNWIEDMQLS ---------- ---RLLTLL- --GFVARCIL ----ANFQYT
MVAKFG---- VQWLTNMQLS ---------- ---RVLTLL- --GFVARCIL ----GNFQFT
LVAHFG---- VYWLTNMQLS ---------- ---QIVTLL- --GFVARCIL ----ANFLFT
NVIYLC---- VSYSLLVSAT ---------- ---ISPSFVT FTTFALPHIN ----ISLMVF
NVIYLC---- VSYSLLVSAT ---------- ---ISPSFVT FTTFALPHIN ----ISLMVF
NVIYLC---- VSYSLLVSAT ---------- ---ISPSFVT FTTFALPHIN ----ISLMVF
NVIYLC---- VSYSLLVSAT ---------- ---ISPSFVT FTTFALPHIN ----ISLMVF
DTVLLT---- TGLVCLAKME ---------- ---VYASWQL TFIFVYELLA ----ISITIC
DTILLT---- TCLVCLSKME ---------- ---VYASWQL TFIMVYELMC ----VSITIC
DTILLT---- TCLVCLAKME ---------- ---VYASWQL IFIFVYELLV ----VSITIC
DTILLT---- TCLVCLAKME VKA------- ---SWQLTF- --ILVYELMV ----VSITIC
YITCSF---- LMISLRDTTT ---------- --FSISAVI- --SFFSPHFI ----VCAVSF
YITCSF---- LMISLRDAAT ---------- --FSISAGI- --SYFSPHFI ----VCAVCF
YITCSF---- LMITLRDAAT ---------- --FTMSAVI- --SYFSPHFI ----VCAVCF
YITCSF---- LMISLRDAAT ---------- --FSISAAL- --SYFSPHFI ----VSAVCF
QLGYLI---- SSNWMLLGND ---------- ---VRPIYTA IVAFYVPQIF ----LLSIVM
QLSYLI---- SSIWMLLRND ---------- ---VRPIYTA AVAFYVPQIF ----LLSIVM
QLSYLI---- SSIWMLLRND ---------- ---VRPIYTA AVAFYVPQIF ----LLSIVM
QLSYLI---- SSVWMLLQND ---------- ---VRPIYTA AVAFYVPQIF ----LLSIVM
LGVYFV---- GVFRLLVSLD ---------- ---VTPSFCV CMTFFLQHSV ----VSIAIC
LGVYFV---- GVFRLLVSLD ---------- ---VTPSFCV CMTFFLQHSV ----VSIAIC
LGVYFV---- GVFRLLVSLD ---------- ---VTPSFCV CMTFFLQHSV ----VSIAIC
LGVYFV---- GVFRLLVSLD ---------- ---VTPSFCV CMTFFLQHSV ----VSIAIC
NVLFTG---- GTFSVLYSSE ---------- ---VAPTMAL HFTFLIQHTV ----IAIAIA
NVFFTC---- GTFSVLYSSL ---------- ---VSPTLAL HFTFLIQHTV ----IAIAIA
NILFTC---- GTFSVLYSSL ---------- ---VAPTLAL HFTFLIQHTV ----IAIAIA
NVLFTC---- GTFSVLYSSL ---------- ---VAPTLAL HFTFLIQHTV ----IAIAIA
VGLDVG---- TWMRIAQDLN IAQTDTEL-- ---NVHWYI- --PFYGLYFI ----LTGLQI
VGLDVG---- TWMRLAQDMK IAQSDTEL-- ---NVHWYI- --PFYGLYFI ----LTGLQV
VGLDVG---- TWMRIAQDMN IAQSDTEL-- ---NVHWYI- --PFYSLYFV ----LTGLQV
VGLDVG---- TWMRIAQDMN IAQSDTEL-- ---NVHWYI- --PFYSLYFI ----LTGLQV
ELSILV---- STYVKLVDYS ---------- ---QWMSLL- WIVSAIPTFI ----NTLDKI
ELSILL---- ATYLKLVDYT --QW------ ---MSLLWI- --VSAIPTFI ----NTLDKI
ELSILV---- ATYVKLVDYS ---------- ---QWMSLL- WVVSAIPTFI ----NTLDKI
ELSILV---- STYVKLVDYS ---------- ---QWMSLL- WVVSAIPTFI ----NTLDKI
SQLLIL---- GAKLLSRGDR ---------- ---FPIYWI- --SYLLPLLV ----CGLRYF
SQILIL---- GAKLLAPGHS ---------- ---FPVYWI- --CYLLPLLV ----CGLRYF
SQFLIL---- GAKLVAPGHR ---------- ---FPVYWI- --FYLIPMLV ----CGLRYF
SQTLML---- GAKLLDQSHR ---------- ---FPVYWI- --CYLLPLLV ----CGLRYF
LGALIL---- FRIHSVQRIS ---------- ---KTAMIV- --AHITQFIY ----VVFMMT
VGTLIL---- MEIDTDHGFS ---------- ---KISMIA- --THISQYTY ----IVIMMA
GGALIL---- MEIDTDHGFG ---------- ---KVSMIM- --THVIQYTY ----IVIMMA
SGFLIL---- LVIDTGTGFG ---------- ---KTSMIT- --AHIVQYIY ----IVAMMA
CSTVLQ---- YQLLSVINPQ ---------- ---IFLAFC- --ARLTHFLH ----FLCVKM
EILVLY---- GGFMFSSLIQ ---------- ---YQLLSV- --INKHSLLA ----LSARLT
EIMVLY---- ASFLFSALIQ ---------- ---YQLLSVV SKRSLLAFST ----RLVHLL
EIMVLY---- ATFMFSALVQ ---------- ---YQLLSV- --VNKRSLLA ----LSIRLI
CDLVRL---- ---ATNFGET ---------- ---VSPVFC- --ISLPLMWL ----LRYRYV
CDLVRL---- ---LINSGGT ---------- ---ISPVFH- --ISLPLMWL ----LRFRYV
CDLTRF---- ---FINNEEM ---------- ---FSPVFM- --ISLPLMWL ----LRFRYV
CDVTRV---- ---FINNKET ---------- ---VSPVFH- --ISLPLMWL ----LRFRYV
GVEYLV---- CSNAPEYAFR ---------- ---IRIYHL- --KTLPSFLA ----LQVQII
GVEYLV---- CSNAPDYAYR ---------- ---VRIYHL- --KTLPSFLA ----LQMQII
AVEYLV---- CSNAPGYPHR ---------- ---VRFYHL- --RMLPSFLA ----LQMQII
AVEYLV---- CSNASEYSSR ---------- ---VMFYHL- --RTIPSFLA ----LQMQIV
GFLVTV---- LPSIYVALSG ---------- ---SLLYFW- --SSLLSILI ----IRMQFV
GFLLSL---- LPSIYVALSG ---------- ---SLLYFW- --ASLLSILI ----IRMHCV
SFLMTI---- MPSIYVDLTL ---------- ---GILYFW- --PSLLPILI ----IRMQCA
GFLVTL---- IPPIYVSLNL ---------- ---SLLYFW- --SSLSSILI ----IRMHCV
LMVGSM--PR LTMTAMGPFV ---------- ---STLLKI- --LTEFVMIM ----QQLKSL
LLVGLM--PR LTLLAMGPYV ---------- ---SWPSKV- --LTEFVMIM ----QQLKGL
LLVGLM--PR FTLMAMGPYV ---------- ---SWPSKI- --LTEFVTIM ----QQLKCL
LLLILV--PK FTLLSLGIYI ---------- ---SWTCKI- --ITEFVIVM ----QQLKSV
LLMALT--PR FTLMAMGPYV ---------- ---SWPCKI- --LTEFIMIM ----QQLKSL
VTLIPR---- FTLMAMGPYV ---------- ---SWPCKV- --LTEFVRIM ----QQLKSL
IIIGVI--PR LTLGRAGPFF ---------- ---HWVNQV- --LTQIILIM ----LQLKGP
LLVDLA--PR LILVGLGSFL ---------- ---YWANKF- --LTEIILLM ----LQLKGP
TLVGFM--PH VTLGRQGPRF ---------- ---HWTNEI- --LTEIILIM ----QQLKGP
LLVGLT--PR FTLVALGPYL ---------- ---HWTNKV- --LTEIILIM ----LQLKCT
LIISLV--PR LTIRRLAPLL ---------- ---HWANKI- --ATEIILIT ----LQLKVP
LIAGLT---- PCFTLVGLGP --FL------ ---HWANKV- --LTEIILIM ----LQFKSV
LLVGLT--PR FTLVGLGPFL ---------- ---HWTNKV- --LTELVLIM ----TQLKSA
LLVGLT--PR FTLVGLGPFL ---------- ---HWTNKV- --LTELVLIM ----TQLKSA
LLVGLI--PR FTLVGLGPFL ---------- ---HWTNKV- --LTELVLIM ----IQLKSV

WY--INCN-- --------AF GTAS--RALS D----ALQTT I-RGE----- ----------
WY--INCN-- --------AF GTAS--RALS D----ALQTT I-RGE----- ----------
WY--INCN-- --------AF GTAS--RALS D----ALQTT I-RGE----- ----------
WY--INCN-- --------AF GTAS--RALS D----ALQTT I-RGE----- ----------
QY--AQPV-- ---HFLWLVM DQMR--MCLK E----LKLLQ R-PPQGSTKL DACYESAFAV
QY--ALPV-- ---HQLCLLL EQMR--ASLE D--LKLRQRP S-RDITKLDA GYE-------
QY--ALPV-- ---HLLRLLL EQMR--ISLG E--LKLRQRP S-MEITKLDA RYE-------
QY--ALPL-- ---HLLCLLL EQMR--ISIE D--LKLRQRP S-RDITKLDA GYE-------
QY--YLLL-- ---QGIAWRQ RRLT--EGLE R--E-LTHLH S--------- ----------
QY--YLLL-- ---QGIAWRQ RKVT--ENLD R--E-LNHLI N--------- ----------
QY--YLLL-- ---QGIAWRQ RKVT--ENLE R--E-IFHLL N--------- ----------
QY--YLLL-- ---QGIAWRQ RRVT--ESLE R--E-LFHVL R--------- ----------
GY--LSVA-- ---ALYSEVN SFAR--IELR R--Q-LRSLE R-PVGGPVGR K---------
GF--FGYL-- ----SVAALY SEAN--RFVR S-EL-RRQLR S-LERPGGGP VGR-------
GF--FGYL-- ----TVAALY TELN--RFVR G-EL-RRQLR S-LERPGGGP VSRR------
GF--FGYL-- ----SIAALY SEIN--RFVR V-EL-RRQLR S-LERPGGGP VS--------
GY--LSIG-- ---VLYRDLN NYVD--CQLR A--Q-LRSLN G-ENNSFRNN PQ--------
GY--LSIG-- ---VLYKDLN SYVL--CQLK T--Q-LSSLN E-DDIGLNQQ ----------
GY--LSIG-- ---VLYKDLN NYVD--CQLR A--Q-LSSLS E-DDFASNPQ ----------
GY--LSIG-- ---VLYKDLN NYVD--CQLR A--Q-LSSLN E-DDISSNTQ PTR-------
GY--LSLG-- ---VLYSELN KYVY--TNLR I--Q-LQKLN T-SGSKQKIR ----------
AF-------- ---LSIGVLY SEVN--RYVR T--YLRTQLQ N-LDTSASKQ QIR-------
AY--LSIG-- ---VLYSEVN KYVR--THLG T--Q-LQKMN T-ATDEKEIR ----------
AY-------- ---LSIGVLY SEVN--KYVR I--NLRIQLQ K-LDTSTSEK AIR-------
FW--YLGL-- ------NILY IDLR--KKIS F--Q-VQDKG R-KT------ ----------
II--FVWY-- ---LSLGVLY TEVQ--KCM- -----CFELQ Y-PRPK---- ----------
WH-------- ---LSLGVLY AELN--DNLR F----ESGFQ TAFLRK---- ----------
WY-------- ---LSLGVLY TNLN--ENV- -----YFDLR S-QFYKFRFQ I---------
WY-------- ---LSLGVLY RDLN--KNLN I--Q-SRSLR Y-KSLRFRI- ----------
WY-------- ---LSLGVIY ANFN--KILR F----QSRSQ RYRSLRFRI- ----------
WW--FLIC-- ---EAMSITA HLLA--ERFQ K--A-LKHIG P--------- ----------
WW--FLIC-- ---EAMSITA HLLA--ERFQ K--A-LKHIG P--------- ----------
WW--FLIC-- ---EAMSITA HLLA--ERFQ K--A-LKHIG P--------- ----------
WW--FLIC-- ---EAMSITA HLLA--ERFQ K--A-LKHIG P--------- ----------
GF--LVSG-- -------ILY EHMA--NNII A--M-LKRME P-IESQDERY RMTKYRRM--
GF--LVSG-- -------ILY EHMA--ANIM T--M-LKRME P-IESQEEGS RMSKYRRM--
GF--LVSG-- -------IMY EHMA--ANIM A--M-LKRME P-IESQEEGS RMTHYRRM--
GF--LVSG-- -------ILY EHMA--ANIM A--M-LKRME P-IESPEEGS RLTHYRRM--
GFVHIGIM-- ---DFIRVRL RLVQ--QLLH Q--LYQADDS S--------- ----------
VH--IAIM-- ---DFLRVRW RLVQ--QLLE Q----LYKVD G-TR------ ----------
VH--IGIM-- ---DFLRVRL RLVQ--QLLQ Q----LYQAD G-NR------ ----------
VH--IGIM-- ---DFLRVRL RLVQ--QLLQ Q--L-YKN-- ---------- ----------
GYVHMTLA-- ---EMLGIRF RLLQ--QLLQ P--E-FLNWR F-PQLH---- ----------
GYVHMTLA-- ---EMLGIRF RLLQ--QMLN P--E-FLKWR F-PQLQ---- ----------
GYVHMTLA-- ---EMLGIRF RLLQ--KLLC P--E-FLKWR F-PQTQ---- ----------
GY--VHMN-- -----LAEML GIRF--RLLQ K--L-LCPEF L-IWRFP--- ----------
YG--NGIF-- ------GGIL LMLECYNQLE R--------- ---------- ----------
GV--FGGM-- ---LLVLECY NQLE------ ---------- ---------- ----------
GI--FGGM-- ---LLILECY NQLD------ ---------- ---------- ----------
GI--FGGM-- ---LLILECY NQLE------ ---------- ---------- ----------
CY--FGAM-- ---VVVKEIL YALN--RRLE A--Q-LQEVN L-LQRKDQLK LYTKYYRM--
CY--FGAM-- ---VVVKEML NALN--IRLE L--Q-LQEVN L-LQRKDQLK LYTRYYRM--
CY--FGAM-- ---VVVKEML NALN--FRLE L--Q-LQEVN L-LQRKDQLK LYTKYYRM--
CY--FGAM-- ---VIVKEML NALN--VRLE S--Q-LQEVN L-LQREDQLK MFTKYYRM--
CF--FGGL-- ---VLANLIF AAVN--RKLH G--I-VKEAN M-LQSPVQMN LHKPYYRM--
CF--FGGL-- ---VIANLIV AAVN--NKLH G--I-VKEAN M-LQSPVQMN LQKPYYRM--
CF--FGGL-- ---VIANIII AAVN--NKLH G--I-VKEVN M-LQSPAQMN LQKPYYRM--
CF--FGGL-- ---VIANLVI ASVN--NKLH D--I-VKEVN R-LQSPVQMN LQKPYYRM--
DY--CYWI-- --NASVLKYY RQFN--LQLD S--L-RREVN A-LRPGGGML L---------
DY--CYFI-- --NGSVLKYY RQFN--LQLG S--L-RDEMD G-LRPGGMLL ----------
DY--CYWI-- --NASVLKYY RQFN--LQLG S--L-REELD G-LRPGGMLL ----------
DY--CYWI-- --NASVLKYY RQFN--LQLA A--L-REEMD R-LRPGGMLL ----------
GF--YFLL-- ---WEMCRIQ KLIN--DQMT L--ILARSGQ R--------- ----------
ML--YCFL-- ---WQICRIQ KLIN--DKMI L--ILTRSRQ R--------- ----------
VL--YVFL-- ---WQISRIQ KLIN--EKMT L--ILTRSRQ R--------- ----------
LL--YVFV-- ---WQMSRIQ KLIN--EQMT L--I-LTRSR V-R------- ----------
DM--TVYM-- ---VEVAGNW LLVNMTQGVR E--M-VQDLE V-LPERNGIP REMGLM----
DL--TVYM-- ---IEVAGNW LLENMSQSVQ E--M-IQDLE A-LPKRKGIP REMGLR----
DL--TVYI-- ---IQVAGNW LLVNMAQRVQ E--M-IQDLE V-LPERMGAP REMGLR----
DL--TVYM-- ---LQVAGNW LLVNMARSVR E--M-IQDLE A-LPKRGGIP REMGVR----
AY--VLLL-- ---LNLSEAL RLNG--QQEH D--------- ---------- ----------
AY--TLLL-- ---LDLREAL RANG--QRRR D----SHDSY G--------- ----------
AY--TLLL-- ---------- ------LDFS E----ALRLN G-QREQ---- ----------
VY--ILLL-- ---------- ------LGLS E----ALRLN G-QRKQ---- ----------
QF--VLHL-- ---ELLREQL TGLE--REMG L----LAEYS R-FASETG-- ----------
QF--VMHL-- ---ELVREQL IALE--RELG L----LAEYS R-FASETG-- ----------
QF--VLHL-- ---ELLREQL TALE--RELG L----LAEYS R-FASETG-- ----------
QF--VLHL-- ---ELLREQL TALE--RELG L----LAEYS R-FASETG-- ----------
LY--YLAE-- ---LQVLGLF ELIK--SDLE K--L-IKETE SVCLIRNRRG GVFA------
QY--YLAM-- ---VQVIGLY KILL--QDLR C--L-VRQAE CICSIRNRRG GVYS------
QY--YLAV-- ---LQILGLY NILL--QDLR N--L-IREAE TICSIRNRRG GVFS------
QY--YFAV-- ---LQILGLY KILQ--QDLR I--L-IREAE TICSIRNRRG GVFS------
QY--FLAV-- ---LQVLGLY KVLK--QDLS V--L-IREAE TICSIRNRRG GVYS------
HY--FNGM-- ---AYVRGRY TLLK--KDLE A--V-IAETR F-LNPNRIGV FV--------
QY--FIAL-- ---STLRGRY ILMN--KELQ A--I-VSEAR S-LNPAQREG LE--------
QY--FIAM-- ---VGIRGRY ILLI--KEFQ A--I-ISEIR S-LNPNRIGV FV--------
HY--FIAM-- ---ASLRGRY ILIN--KELQ A--I-ITETR N-LNPKRFEV FL--------
QY--FIAM-- ---VCIRGRY ILLN--KELQ A--I-VAEAR S-LSRNHCDV FM--------
QY--FMAM-- ---ASTRGRY ILLN--KELQ A--L-ISETR S-LNPNRIGV FI--------
QY--FMAM-- ---ASIRGRY ILLN--KELQ A--L-ISETR S-LNPNRIGV FI--------
QY--FVAM-- ---ASIRGRY ILLN--KELQ A--L-ISETR S-LNPNRIGV FI--------
QY--FIAM-- ---ANIRARY ILLN--RELK A--I-VSETQ N-LNPKQVGV FV--------
QY--LIVM-- ---AHVGARY MLLN--KELQ G--I-VSEIQ F-LNPKRIGV FV--------
QY--YVAL-- ---ASLRGRY FLLN--RDLK A--L-LTEAR S-LNTNQSAE FK--------
QY--FIAL-- ---ATLRGRY FLLN--RDLR T--F-LAETR A-LNPRKRGV FV--------
QY--FMAL-- ---ASLRGRY ILLN--GDLK A--V-LSETQ S-LNPRRSGV SV--------
QF--FIAM-- ---ASLRGRY IHLN--KDLK A--L-LSETQ A-LNPCKSGV FM--------
QF--FIAM-- ---ASLRGRY ILLN--KDLK A--L-LSETQ A-LNPCKSGV FM--------
QY--CVAM-- ---AIIQGRY IVLN--KDLK A--V-LAETH S-LNRNKRGV FV--------
QY--FIAT-- ---ASIRGRY LILN--KELK A--L-LVETH S-LNPNRRGV FV--------
QY--FIGV-- ---ASIRGRY ILLN--KDLE A--V-LAETR S-LNPKRRGV FM--------
QY--YIAI-- ---ASIRGRY LLLN--RDLE A--T-VVETR S-LNPNQRGV FM--------
QY--FIAI-- ---SSIRGCY LLLN--KDLK A--A-LAETQ S-LNPKKRGV FV--------
QY--FVAV-- ---AIIRGRY LILN--EDLK A--L-LVETH S-LNPNRRGV FV--------
QY--FAAM-- ---AIIRARY ALLN--KKLR S--V-LAEIQ L-LIPNKSGV FM--------
QY--FAAI-- ---AILRGSY TLLN--KKLR S--I-LSEIQ S-LIPNKRGV FM--------
QH--FAAI-- ---AIIRGRY TLIN--KNIR S--A-LADIQ P-LIPNNSGV FM--------
QY--YIAI-- ---AHIRGLY MLLN--KELE A--I-LTEAK S-LIPNRRGV FM--------
QY--YIAI-- ---ANIRGRY ILLN--KELE A--I-LNEAQ S-LVPSRRGV FV--------
QY--YVAT-- ---ACVRGRY ALLN--KDLQ A--I-VTESQ S-LVPNGGGV FV--------
QY--FIAM-- ---ASIRGRY ILLN--KDLR M--V-VAEAR S-LNPNRSGV FV--------
QY--FIAM-- ---ASIRARY ILLN--KNLR M--V-LAETR S-LNPNRSGV FV--------
QY--FLIL-- ---LFVRTRY KVIN--DKLQ E--V-IRECE R-LSCLPQRG GAFV------
QH--FLVI-- ---LLIRAQY RIMN--AKLR M--V-IEESR R-LSFLQLRN GAFM------
QH--YFVM-- ---LFVRAQY EIIN--IKLR Q--V-VEESR R-LSCLQRRG GVFM------
QH--YFIM-- ---LFVRGQY KIVN--IRLR Q--VINESLR LSYLQKRGGA FM--------
QH--FFIM-- ---LFVRGQY QIVN--IQLR Q--V-IEESL R-LSYLQKKG GNFM------
QY--YLVM-- ---LFVRAQY RTIN--RDLR Q--V-IAESV M-LSYLPQRK GTFM------
QQ--HMIM-- ---LFVRTQF QLIN--TELR Q--VIDEAKD LLLSPRHQGV FM--------
QH--YLIL-- ---IFVRAQY QLLN--TELR Q--V-IEESK E-LSWNPPRQ GVFM------
QH--YLIM-- ---LFIRTQY QLLN--TELR K--V-IEESN E-LSWNPPRQ GTFM------
QH--YLIM-- ---LFVRTQY KLLN--AELE Q--V-IEESK E-LSWNPRRQ GVFM------
QH--YLVI-- ---LFVRAYY HLLK--TEVR Q--A-IHESQ M-LSEIYPRR AAFM------
QH--YLVT-- ---LFVRAYY NLLN--TELR T--V-INESK M-LSYFTVRR GVFM------
QH--YLVA-- ---FFVRANY HLLN--TELR R--V-VNESR I-LSYLPQRK GAFM------
QH--YLVT-- ---LFVRAFY HLLN--TELR K--V-ISECR M-LSYITVRK GAFM------
QH--YLVA-- ---LFVRAYY YLLN--TELR Q--V-INESR K-LSYLPLRK GSFM------
QH--YLIT-- ---LSVRAQY HVLN--RELR Q--V-VEESR V-LSFQPRRR GGFM------
QH--YLIT-- ---LSVQAHY HLLN--IELR Q--V-IDECR L-LSFHSQRR GAFM------
QR--YLVI-- ---VLVRAHY HLLN--IELR Q--V-IDESR I-LSSQPRRK GAFM------
AF--GLMM-- ----EICQNW WRLQ--SGLE M--V-ILDPK P-FP------ ----------
AF--GLML-- ----EICRNW WRLQ--SGLK I--V-LLDPK P-FT------ ----------
AF---GLM-- ---LEICRNW WRLQ--SGLE L--V-ILDPN P-FP------ ----------
LF--AILA-- ----EITRCW WSLQ--SGLK MVLL-NRQLS T-VA------ ----------
VF--AILA-- ----EISQCW WRLQ--SGLE M--L-LVDPR P-TTVD---- ----------
VF--AIMA-- ----EISQCW WRLQ--TGLE M--ILLNHPN L-RTVA---- ----------
VF--AILT-- ----EICQCW WRLQ--SGLE M--ILLDSSE A-RTVA---- ----------
HF--HTEI-- ---ILVYRYV WLVN--ETLE D----SHHLS S--------- ----------
HF--HIVI-- ---LLIYRHV FLIN--RELV D--L-ANNTQ I-TQANPS-- ----------
HF--HIEI-- ---LFIYRYV LLIN--GELL D--L-AANIQ L-NLT----- ----------
GV--HTEI-- ---LLIYRHV MFIN--GELV D--L-AYNIQ L-DST----- ----------
RF--QIEI-- ---LFLYRYV LMIN--RELV D----LKSNI R-LNPT---- ----------
HF--QIEI-- ---LMIYRYV LLIN--GELV D----ARDSR Q-LSPT---- ----------
HY--YIGV-- ---LLIYRYL WLIN--GQLL E--M-VTNLK L-DCS----- ----------
HY--HVGV-- ---LLIYRYV WLIN--EQLK D--L-VSQLK L-NPE----- ----------
HY--YVGI-- ---LLIYRYV WMIN--GQLK E--L-VKQVR L-NST----- ----------
QY--YFGV-- ---LLIYRYV WLIN--GQLG D--L-LTQLN L-NPT----- ----------
HY--YVGI-- ---LLIYRYV WMIN--EQLK E--Q-VNRMK L-NPT----- ----------
HY--YVGI-- ---LLVYRYV WLIN--GQLK D--L-VNQLI L-NPT----- ----------
HY--YFGI-- ---LLVYRYV WLNN--AQLE D----LVSQR I-LIPS---- ----------
HY--YTGV-- ---LFIYRYV WSIN--GQLQ D--Q-ADQLK D-NPL----- ----------
QY--YTIV-- ---LFIYRYV WTIN--GQLE E--L-ADQLN K-NPL----- ----------
QY--YAGV-- ---LFIYRYV WTIN--RQLE E--L-AKQLK E-NPL----- ----------
HF--HLAV-- ---IYIYRYL WIIN--GQLL D--M-ASRLR RGDSVD---- ----------
HF--HLAV-- ---IYIYRFV WIIN--GQLL D--M-ASRLR R-GES----- ----------
HF--HLAV-- ---IYIYRFV WIIN--GQLL D--M-ASKLK R-GEI----- ----------
HF--HLAV-- ---ILIYRYM WIIN--GQLL D--M-ASRLR K-GET----- ----------
HF--HLAV-- ---VFVYRYV WIVN--RELL K--L-VNKMA I--------- ----------
HF--HLAV-- ---VFVYRYV WIVN--RELL R--L-VNKLA N--------- ----------
HF--HLAV-- ---VFIYRYV WTVN--RELL R--L-VNQLA N--------- ----------
HF--HLAV-- ---VFIHRYV WIVN--RELL G--L-VKQLA N-GQF----- ----------
HF--HLGA-- ---AFIYRFV WLIN--RELL I--L-VISLR NNHRVS---- ----------
HY--HLGV-- ---VIIYRFV WLIN--RELL S--L-VCSLR G-NHKGS--- ----------
LY--CAVILF IYQELIVGGS NVLD--ELYR T----RYEMW S-IRR----- ----------
EF--TLYC-- ---AVIWFLY QELV--LGAT N--V-VKELD K-TRFELWSI GR--------
EF--TLYC-- ---AVILFLY HELN--LGAS N--V-VKELE K-TRFELWSI RL--------
EF--TLYC-- ---AVILFLY QELV--LGAS N--V-VKELE KTRFELWTIR R---------
AW--WIPFIE WTTLSMTFVW NFVD--IFLI L--I-CRGMQ M-RFQQMHWR IRQ-------
AW--WIPFIE WTTLSMTFVW NFVD--IFLV L--I-CRGMQ M-RFQQMHWR I---------
AW--WIPFIE WTTLSMTFVW NFVD--IFLI L--I-CRGMQ M-RFQQMHWR IRQ-------
AW--WIPFIE WTTLSMTFVW NFVD--IFLI L--I-CRGMQ M-RFQQMHWR I---------
AW--MVFFIE WNTMAMTFVW NFGD--IFLF L--M-CRGLK I-RFQQLHWR IRQ-------
IW--IVFFIE WSTLSMTFVW NFGD--IFLI L--M-CRGLK I-RFEQLHWR IRQ-------
LW--MVFFIE WSTLSMTFIW NFGD--IFLF L--I-CRGLN I-RFQ----- ----------
VW--MVFFIE WSTLSMTFVW NFGD--IFLI L--M-CRGLK I-RFQQLHWR IRQ-------
FW--MLPILE WVNQTIAYPR SFTD--CFIM C--I-GIGLA A-RFHQLY-- ----------
FW--ILPILE WVNQTIAYPR SFTD--CFIM C--I-GIGLA A-RFHQLY-- ----------
FW--MLPILE WVNQTIAYPR SFTD--CFIM C--I-GIGLA A-RFHQLY-- ----------
FW--MLPILE WVNQTIAYPR SFTD--CFIM C--I-GIGLA A-RFHQLY-- ----------
RF--LGIVGK VVNVLSTFAW NFND--IFVM A--V-SVALA A-RFRQLNDY M---------
HF--LGILGK VVNVLSTFAW NFND--IFVM A--V-SVALA A-RFRQLNDF M---------
TF--LGILGK VVNVLSTFAW NFND--IFVM A--V-SVALA A-RFRQLNDF M---------
HF--LGIVGK VINVLSTFAW NFND--IFVM A--V-SVALA A-RFRQLNDY M---------
TT--LALWGK FQNVFSTFIW NYMD--LFVM I--V-SIGLA S-KFRQLN-- ----------
TP--LALWGK FQNVYSTFIW NYMD--MFVM I--V-SIGLA A-KFRQLN-- ----------
TP--LALWGK FQNVYSTFIW NYMD--MFVM I--V-SIGLA S-KFR----- ----------
TP--LALWGK FQNVYSTFIW NYMD--MFVM I--V-SIGLA S-KFRQLN-- ----------
TP--LALWGK FQNVYSTFIW NYMD--MFVM I--V-SIGLA S-KFR----- ----------
NW--LAWLGK IQNVLLTFGW SYMD--IFLM M--L-GMGLS E-MLARLNRS LEQ-------
NW--LGWLGK IQNLLLTFGW SYMD--IFLM V--L-GMGLS E-MLARLNRS LEL-------
NW--LGWLGK IQNLLLTFGW SYMD--IFLM M--L-GMGLS E-MLA----- ----------
NW--LGWLGK IQNFLLTFGW SYMD--IFLM V--M-GMGLS E-MLA----- ----------
PI--IAALVL LINGACTFVW NYMD--LFIM M--I-SKGLS Y-RFEQIT-- ----------
PI--IAALVL LINGACTFVW NYMD--LFIM M--I-SKGLS Y-RFEQIT-- ----------
PI--IAVLIL LINGACTFVW NYMD--LFIM M--I-SKGLS Y-RFEQITTR IRK-------
PI--IGALVL LINGAITFVW NYMD--LFIM M--I-SKGLS Y-RFEQITAR IRK-------
PI--ISALVL LINGACTFVW NYMD--LFIM M--I-SKGLS Y-RFEQITAR IRK-------
IF--SMCYGF WLNGAFTFLW NFMD--IFIV M--T-SIGLA Q-RFQQFA-- ----------
IF--SVCYGF WLNGAFTFLW NFMD--IFIV I--T-SIGLA Q-RFQQFA-- ----------
IF--SMCYGF WLNGSFTFLW NFMD--IFIM I--T-SIGLA Q-RFQQFA-- ----------
IF--SMGYGF WLNGAFTFLW NFID--VFIM I--T-SIGLA Q-RFQQFA-- ----------
GY--FLAL-- ---WHIARGF DCVN--RRLD Q--I-VKSKS T--------- ----------
GY--FLAM-- ---WHIARGF DYVN--KRMD K--I-IVSRS S--------- ----------
GY--FLAM-- ---WHIARGF DYVN--KRLD K--I-IKSRT F--------- ----------
GY--FLAL-- ---WHIARGF DNVN--KRLE T--I-MTSKS S--------- ----------
GY--FLAL-- ---WHIARGF DNMN--QRLD K--I-ITSKS S--------- ----------
FH--FVTF-- ---WNITRGY EFVN--RRMD D--L-IPALK P-HTS----- ----------
HF--ISFW-- ----NIARGY EIVN--QRMD E--L-IPVTK P-YTS----- ----------
LH--FLSF-- ---WNIARGY EFVN--QRMD E----HIPVK K-PYTS---- ----------
LH--FMSF-- ---WNIARGY EFVN--QRMD D----LIPVK K-PYTS---- ----------
FH--FTSF-- ---WQIARGY DFLN--QEIK D--L-LIASR S-GKNM---- ----------
LY--FTSF-- ---WQVVRGY DFVN--QEMK E--L-LKALR C-EKNIL--- ----------
FY--FTSF-- ---WQIARGY DFVN--HEME E--L-LKALR S-GRNT---- ----------
FY--FTSL-- ---WHIARGY DFVN--QQLN E----IVACQ S-MDLE---- ----------
FY--FVSF-- ---WQIARGY DFVN--QQLE E--I-ISDQS M-DSR----- ----------
TYFNFVSF-- ---WQIARGY DFVN--QQMK D----VISDE S-RDSK---- ----------
FY--FVSF-- ---WQIARGY DFVN--QHME D----IISDE S-MDSK---- ----------
MY--TMAI-- ---LFLGHLV RHSN--LLLA K--I-LADAE H-IFESSQKA GFWPNRQELY
IY--TLAL-- ---LFLGHLV LHSN--LLLS R--I-LADAG K-ILENSQMS GFWPNRQ---
IY--TLAL-- ---LFVGHLV RHSN--LLLA R--I-LADAG K-ILANSLNG GFGPNRQ---
IY--TLAL-- ---LFVGHLV RHSN--LLLA R--I-LADAG VILENSQNAR FGPNRQ----
QM--MVLV-- ---DRLDGKL EQLH--HRV- -----ISGSS D--------- ----------
EM--MLLV-- ---DRLDGQL EQLH--RRVI D----GS--- ---------- ----------
QY--AFSL-- ---QAVRARY LQMM--LMVH R--L-DGQLE Q-LHRRVV-- ----------
RY-------- ---LQVTLMV DRLD--GQLE Q----LHHRV V--------- ----------
EF--IYHV-- ---SVISQRF EQIN--MLLE K--I-NQEAR H-RHAPLTVF DIESEGKKER
EF--IYHV-- ---SVISQRF EQIN--TLFE K--I-NQEAR H-RHAPLTVF DIESEGKKER
EFIYHVSVIS QRFEQINTLF EKINQEARHR HAPLTVFDIE SEGKKERKAV TPITAMDGRT
EF--IYHV-- ---SVISQRF EQIN--TLFE K--I-NQEAR H-RHAPVTVF DIESEGKKER
VF--ASAL-- --LRIVYIRF HFIN--ELLT K--Y-TYGQQ N-KRKGGGGR RARGNNNI--
VF--ASAL-- --LRIVYIRF HFIN--ELLI R--Y-TYGQQ R-KAKGGGGR RQRGNING--
VF--ASAL-- --LRIVYIRF HFIN--QLLN G--Y-TYGQQ H-KRKGGGRR RHRGNINS--
VF--ASAL-- --LRIVYIRF HFIN--QLLN G--Y-TYGQQ H-RRKEGGAR ARRQRGDVNP
YL--RTLM-- ---MNLAQRI GFLN--QKLD T--FNLQDCG H-M------- ----------
YL--RTLM-- ---MNLAQRI GFLN--QKLD T--FNLQDCG H-M------- ----------
LYLRTILM-- ----TLAQRV GFLN--RRLN T--FGLQDSD N-V------- ----------
IY--LLTI-- --LKTLAQRI AFLN--RKLD A--FGLQDSS G-NV------ ----------
LH--YCLV-- ---RISASLL LLYN--QDIS K----MVQSN L-EYP----- ----------
LH--YCLV-- ---RISASLL LCYN--QDLS K----VVQPN L-LLS----- ----------
FH--YCLV-- ---RISASLL FLYN--QEIS K----TVRLN L-KFP----- ----------
LH--YCLV-- ---RISTSLL LLNN--QEIT K----IVRLK L-TFP----- ----------
FF--VSLK-- ---QVMTAGL IHYN--QQLC QGDL-ISGLR G--------- ----------
FF--VCLK-- ---QIMAAGL VHYN--RQLC QGDL-GPGLR G--------- ----------
FF--VCLK-- ---QIMGAGL RHYN--GQVD Q--G------ ---------- ----------
FF--VCLK-- ---QVMAAGL IHYN--RQLE Q--------- ---------- ----------
LF--ACIQ-- ---QILLSIL KYYN--QVVL K----NIKSS K--------- ----------
LF--VCFQ-- ---RILFSIL KDYN--QKLL E----HFNSR ---------- ----------
LF--VGFQ-- ---RILLSTL KHHN--KQLV K--------- --NFKSG--- ----------
LF--VGFQ-- ---RVLLSTL KHYN--QLIV N--N-LKSCK K-SR------ ----------
TY--FSMV-- ---HILRQVL SRNQ--SQIT A--I-VEQSG D-LKKSS--- ----------
TY--FCMV-- ---HIVRLVL DWNQ--SQIN A--I-IDESA D-LKMTS--- ----------
TY--FCMV-- ---HILRLVL IWNQ--SQIT K--I-LEQSG D-LKKSN--- ----------
TY--FCMV-- ---HILRLVL IWNQ--SQIT T--L-LEQSG D-LKKSS--- ----------
CY--TGMV-- ---VILKKLL QVQV--KQLE H----LVSTT T--------- ----------
CY--TSMV-- ---LVLQRLL RIQA--EQLE G----LVSSA S--------- ----------
CY--TSMV-- ---LVLQRLL QAQV--EQLE N----LVSGT T--------- ----------
CY--AGMV-- ---LVLQRLL RAQV--EQLE Q----LVSAT S--------- ----------
KF--LCTT-- ---DLARSRF SMLN--EILQ D----ILDAH IEQYSALELS PMHSVVNHRR
KF--LCTT-- ---DLARSRF SMLN--EILQ D----ILDAH IEQLSALELS PMHSVVNHRR
KF--LCTT-- ---DLARSRF SMLN--EILQ D----ILDAH IEQNSALELS PMHSIDNHRR
KF--LCTT-- ---DLARSRF SMLN--EILQ D--I-LDAHI E-QNSALELS PMHSIDNHRR
MF--CLMT-- ---RTVQRRI TCLH--KVLK N--L-AHQWD T-RSLKAVNQ KQRSLQCLDS
MF--CLMT-- ---RTVQRRF ACLH--KVLK N--L-AHQWD S-RTLKAVTQ KQRSLQCLDS
MF--CLMT-- ---RTVQRRI ACLH--KVLK N--L-AHQWD S-RTLKAVTQ KQRSLQCLDS
MF--CLMT-- ---RTVQRRI TCLH--KVLK N--L-AHQWD S-RTLKAVTQ KQRSLQCLDS
LA--GNVM-- ---IKLRIYL SALN--EVLK N--L-AHQWD T-RSLKAVNQ KQRSLQCLDS
LT--GNLM-- ---MKLRIYL SALN--KVLK N--L-AHQWD S-RTLKAVTQ KQRSLQCLDS
LA--GNLM-- ---IKLRIYL SALN--TVLK N--L-AHQWD S-RTLKAVTQ KQRSLQCLDS
LT--GNLM-- ---IKLRIYL SALN--KVLK N--L-AHQWD S-RTLKAVTQ KQRSLQCLDS
LF--NATL-- ---HRLWQHF TVLN--QVLK N--L-AHQWD T-RSLKAVNQ KQRSLQCLDS
LF--GASL-- ---HRLWQHF DVLN--QVLK N--L-AHQWD S-RTLKAVTQ KQRSLQCLDS
LF--GAAL-- ---HRLWQQF DLLN--QVLK N--L-AHQWD S-RTLKAVTQ KQRSLQCLDS
LF--GAAL-- ---HRLWQHF DLLN--QVLK N--L-AHQWD S-RTLKAVTQ KQRSLQCLDS
LF--CVIA-- ---FSFERRL SIIN--QVLK N--L-AHQWD T-RSLKAVNQ KQRSLQCLDS
LF--CVIA-- ---FSFERRL SIIN--QVLK N--L-AHQWD S-RTLKAVTQ KQRSLQCLDS
LF--CVIA-- ---FSFERRL SIIN--QVLK N--L-AHQWD S-RTLKAVTQ KQRSLQCLDS
LF--CVIA-- ---FSFERRL SIIN--QVLK N--L-AHQWD S-RTLKAVTQ KQRSLQCLDS
LF--SCFT-- ---YLVEMRL VMVN--KVLK N--L-AHQWD T-RSLKAVNQ KQRSLQCLDS
LF--NCFT-- ---YLVEMRL VMVN--KVLK N--L-AHQWD S-RTLKAVTQ KQRSLQCLDS
LF--SCFT-- ---YLVEMRL VMVN--KVLK N--L-AHQWD S-RTLKAVTQ KQRSLQCLDS
LF--SCFT-- ---YLVEMRL VMVN--KVLK N--L-AHQWD S-RTLKAVTQ KQRSLQCLDS
NF--ANTA-- ---YGLGRRF RRLN--RMLS SSFLGENTAS SAVKPQMVST VKNISVNRSA
NF--ANTA-- ---YGLGRRF RRLN--RMLS SSFLGENNTS SAVKPQMVST VKNISLNRPA
NF--ANTA-- ---YGLGRRF RRLN--RMLS SSFLGENNAS SAIKPQKVST VKNISMNRPS
NI--ANTA-- ---YGLGRRF GRLN--RMLS SSFLAENNAT SAIKPQKVST VKNVSVNRPA
WF--AVSL-- ---YALKERF EAIN--ATLE E----LVDTH EKHKLWLRGN QEVPPPLDSS
WF--AVSL-- ---YALKERF EAIN--ATLE E--L-VTTHE K-YKLWLRGD QEVAPPLDSS
WF--AVSL-- ---YALKERF EAIN--ATLE K----LVDTH ERYKLWLHSD QEQAPPLDSS
WF--AVSL-- ---YALKERF EAIN--ATLE E--L-VATHE K-YKLWLRGD QELAPPLDSS
QI--FNAT-- ---QLVRQRL DVLL--VALQ Q--LQLHQKG PAVDTVLEEQ ED--------
QI--FTAT-- ---QIVRQRL EVLL--VALQ Q--LQLQQKS S-SEEEEESQ SQSD------
QI--FTAT-- ---QIVRQRL DVLL--VALQ Q--L-QLQQK S-PAVEAEPE E---------
QI--FTAT-- ---QIVRQRL DVLL--EALQ Q--LQLQQKS QAGDDGLEER AD--------
GI--CVIL-- ---LVLHWQS ERLQ--IALK D--L-CSFLN H-EERNSLTL SEN-------
GI--CVIL-- ---VILHWQS ERVH--LGLE D--L-CYFLN H-EERNSLVL SED-------
GI--CVIL-- ---VILHWQR ERVH--IALK N--L-SLFLN H-EERNALVL SEN-------
GI--CVIL-- ---VILHWQN ERVQ--ISLE DLCL-FLNHE E-RNSLVLSE NKAR------
GF--FGVL-- ---VLLNHQF LVIH--LAIN A----LHGRK A-R------- ----------
HFLHFIAV-- --KMGFYGLL ILLN--HQFM V--I-HLALN A-LHGKRAG- ----------
HF--LVVK-- ---MGVYGLL ILLY--HQFM V--I-HLALN A-LPRRKVV- ----------
HFLHFLAV-- --KMGFYGLL ILLN--HQFM V--I-HLALN S-LHRNKRRA ----------
QL--VQHV-- ---MDLNQRS IHLR--RSLL S----MASGN D-LWQPYGV- ----------
QL--VQHV-- ---MDLNQRS LQLR--RSLL S----LASGN D-LWQPYGV- ----------
QL--VQHV-- ---MDLNQRS LQLR--RSLL S----LASGN D-LWQPYGV- ----------
QL--VQHV-- ---MDLNQRS LQLR--RSLL S----LASGN D-LWQPFGV- ----------
SF--ILEV-- ---MKVNIRV RQTK--LQLL I--L-ARELS C-RWPQRKQK PQFSD-----
SF--ILEV-- ---MKVNIRV RQAK--QQLQ I--L-ARELS S-RWPQCKQR PEFLA-----
SF--ILEV-- ---MKANIRV RQTK--QQLK V--L-ARELS S-RWPQCKQR PDFLD-----
SF--ILEV-- ---MKANIRV RQAK--LQLQ I--L-ARELS S-CWPQSKQR ADFLD-----
LV--LLNV-- ---ELLGHHV SLLG--IRLQ N----VLECH L-MGANCTLD GNA-------
LM--LLYV-- ---DLLGLHV NLLG--GRLQ N----VLDCH L-LGANCVLD GAG-------
LM--LLYV-- ---DLLGHHV CLLG--RRLK N----VLDCH L-LGANCILD GDC-------
LM--LLYV-- ---DLLGRHV GLLG--SRLR N----VLDCH L-LGANCILD GDC-------
EY--CVFV-- ---LIIYELV LRLR--RTLS Q--L-QEEFQ D-CEQQDMLQ ----------
EY--CVFV-- ---LVLHELV LRLR--HTLL Q--L-QEELE D-CHQQDMLQ ----------
EY--CVFV-- ---LMVHELL LRLR--HTLL Q--L-QAELE D-CNRQDMLQ ----------
EY--CVFV-- ---QMIHELV LRLR--HTLL K--L-QEDLE V-CDQQDMLQ ----------
EY--CVFV-- ---LIIHELV LRLR--HTIL Q--L-QVELE D-CDREDMLQ ----------
EY--CVFV-- ---LIIHELV LRLR--HTLL Q--L-QEDLE D-CDRQDMLQ ----------
EY--CLFV-- ---LLVYELI LRTR--HVLE Q--L-KDDLE D-FDCGARIQ ----------
EY--CLFV-- ---LLSYELI LRVR--HILQ Q--I-QLELE D-CSCSDRIQ ----------
EF--CLFV-- ---LLVYELI LRGR--HILE E--V-HSELE D-CNCRNRIQ ----------
EY--CVFV-- ---LLIYELI LRGR--HILQ Q--I-SVELE G-NQSRDSVQ ----------
EY--CVFV-- ---LLIYELI LRLK--HILE Q--I-QVELE N-FNSRERIQ ----------
EY--CVFV-- ---FLIYELI LRLR--HILQ Q--I-GVELE D-CNCSERIQ ----------
EY--CVFV-- ---LLIYELI LRLR--LILQ Q--I-VVELE D-CNCRTRIQ ----------
EY--CVFV-- ---LLIYELI LRLR--LILQ Q--I-VVELE D-CNCRTRIQ ----------
EY--CVFV-- ---FLIYELV LRLR--HVLQ Q--I-MVELE D-CNCRTRIQ ----------

------KPAQ KL-----TE- ---------- ---------- ---------- ----------
------KPAQ KL-----TE- ---------- ---------- ---------- ----------
------KPAQ KL-----TE- ---------- ---------- ---------- ----------
------KPAQ KL-----TE- ---------- ---------- ---------- ----------
LVDAGGGSAL MI-----EE- ---------- ---------- ---------- ----------
------SAFA VLVDAGGAS- ---------- ---------- ---------- ----------
------SAFA TL-----VD- ------AGGG STVLIEE--- ---------- ----------
------SAFA VL-----VD- ------AGGG TSLLIEE--- ---------- ----------
------PRIS EV-----QK- ---------- ---------- ---------- ----------
------PRKA EI-----QR- ---------- ---------- ---------- ----------
------PRKA EI-----QR- ---------- ---------- ---------- ----------
------PRKA EI-----QR- ---------- ---------- ---------- ----------
------QLRI VE-----YR- ---------- ----VDE--- ---------- ----------
------RQLR IV-----KN- ---------- --R-LDE--- ---------- ----------
------QLRI VE-----NR- ---------- ----LDE--- ---------- ----------
------RRQL RI-----VE- ---------- --NRLDE--- ---------- ----------
------PTRQ AI-----SN- ---------- ----LDK--- ---------- ----------
------PTRE AI-----SN- ---------- ----LNK--- ---------- ----------
------PTRE AI-----SN- ---------- ----LDK--- ---------- ----------
------EAFS NL-----NK- ---------- ---------- ---------- ----------
------RVQN RL-----EK- ---------- ---------- ---------- ----------
------KLKN RL-----EK- ---------- ---------- ---------- ----------
------RAHN RL-----EK- ---------- ---------- ---------- ----------
------KAHK QL-----EK- ---------- ---------- ---------- ----------
------NITK RL-----KR- ---------- ---------- ---------- ----------
------HSQR RL-----EC- ---------- ---------- ---------- ----------
------QQRI RV-----QK- ---------- ---------- ---------- ----------
------NRTR RL-----KK- ---------- ---------- ---------- ----------
------KRTQ RL-----KK- ---------- ---------- ---------- ----------
------NRIQ RL-----KK- ---------- ---------- ---------- ----------
--------AA MV-----AD- ---------- ---------- ---------- ----------
--------AA MV-----AD- ---------- ---------- ---------- ----------
--------AA MV-----AD- ---------- ---------- ---------- ----------
--------AA MV-----AD- ---------- ---------- ---------- ----------
------QLLC DF-----AD- ---------- ---ELDE--- ---------- ----------
------RLLC DF-----SD- ---------- E---LDE--- ---------- ----------
------RLLC DF-----AD- ---------- E---LDE--- ---------- ----------
------RLLC DF-----AD- ---------- E---LDE--- ---------- ----------
------EVHE RI-----AY- ---------- ---------- ---------- ----------
------EVHE KI-----AF- ---------- ---------- ---------- ----------
------EVHE KI-----AF- ---------- ---------- ---------- ----------
------KGSD EV-----HE- ---------- K---IAF--- ---------- ----------
------VQEL RI-----RQ- ---------- ---------- ---------- ----------
------IREL RI-----RQ- ---------- ---------- ---------- ----------
------VREL RI-----RQ- ---------- ---------- ---------- ----------
------EMQM RE-----LR- ---------- ----IRQ--- ---------- ----------
------EEPT NL-----AR- ---------- ---------- ---------- ----------
------REEP IL-----AR- ---------- ---------- ---------- ----------
------QDEP IL-----AR- ---------- ---------- ---------- ----------
------QEEP IL-----AR- ---------- ---------- ---------- ----------
------QRFC AL-----AD- ---------- ---ELDQ--- ---------- ----------
------QRFC SL-----AD- ---------- ---ELDQ--- ---------- ----------
------QRFC SF-----AD- ---------- ---ELDK--- ---------- ----------
------QRFC SL-----AD- ---------- ---ELDK--- ---------- ----------
------RRFC EL-----AD- ---------- ---LLDE--- ---------- ----------
------RRFC EL-----AD- ---------- ---CLDE--- ---------- ----------
------RRFC EL-----AD- ---------- ---NLDE--- ---------- ----------
------RRFC EL-----AD- ---------- ---NLDE--- ---------- ----------
------HRCC EL-----SD- ---------- ---RLEE--- ---------- ----------
------HHCC EL-----SD- ---------- ---RLEE--- ---------- ----------
------HRCC EL-----SD- ---------- ---RLEE--- ---------- ----------
------HRCC EL-----SD- ---------- ---RLEE--- ---------- ----------
------NRLK KM-----QH- ---------- ---------- ---------- ----------
------NRLK KM-----QH- ---------- ---------- ---------- ----------
------NRLK KM-----LH- ---------- ---------- ---------- ----------
------NRLK KM-----QH- ---------- ---------- ---------- ----------
------QILA AW-----RK- ---------- ---------- ---------- ----------
------QILP AW-----RK- ---------- ---------- ---------- ----------
------QVLP AW-----RK- ---------- ---------- ---------- ----------
------QILP AW-----RK- ---------- ---------- ---------- ----------
------TYSD LM-----KQ- ---------- ---------- ---------- ----------
------QLME QL-----RR- ---------- ---------- ---------- ----------
------RSYG QL-----MD- ---------- ---------- ---------- ----------
------ASYG QL-----ME- ---------- ---------- ---------- ----------
------RSFP GFESFLRRR- ---------- ---------- ---------- ----------
------RSFP NFEGFLRRR- ---------- ---------- ---------- ----------
------RSFP GFESFLRRR- ---------- ---------- ---------- ----------
------RSFP GFESFLRRR- ---------- ---------- ---------- ----------
------TKCC FL-----AD- ---------- ---QLDI--- ---------- ----------
------IQCC SL-----AD- ---------- ---QLDL--- ---------- ----------
------IKCC SL-----AD- ---------- ---QLDC--- ---------- ----------
------IKCC SL-----AD- ---------- ---QLDH--- ---------- ----------
------IKCC SL-----AD- ---------- ---RLDH--- ---------- ----------
------TTCC SL-----AD- ---------- ---RLEE--- ---------- ----------
------TICC SL-----AD- ---------- ---RLEN--- ---------- ----------
------TTCC SL-----AD- ---------- ---RLEK--- ---------- ----------
------TSCF NL-----AD- ---------- ---RLEK--- ---------- ----------
------TTCC SL-----AD- ---------- ---RLEK--- ---------- ----------
------TTCC CL-----AD- ---------- ---RFEK--- ---------- ----------
------TTCC SL-----AD- ---------- ---RFEK--- ---------- ----------
------TSCC SL-----AD- ---------- ---RFEK--- ---------- ----------
------TSCC NL-----AD- ---------- ---RLEK--- ---------- ----------
------TSCC SL-----AD- ---------- ---RLEK--- ---------- ----------
------TTCC SL-----AD- ---------- ---RLEK--- ---------- ----------
------TACC SL-----AD- ---------- ---RLER--- ---------- ----------
------ATCC SL-----AD- ---------- ---RLEK--- ---------- ----------
------TTCC SL-----AD- ---------- ---RFEE--- ---------- ----------
------TTCC SL-----AD- ---------- ---RFEE--- ---------- ----------
------TRCC SL-----AD- ---------- ---RLEK--- ---------- ----------
------TTCC SL-----AD- ---------- ---RLDQ--- ---------- ----------
------TRCC CL-----AD- ---------- ---RLDK--- ---------- ----------
------TSCC RL-----AD- ---------- ---RLEK--- ---------- ----------
------TTCC SL-----AD- ---------- ---RLEH--- ---------- ----------
------TKCC SL-----AD- ---------- ---RLDQ--- ---------- ----------
------TRCC HL-----AD- ---------- ---ILEE--- ---------- ----------
------TKCC QL-----AD- ---------- ---ILDE--- ---------- ----------
------TKCC HL-----AD- ---------- ---IFED--- ---------- ----------
------TKCC CL-----AD- ---------- ---RLDK--- ---------- ----------
------TKCC SL-----AD- ---------- ---RLDR--- ---------- ----------
------TKCC YL-----AD- ---------- ---RLER--- ---------- ----------
------TRCC CL-----AD- ---------- ---RLEE--- ---------- ----------
------TRCC CL-----AD- ---------- ---RLEE--- ---------- ----------
------TRCS NL-----SR- ---------- ---ELEC--- ---------- ----------
------TRCC YL-----SD- ---------- ---QLED--- ---------- ----------
------TRCC YL-----SD- ---------- ---QLED--- ---------- ----------
------TRCC YL-----SD- ---------- ---QLED--- ---------- ----------
------TRCC HL-----SD- ---------- ---VLED--- ---------- ----------
------TRCC YL-----SD- ---------- ---RLDN--- ---------- ----------
------TKCC SL-----AD- ---------- ---QIEN--- ---------- ----------
------TRCC SL-----AD- ---------- ---QLDD--- ---------- ----------
------TRCC NL-----AD- ---------- ---QLED--- ---------- ----------
------TRCC SL-----AD- ---------- ---QLDN--- ---------- ----------
------TKCC YL-----AD- ---------- ---RIDN--- ---------- ----------
------TRCC FL-----AD- ---------- ---KVDS--- ---------- ----------
------TRCC SL-----AD- ---------- ---QLDN--- ---------- ----------
------TRCC SL-----AD- ---------- ---QVDN--- ---------- ----------
------TKCC SL-----AD- ---------- ---QVDN--- ---------- ----------
------TRCC SL-----AD- ---------- ---KVEN--- ---------- ----------
------TRCC SL-----AD- ---------- ---QVEN--- ---------- ----------
------TKCC SL-----AD- ---------- ---QVDN--- ---------- ----------
------DQFW RL-----RD- ---------- ---------- ---------- ----------
------DQLW RL-----LE- ---------- ---------- ---------- ----------
------DQLW RL-----RE- ---------- ---------- ---------- ----------
------FNLW EI-----ER- ---------- ---------- ---------- ----------
------YQLC QI-----QR- ---------- ---------- ---------- ----------
------SQLC HI-----QR- ---------- ---------- ---------- ----------
------SQLS QI-----QK- ---------- ---------- ---------- ----------
------SRIH AL-----AS- ---------- ---------- ---------- ----------
------KKSS RI-----RE- ---------- ---------- ---------- ----------
------KKSS RI-----RE- ---------- ---------- ---------- ----------
------TKSS RI-----RE- ---------- ---------- ---------- ----------
------AKSS RI-----RE- ---------- ---------- ---------- ----------
------AKSL RI-----RE- ---------- ---------- ---------- ----------
------VDSS RI-----RK- ---------- ---------- ---------- ----------
------TDFS RI-----HQ- ---------- ---------- ---------- ----------
------TDTS KI-----RE- ---------- ---------- ---------- ----------
------IASS RI-----RN- ---------- ---------- ---------- ----------
------ATSS RI-----KG- ---------- ---------- ---------- ----------
------TDSS RI-----FQ- ---------- ---------- ---------- ----------
------TDSS RI-----RQ- ---------- ---------- ---------- ----------
------ENSS RI-----RE- ---------- ---------- ---------- ----------
------TNSS RI-----RE- ---------- ---------- ---------- ----------
------TESS RI-----RK- ---------- ---------- ---------- ----------
------PDRI QL-------- ---------- ---------- ---------- ----------
------VDPK RI-----QQ- ---------- ---------- ---------- ----------
------VDPE RI-----QK- ---------- ---------- ---------- ----------
------VDPE QI-----QT- ---------- ---------- ---------- ----------
------GETV ES-----ER- ---------- ----MDL--- ---------- ----------
------GEDV EP-----ER- ---------- ----VDY--- ---------- ----------
------GETV ES-----ES- ---------- ----IDY--- ---------- ----------
------VESE RI-----DY- ---------- ---------- ---------- ----------
------TSRA RL-------- ---------- ---------- ---------- ----------
------SSRV RF-------- ---------- ---------- ---------- ----------
------LSLQ KL-----AK- ---------- ---------- ---------- ----------
------MSLE KL-----PK- ---------- ---------- ---------- ----------
------LSLE KL-----PK- ---------- ---------- ---------- ----------
------LTLE KL-----PK- ---------- ---------- ---------- ----------
------HVRQ QM-------- ---------- ---------- ---------- ----------
------RQHA KL-----QM- ---------- ---------- ---------- ----------
------HAKQ QM-------- ---------- ---------- ---------- ----------
------RQHA KQ-----QM- ---------- ---------- ---------- ----------
------NLGK PM-------- ---------- ---------- ---------- ----------
------NLGR TM-------- ---------- ---------- ---------- ----------
------QIHW RI-----RQ- ---------- N---LRK--- ---------- ----------
------NLRK TI-------- ---------- ---------- ---------- ----------
------RRIA AV-----HR- ---------- ---------- ---------- ----------
------RRIA AV-----HK- ---------- ---------- ---------- ----------
------RRIA AV-----HR- ---------- ---------- ---------- ----------
------RRIA AV-----HR- ---------- ---------- ---------- ----------
------MREA RL-----PT- ---------- ---------- ---------- ----------
------MREA RL-----PT- ---------- ---------- ---------- ----------
------MREA RL-----PT- ---------- ---------- ---------- ----------
------MREA RL-----PT- ---------- ---------- ---------- ----------
------DDLR NF-----KG- ---------- ---------- ---------- ----------
------DDLR NF-----KG- ---------- ---------- ---------- ----------
------QLND DL-----RN- ---------- ----FKG--- ---------- ----------
------DDLR NF-----KG- ---------- ---------- ---------- ----------
------QLND DL-----RN- ---------- ----FKG--- ---------- ----------
------QVRQ PM-------- ---------- ---------- ---------- ----------
------QVQQ PM-------- ---------- ---------- ---------- ----------
------RLNR SL-----EL- ---------- Q---VQQ--- ---------- ----------
------RLNR SL-----VL- ---------- Q---VHK--- ---------- ----------
------TRIR QL-----EH- ---------- ---------- ---------- ----------
------TRIR KL-----EH- ---------- ---------- ---------- ----------
------LEHE EV-------- ---------- ---------- ---------- ----------
------LEHE EV-------- ---------- ---------- ---------- ----------
------LEHE EV-------- ---------- ---------- ---------- ----------
------ARVG AL-----EG- ---------- ---------- ---------- ----------
------DRVG AL-----EG- ---------- ---------- ---------- ----------
------ERVG AL-----EG- ---------- ---------- ---------- ----------
------DRVG AL-----EG- ---------- ---------- ---------- ----------
------RKHR EL-----QH- ---------- ---------- ---------- ----------
------KNLK EL-----QH- ---------- ---------- ---------- ----------
------RNLK EL-----QH- ---------- ---------- ---------- ----------
------RHLK EL-----QE- ---------- ---------- ---------- ----------
------KHLK EL-----QD- ---------- ---------- ---------- ----------
------RDRN EI-----YH- ---------- ---------- ---------- ----------
------LEKE EI-----YQ- ---------- ---------- ---------- ----------
------LEKE EI-----YQ- ---------- ---------- ---------- ----------
------LEKE QI-----YQ- ---------- ---------- ---------- ----------
------EKDS RI-------- ---------- ----LRD--- ---------- ----------
------KHSE VL-----RV- ---------- ---------- ---------- ----------
------TKYS AL-----RD- ---------- ---------- ---------- ----------
------RKSK EL-----RG- ---------- ---------- ---------- ----------
------DKEE EL-----RS- ---------- ---------- ---------- ----------
------DQAE EL-----RA- ---------- ---------- ---------- ----------
------DQVE EL-----RS- ---------- ---------- ---------- ----------
KG----QQKW LA-----LE- ---------- ---------- ---------- ----------
------QLYG KQQKWLALE- ---------- ---------- ---------- ----------
------QLYK TQQKWLALE- ---------- ---------- ---------- ----------
------QLYR TQQKWLALE- ---------- ---------- ---------- ----------
------YKTL RL-------- ---------- ---------- ---------- ----------
------TDYK TL-----RS- ---------- ---------- ---------- ----------
------TRAT DY-----KT- ---------- ---------- ---------- ----------
------TRAT DY-----KT- ---------- ---------- ---------- ----------
KTVTPITVMD GRTTTGFGNE NKFAGEMKRQ EGQQKNDDDD LDTSNDEDED DFDYDNATIA
KTVTPITAMD GRTTFGNESK LAGELKRQVG QQKDDED--- ---------- ----------
TFGNETKLAG EM-----KR- ---QVGQQKN DEDEMDTSND EDEDDFDYDN ATIAENTGTS
KTVTPITAMD GRTTFGNEH- ---KLAGEMK RQVGQQKNDE D--------- ----------
------NPNA AVMEHFPED- ---------- ----SLF--- ---------- ----------
------GPHA ALMEHFPED- ---------- ---------- ---------- ----------
------NPNP AIMEHFPED- ---------- ----SLF--- ---------- ----------
------NVNP ALMEHFPED- ---------- ---------- ---------- ----------
------ENWR EL-----SN- ---------- ---------- ---------- ----------
------ENWR EL-----SN- ---------- ---------- ---------- ----------
------ENWR EL-----SN- ---------- ---------- ---------- ----------
------ENWR EL-----SN- ---------- ---------- ---------- ----------
------GSSC GL-----R-- ---------- ---------- ---------- ----------
------GSLC GL-----R-- ---------- ---------- ---------- ----------
------ETFC AL------R- ---------- ---------- ---------- ----------
------KTFC AL------R- ---------- ---------- ---------- ----------
---------- -------RQ- ---------- ---------- ---------- ----------
---------- ---------- ---------- ---------- ---------- ----------
------HLVP GL-----RG- ---------- ---------- ---------- ----------
------GHLA PG-------- ---------- ---------- ---------- ----------
------ESRE FY-----YN- ---------- ---------- ---------- ----------
------KECQ EF-----NQ- ---------- ---------- ---------- ----------
------KKCR GF-----YG- ---------- ---------- ---------- ----------
------GFYK NF-----RN- ---------- ---------- ---------- ----------
------ANLL RL-----RG- ---------- ---------- ---------- ----------
------PNRL RL-----RV- ---------- ---------- ---------- ----------
------ALLL RL-----RG- ---------- ---------- ---------- ----------
------ALVL RL-----RG- ---------- ---------- ---------- ----------
------ISMA GV-----AG- ---------- ---------- ---------- ----------
------ISAA DL-----AA- ---------- ---------- ---------- ----------
------ISMA DL-----AA- ---------- ---------- ---------- ----------
------ISMA DL-----AS- ---------- ---------- ---------- ----------
YSHRLRNLIS TP-----MKR YSVTSVIRLN PEYAIKQ--- ---------- ----------
YSHRLRNLIS TP-----MKR YSVTSVIRLN PEYAIKQ--- ---------- ----------
YSHRLRNLIS TP-----MKR YSVTSVIRLN PEYAIKQ--- ---------- ----------
YSHRLRNLIS TP-----MKR YSVTSVIRLN PEYAIKQ--- ---------- ----------
FS----MYTI VT-----KD- ---------- PAEIIQE--- ---------- ----------
FS----MYTI VT-----KD- ---------- PAEIIQE--- ---------- ----------
FS----MYTI VT-----KD- ---------- PAEIIQE--- ---------- ----------
FS----MYTI VT-----KD- ---------- PAEIIQE--- ---------- ----------
FS----MYTI VT-----KD- ---------- PAEIIQE--- ---------- ----------
FS----MYTI VT-----KD- ---------- PAEIIQE--- ---------- ----------
FS----MYTI VT-----KD- ---------- PAEIIQE--- ---------- ----------
FS----MYTI VT-----KD- ---------- PAEIIQE--- ---------- ----------
FS----MYTI VT-----KD- ---------- PAEIIQE--- ---------- ----------
FS----MYTI VT-----KD- ---------- PAEIIQE--- ---------- ----------
FS----MYTI VT-----KD- ---------- PAEIIQE--- ---------- ----------
FS----MYTI VT-----KD- ---------- PAEIIQE--- ---------- ----------
FS----MYTI VT-----KD- ---------- PAEIIQE--- ---------- ----------
FS----MYTI VT-----KD- ---------- PAEIIQE--- ---------- ----------
FS----MYTI VT-----KD- ---------- PAEIIQE--- ---------- ----------
FS----MYTI VT-----KD- ---------- PAEIIQE--- ---------- ----------
FS----MYTI VT-----KD- ---------- PAEIIQE--- ---------- ----------
FS----MYTI VT-----KD- ---------- PAEIIQE--- ---------- ----------
FS----MYTI VT-----KD- ---------- PAEIIQE--- ---------- ----------
FS----MYTI VT-----KD- ---------- PAEIIQE--- ---------- ----------
MPPALHASLT KL-----NGE TLPSESAAKN KGLLLKA--- ---------- ----------
MPSALHASLT KL-----NSE TLPIESAAKN RSLLLKS--- ---------- ----------
MPSALHASLT KL-----NSE TLPSDSPAKN KGLLLKS--- ---------- ----------
MPSALHASLT KLNGETLPSE AAGDKAAARS LILNVELLKL GYFPAKNKGL L---------
QPPQYDSNLE YL-----YK- ---------- ELGGMDIGSI GKSSVSGSGK NKVAPVAHSM
QPPQYDSNLE YL-----YK- ---------- ELGGLDM--- -GSIGKGSGK NKVAPVAHSM
QPPEYDSNLE YL-----YK- ---------- ELGALDIGSI GKSSVSGSGR NKVAPVAHSM
QPPQYDSNLE YL-----YK- ---------- ELGALDMGSI GKSSVSGSGR NKVAPVAHSM
------LEEA AM-----DR- ---------- ---------- ---------- ----------
------VEEA AM-----ER- ---------- ---------- ---------- ----------
------HAHL EH-----AA- ---------- ----MER--- ---------- ----------
------VEQA AM-----ER- ---------- ---------- ---------- ----------
------KANR SL-----GK- ---------- ----LAK--- ---------- ----------
------KAKK SL-----DN- ---------- ----LRN--- ---------- ----------
------NAKK TL-----NH- ---------- ----LRN--- ---------- ----------
------KSLH NL-----RN- ---------- ---------- ---------- ----------
------KKWK AL-----RS- ---------- ---------- ---------- ----------
------KKWK TL-----RS- ---------- ---------- ---------- ----------
------GKWR AL-----RS- ---------- ---------- ---------- ----------
------KKRK AL-----RS- ---------- ---------- ---------- ----------
------QECL QL-----QT- ---------- ---------- ---------- ----------
------HECR QL-----QT- ---------- ---------- ---------- ----------
------HECR QL-----QT- ---------- ---------- ---------- ----------
------HECR QL-----QT- ---------- ---------- ---------- ----------
------QQAH RV-----KD- ---------- ---------- ---------- ----------
------QQTP RI-----KD- ---------- ---------- ---------- ----------
------QQIH RI-----RD- ---------- ---------- ---------- ----------
------QQIH RI-----RD- ---------- ---------- ---------- ----------
------NRLC SL-----EF- ---------- ----LLA--- ---------- ----------
------HHLC SL-----EF- ---------- ---------- ---------- ----------
------GQLC SL-----EF- ---------- ---------- ---------- ----------
------NQLC SL-----EF- ---------- ---------- ---------- ----------
------ALCV AL-----KR- ---------- ---------- ---------- ----------
------AVCV AL-----KR- ---------- ---------- ---------- ----------
------AVCV AL-----KR- ---------- ---------- ---------- ----------
------ALCV AL-----KR- ---------- ---------- ---------- ----------
------AICV AL-----KR- ---------- ---------- ---------- ----------
------AVCV AL-----KR- ---------- ---------- ---------- ----------
------ELCV TL-----KQ- ---------- ---------- ---------- ----------
------ELCV TL-----KR- ---------- ---------- ---------- ----------
------ELCV TL-----KR- ---------- ---------- ---------- ----------
------ELCV AL-----KR- ---------- ---------- ---------- ----------
------ELCV LL-----KN- ---------- ---------- ---------- ----------
------ELCV IL-----KR- ---------- ---------- ---------- ----------
------ELCV TL-----KR- ---------- ---------- ---------- ----------
------ELCV TL-----KR- ---------- ---------- ---------- ----------
------ELCV TL-----KR- ---------- ---------- ---------- ----------

---------- ---------- ---------- ---------- -YRH---LWV DLSHMM-QQL
---------- ---------- ---------- ---------- -YRH---LWV DLSHMM-QQL
---------- ---------- ---------- ---------- -YRH---LWV DLSHMM-QQL
---------- ---------- ---------- ---------- -YRH---LWV DLSHMM-QQL
---------- ---------- ---------- ---------- -MRY---TCN LIEQVH-SQF
---------- ---------- ---------- ---------F LLVEEMRSAC NLIELTHKQL
---------- ---------- ---------- ---------- -MRS---TCN LIELIH-KQL
---------- ---------- ---------- ---------- -MRS---TCN RIDLIH-KQL
---------- ---------- ---------- ---------- -IRM---HHA NLIDFT-KAV
---------- ---------- ---------- ---------- -YRL---HHA NLINFT-RFV
---------- ---------- ---------- ---------- -FRL---HHA ELTNFT-RLV
---------- ---------- ---------- ---------- -FRL---HHA DLTNFT-RLV
---------- ---------- ---------- ---------- -CIS---VYD EIERVG-RTF
---------- ---------- ---------- ---------- -CIS---VYD EIERVG-RSF
---------- ---------- ---------- ---------- -CIS---VYD EIERVG-RSF
---------- ---------- ---------- ---------- -CIS---VYD EIERVG-RLF
---------- ---------- ---------- ---------- -CLY---LYD EIHQVS-RSF
---------- ---------- ---------- ---------- -CLR---LYE EIHQVS-RRF
---------- ---------- ---------- ---------- -CLG---LYE EIHQVS-RRF
---------- ---------- ---------- ---------- -CLR---IYE EIHQVS-QRF
---------- ---------- ---------- ---------- -CIS---LYR EIYHTS-IMF
---------- ---------- ---------- ---------- -CTH---LYR EIYQIN-TDF
---------- ---------- ---------- ---------- -CIH---LYK EIYNIS-TTF
---------- ---------- ---------- ---------- -CIY---LYR KIYNIS-TTF
---------- ---------- ---------- ---------- -SIS---LFR EISYVV-TSW
---------- ---------- ---------- ---------- -IMS---IFS EISCVV-ASL
---------- ---------- ---------- ---------- -SMA---LFK EISSVV-TSL
---------- ---------- ---------- ---------- -KLT---IFQ EISYVV-ILL
---------- ---------- ---------- ---------- -TFS---LFR ELSYVV-PVL
---------- ---------- ---------- ---------- -TLS---LFR ELSYIV-THL
---------- ---------- ---------- ---------- -YRV---LWL RLSKLT-RDT
---------- ---------- ---------- ---------- -YRV---LWL RLSKLT-RDT
---------- ---------- ---------- ---------- -YRV---LWL RLSKLT-RDT
---------- ---------- ---------- ---------- -YRV---LWL RLSKLT-RDT
---------- ---------- ---------- ---------- -CAA---IYS ELYHVT-NSF
---------- ---------- ---------- ---------- -CAA---IYS ELYQVT-VSF
---------- ---------- ---------- ---------- -CAA---IYS ELYEVT-ISF
---------- ---------- ---------- ---------- -CAA---IYS ELYEVT-ISF
---------- ---------- ---------- ---------- -LFE---MSK RCSFLL-AEL
---------- ---------- ---------- ---------- -LFD---MSK RCSFLL-AEL
---------- ---------- ---------- ---------- -LFD---MSK RCSFLL-AEL
---------- ---------- ---------- ---------- -LFD---MSK RCSFLL-GEL
---------- ---------- ---------- ---------- -VVS---MIQ ELHYLI-QEI
---------- ---------- ---------- ---------- -VVS---MVQ ELHYLV-QEI
---------- ---------- ---------- ---------- -VVS---MVQ ELHLLV-QEI
---------- ---------- ---------- ---------- -VVS---MVQ ELHYLV-QEI
---------- ---------- ---------- ---------- -LLQ---KEY SWLRLI-QRF
---------- ---------- ---------- ---------- -LLQ---KER SWLRLV-KRF
---------- ---------- ---------- ---------- -LLQ---KER SWLILV-QRF
---------- ---------- ---------- ---------- -LLQ---RER SWLRLV-QRF
---------- ---------- ---------- ---------- -LAY---RYR LIYVHS-GKY
---------- ---------- ---------- ---------- -LAY---RYR LIYVHA-GKY
---------- ---------- ---------- ---------- -LAY---RYR LIYVHS-GKY
---------- ---------- ---------- ---------- -LAH---RYK LIYVHS-GKY
---------- ---------- ---------- ---------- -LAR---KYG FTASRS-KNY
---------- ---------- ---------- ---------- -LAE---KYS LTAGCS-RNY
---------- ---------- ---------- ---------- -LAE---KYR VTAGCS-KNY
---------- ---------- ---------- ---------- -LAE---KYR VTAGCS-RNY
---------- ---------- ---------- ---------- -LRR---RCR EIHGLQ-RES
---------- ---------- ---------- ---------- -LRR---RCR EIHDLQ-RES
---------- ---------- ---------- ---------- -LRR---RCR EIHDLQ-KES
---------- ---------- ---------- ---------- -LRR---RCR EIHELQ-KDS
---------- ---------- ---------- ---------- -CLR---LYS KLLLLC-DQF
---------- ---------- ---------- ---------- -CFR---LYS KVLVLC-DQL
---------- ---------- ---------- ---------- -CFK---LYS KLLVLS-DQV
---------- ---------- ---------- ---------- -CFK---LYS KLLKLC-DQL
---------- ---------- ---------- ---------- -LWR---RCR RLDALL-KQF
---------- ---------- ---------- ---------- -LWK---HCL HLDEVL-SQI
---------- ---------- ---------- ---------- -LWK---HCI HLDEVL-KHI
---------- ---------- ---------- ---------- -LWR---HCL HLDEVL-KLI
---------- ---------- ---------- ---------- -LRR----RE RLLRIG-RRV
---------- ---------- ---------- ---------- --------QE RLLAIG-RRV
---------- ---------- ---------- ---------- -QLR---RQE RLLGIG-RRV
---------- ---------- ---------- ---------- -QLR---RQE RLLAIG-RRV
---------- ---------- ---------- ---------- -LVQKQRIYS HVYDML-KCF
---------- ---------- ---------- ---------- -LRQKQLIYS DVYDML-RCF
---------- ---------- ---------- ---------- -LLHKQRLYS DVYDML-KCF
---------- ---------- ---------- ---------- -LLHKQRLYS DVYDML-QCF
---------- ---------- ---------- ---------- -LGE---RHY NLRAIV-DEM
---------- ---------- ---------- ---------- -IAE---RHY FLKDRL-DEM
---------- ---------- ---------- ---------- -LAE---RHS TLQDAL-DEM
---------- ---------- ---------- ---------- -LAE---RYF TLQDTI-SEM
---------- ---------- ---------- ---------- -LAE---RHS TLQDAV-AEM
---------- ---------- ---------- ---------- -IAQ---AQS DLQALI-ERL
---------- ---------- ---------- ---------- -VAN---SQS ELQSLI-ERL
---------- ---------- ---------- ---------- -LAQ---SQS DLQALM-ERL
---------- ---------- ---------- ---------- -VDK---SQG DSQGLL-DRL
---------- ---------- ---------- ---------- -IAQ---SRS DLQALS-ERL
---------- ---------- ---------- ---------- -IAK---SQS DLQAFI-DRL
---------- ---------- ---------- ---------- -IAK---SQS DLQAFI-DRL
---------- ---------- ---------- ---------- -IAK---SQS DLQAFI-DRL
---------- ---------- ---------- ---------- -VAK---AQS DLQAFI-DRL
---------- ---------- ---------- ---------- -VAK---SQS DLHAFL-DRL
---------- ---------- ---------- ---------- -LAR---SQC EAQGLV-ERL
---------- ---------- ---------- ---------- -IAQ---SQS AVQGLV-ERL
---------- ---------- ---------- ---------- -ISQ---SQS KLQTLT-KWL
---------- ---------- ---------- ---------- -MSN---SQS ELQALI-KWL
---------- ---------- ---------- ---------- -MSN---SQS ELQALI-KWL
---------- ---------- ---------- ---------- -IAQ---SQS QLQVLT-EWL
---------- ---------- ---------- ---------- -LAK---SQS ELQELT-GWL
---------- ---------- ---------- ---------- -IAQ---SQS ELQILT-ERF
---------- ---------- ---------- ---------- -IAQ---SQS ELQGLT-EWL
---------- ---------- ---------- ---------- -LAK---SQS ELQVLT-EWL
---------- ---------- ---------- ---------- -LAK---AQS ELQVLT-EWL
---------- ---------- ---------- ---------- -IDR---TQS HLQALT-ERL
---------- ---------- ---------- ---------- -MAR---TQS HLQKLT-ECL
---------- ---------- ---------- ---------- -MAR---AQS HLQKLT-ECL
---------- ---------- ---------- ---------- -IAQ---TQS ELQDLT-DRL
---------- ---------- ---------- ---------- -IAQ---TQS ELQDLT-DRL
---------- ---------- ---------- ---------- -IAK---SQS DLQELV-ENL
---------- ---------- ---------- ---------- -IAA---SQS GLQELI-DQL
---------- ---------- ---------- ---------- -IAT---EQS NLQKLT-EQL
---------- ---------- ---------- ---------- -IAK---LQD QLYSIM-THF
---------- ---------- ---------- ---------- -IGE---VQS QLQSMV-GQL
---------- ---------- ---------- ---------- -IAK---AQS HLQMIL-NQV
---------- ---------- ---------- ---------- -IGK---VQS QLQSIL-VEV
---------- ---------- ---------- ---------- -IGK---FQS QLQSIL-VQV
---------- ---------- ---------- ---------- -IAR---LQS KLQSNV-SQL
---------- ---------- ---------- ---------- -IAR---IQS QLQTIM-NQM
---------- ---------- ---------- ---------- -LAM---LQS QLQAIV-NRV
---------- ---------- ---------- ---------- -LAK---VQS QLQLIM-KQL
---------- ---------- ---------- ---------- -IAK---LQS QLQTIV-NQL
---------- ---------- ---------- ---------- -IAK---LQN QLQSIV-TQL
---------- ---------- ---------- ---------- -IAK---LQY RLQTII-NQM
---------- ---------- ---------- ---------- -IAK---LQS QLQSIV-TEL
---------- ---------- ---------- ---------- -IAK---LQS QLQSIV-TQL
---------- ---------- ---------- ---------- -IAR---LQS ELQSIV-TQL
---------- ---------- ---------- ---------- -IAK---VQS ELQSIM-NQL
---------- ---------- ---------- ---------- -IAK---FQS QLHSIV-NHL
---------- ---------- ---------- ---------- -IAK---LQS QLQMIV-SHL
---------- ---------- ---------- ---------- -LQA---MFQ SLIDMT-DEV
---------- ---------- ---------- ---------- -LQA---MFQ SLIDMT-DEV
---------- ---------- ---------- ---------- -LQA---MIQ SLIDMT-DEV
---------- ---------- ---------- ---------- -LHT---RFQ CLIDLT-SEV
---------- ---------- ---------- ---------- -LHT---MFQ CLIDVT-SEV
---------- ---------- ---------- ---------- -LHT---MFQ CLIDVT-SEV
---------- ---------- ---------- ---------- -LHT---MFQ CLTDVT-SEV
---------- ---------- ---------- ---------- -------LYD RLLKLS-ELV
---------- ---------- ---------- ---------- -LAG---VYN RLLKLN-KNE
---------- ---------- ---------- ---------- -LTS---LYN RLLKLN-KKV
---------- ---------- ---------- ---------- -LAA---LYY RLLKLH-KKV
---------- ---------- ---------- ---------- -LAA---LYN RLLKLN-KKV
---------- ---------- ---------- ---------- -LAA---LYN RLLKLN-KKV
---------- ---------- ---------- ---------- -YLS---LYR RLLELK-GYM
---------- ---------- ---------- ---------- -FLS---LYK RLLELN-RKL
---------- ---------- ---------- ---------- -LLS---LYS RLLELN-RKL
---------- ---------- ---------- ---------- -IIS---LYN RLLDLN-KKL
---------- ---------- ---------- ---------- -LLF---LYN RLLELN-KKL
---------- ---------- ---------- ---------- -LLS---LYN RLLELN-KKL
---------- ---------- ---------- ---------- -ILA---LYN RLLDLN-NKL
---------- ---------- ---------- ---------- -LLC---LYE RLLELS-GKL
---------- ---------- ---------- ---------- -LLS---LYQ RLLMLS-KKL
---------- ---------- ---------- ---------- -LLS---VYH RLFVLS-KKL
---------- ---------- ---------- ---------- -LLW---LYS RLLDLN-HRL
---------- ---------- ---------- ---------- -LLW---LYN RLLDLN-TRL
---------- ---------- ---------- ---------- -LLW---LYG RLLDIN-SRL
---------- ---------- ---------- ---------- -LLW---LYS RLLDLN-TRL
---------- ---------- ---------- ---------- -LLY---LYH RLLDLG-QRL
---------- ---------- ---------- ---------- -LLD---LYH RLLDIS-NRL
---------- ---------- ---------- ---------- -LLN---LYH HLLELS-NRL
---------- ---------- ---------- ---------- -LLH---LYH QLLELS-NRL
---------- ---------- ---------- ---------- -LLR---LYG KLVDLY-GRL
---------- ---------- ---------- ---------- -LLK---LYN KLVNLY-SKL
---------- ---------- ---------- ---------- -LQA---IHN SLWQAI-RCL
---------- ---------- ---------- ---------- -LQR---IHG SLWQSI-RCL
---------- ---------- ---------- ---------- -LQR---IHG SLWESI-RCL
---------- ---------- ---------- ---------- -LQR---IHG SLWQSI-RCL
---------- ---------- ---------- ---------- -PNE---FWQ RIRCDL-LDL
---------- ---------- ---------- ---------- -PNE---FWQ KIRCDL-LDL
---------- ---------- ---------- ---------- -PSE---FWQ KIRCDL-LDL
---------- ---------- ---------- ---------- -PNE---FWQ RIRCDL-LDL
---------- ---------- ---------- ---------- -AKE---FWQ EIRSDF-LDL
---------- ---------- ---------- ---------- -KKE---FWQ EIRSDF-LDL
---------- ---------- ---------- ---------T VTKE---FWQ EIRSDL-LDL
---------- ---------- ---------- ---------- -TKE---FWQ EVRSDL-LDL
---------- ---------- ---------- ---------- -KVMPAVFWT EVREHY-LAL
---------- ---------- ---------- ---------- -KVMPAVFWT EVREHY-LAL
---------- ---------- ---------- ---------- -KVMPAIFWT EVREHY-LAL
---------- ---------- ---------- ---------- -KVMPAVFWT EVREHY-LAL
---------- ---------- ---------- ---------- -TVD---YWM QCRINF-RNL
---------- ---------- ---------- ---------- -TVD---HWM QCRINF-RNL
---------- ---------- ---------- ---------- -TVE---HWM QCRINF-RNL
---------- ---------- ---------- ---------- -TVD---HWM QCRINF-RNL
---------- ---------- ---------- ---------- -MNMAPSYWS ERRIQY-RNI
---------- ---------- ---------- ---------- -MNMAPTYWS KRRIQY-RNI
---------- ---------- ---------- ---------- -MNMAPTYWS ERRIQY-RNI
---------- ---------- ---------- ---------- -MNMAPAYWS ERRIQY-RNI
---------- ---------- ---------- ---------- -MNMAPAYWS ERRIQY-RNI
---------- ---------- ---------- ---------- -PEA---YWT WSRTLY-RSI
---------- ---------- ---------- ---------- -PEA---YWT WSRTLY-RSI
---------- ---------- ---------- ---------P MPEA---YWT WSRTLY-RSI
---------- ---------- ---------- ---------P MPEA---YWT WSRTLY-RSI
---------- ---------- ---------- ---------- -EEISESVFI QIREHY-VKM
---------- ---------- ---------- ---------- -EEISESVFI EIREHY-VKM
---------- ---------- ---------- ---------- -CES---VFI QIREHY-VKM
---------- ---------- ---------- ---------- -LES---VFI QIREHY-VKM
---------- ---------- ---------- ---------- -CEA---VFI QIREHY-VKM
---------- ---------- ---------- ---------- -RHVPEALWY DIRRDH-IRL
---------- ---------- ---------- ---------- -RHVPDALWY DIRRDH-IRL
---------- ---------- ---------- ---------- -RHVPDALWY DIRRDH-IRL
---------- ---------- ---------- ---------- -RHVPDALWY DVRRDH-IRL
---------- ---------- ---------- ---------- -LWL---LHA CLTKTA-LNI
---------- ---------- ---------- ---------- -LWL---LHV RLSKTA-LRI
---------- ---------- ---------- ---------- -LWL---LHV RLSKTA-IEI
---------- ---------- ---------- ---------- -LWL---LHG DLTKTA-LSI
---------- ---------- ---------- ---------- -LWL---LHT DLTKTA-LRI
---------- ---------- ---------- ---------- -LWT---LHS HLGRFA-QRF
---------- ---------- ---------- ---------- -LWA---LHS HLGRVF-QRL
---------- ---------- ---------- ---------- -LWA---LHS HLGRTL-QRL
---------- ---------- ---------- ---------- -LWA---LHS HLGRTL-QRL
---------- ---------- ---------- ---------- -LWS---LHS NLSIMA-NRV
---------- ---------- ---------- ---------- -LWS---LHS DLSIMA-RRI
---------- ---------- ---------- ---------- -LWS---LHA NLSVMA-RRI
---------- ---------- ---------- ---------- -LWA---LHR NLSYTA-RRI
---------- ---------- ---------- ---------- -LWA---LHA NLSRTA-GRI
---------- ---------- ---------- ---------- -LWA---LHA SLGRTA-RRI
---------- ---------- ---------- ---------- -LWA---LHA SLSRTA-RRI
---------- ---------- ---------- ---------- -LWRLLHVHH QLLKLH-RSI
---------- ---------- ---------- ---------- -LWRLLQVHQ QLLKLH-RSI
---------- ---------- ---------- ---------- -LWRLLRVHQ QLLKLH-RSI
---------- ---------- ---------- ---------- -LWRLLRVHQ RLLELH-RSI
---------- ---------- ---------- ---------- -------DYA HLAKVT-RSL
---------- ---------- ---------- ---------- -------EYA HLAKLS-RSL
---------- ---------- ---------- ---------- -LRY---EYA HLAKLS-RSL
---------- ---------- ---------- ---------- -LRC---EYA HLAKLS-RSL
ENTGNTSEAN LPD------- ---------- ---------- -LFK---LHD KILALS-VIT
---------E MDTSNDEDDF DYDNATIAEN TGSSSEGNLP DLFK---LHD KILSLS-VIT
SEANLPD--- ---------- ---------- ---------- -LFK---LHD KILSLS-VIT
-------EMD TSNDEDEDDF DYDNATIAEN TGTTSEANLP DLFK---LHD KILSLS-VIT
---------- ---------- ---------- ---------- -IYR---MHN KLLRIY-KGI
---------- ---------- ---------- ---------- -SLFIYRMHN KLLRIY-KGI
---------- ---------- ---------- ---------- -IYR---MHN KLLRIY-KGI
---------- ---------- ---------- ---------- -SLFIYRMHN KLLRIY-KGI
---------- ---------- ---------- ---------- -LIE---VLC KFRYIT-ENI
---------- ---------- ---------- ---------- -LIE---VLC KFRYIT-ENI
---------- ---------- ---------- ---------- -LIE---VLC KFRYIT-ENM
---------- ---------- ---------- ---------- -LIE---VLC KFRYIT-ENM
---------- ---------- ---------- ---------- -MRQ---RSR LLWVCN-QSL
---------- ---------- ---------- ---------- -LRQ---RSR LLWVCN-QRL
---------- ---------- ---------- ---------- -LMQ---RSR LLWVCN-QRL
---------- ---------- ---------- ---------- -LRQ---RSR LLWVCN-QQL
---------- ---------- ---------- ---------- ---------- QILKLCGGEL
---------- ---------- ---------- ---------- -------RQQ ILKVCG-NEL
---------- ---------- ---------- ---------- -------RQK ILKVCM-GEL
---------- ---------- ---------- ---------- -LRG---RQQ ILMVCM-GEL
---------- ---------- ---------- ---------- -FCK---YNQ VIWLSY-TEI
---------- ---------- ---------- ---------- -HFR---NYA EVMWLSHVEI
---------- ---------- ---------- ---------- -IFR---NYS EVVWLCHVEI
---------- ---------- ---------- ---------- -------YNE VIRLCY-VEI
---------- ---------- ---------- ---------- -CLE---LHD RLVLLCNGEI
---------- ---------- ---------- ---------- -CLE---MHD RLMLLCNDEI
---------- ---------- ---------- ---------- -CLE---LHD RLVLLCSNEI
---------- ---------- ---------- ---------- -CLE---LHD RLVLLCNDEI
---------- ---------- ---------- ---------- -CLR---THD EILLLGQREL
---------- ---------- ---------- ---------- -CLR---AHD EILLLGQREL
---------- ---------- ---------- ---------- -CLR---AHD EILLLGQREL
---------- ---------- ---------- ---------- -CLR---AHD EILLLGQREL
---------- ---------- ---------- ---------- -VSN---IHN LLCDIC-QTI
---------- ---------- ---------- ---------- -VSN---IHN LLCDIC-QTI
---------- ---------- ---------- ---------- -VSN---IHN LLCDIC-QTI
---------- ---------- ---------- ---------- -VSN---IHN LLCDIC-QTI
---------- ---------- ---------- ---------- -SME---IHH LICEAA-ATA
---------- ---------- ---------- ---------- -SME---IHH LICEAA-ATA
---------- ---------- ---------- ---------- -SME---IHH LICEAA-ATA
---------- ---------- ---------- ---------- -SME---IHH LICEAA-ATA
---------- ---------- ---------- ---------- -SME---IHH LICEAA-ATA
---------- ---------- ---------- ---------- -SME---IHH LICEAA-ATA
---------- ---------- ---------- ---------- -SME---IHH LICEAA-ATA
---------- ---------- ---------- ---------- -SME---IHH LICEAA-ATA
---------- ---------- ---------- ---------- -SME---IHH LICEAA-ATA
---------- ---------- ---------- ---------- -SME---IHH LICEAA-ATA
---------- ---------- ---------- ---------- -SME---IHH LICEAA-ATA
---------- ---------- ---------- ---------- -SME---IHH LICEAA-ATA
---------- ---------- ---------- ---------- -SME---IHH LICEAA-ATA
---------- ---------- ---------- ---------- -SME---IHH LICEAA-ATA
---------- ---------- ---------- ---------- -SME---IHH LICEAA-ATA
---------- ---------- ---------- ---------- -SME---IHH LICEAA-ATA
---------- ---------- ---------- ---------- -SME---IHH LICEAA-ATA
---------- ---------- ---------- ---------- -SME---IHH LICEAA-ATA
---------- ---------- ---------- ---------- -SME---IHH LICEAA-ATA
---------- ---------- ---------- ---------- -SME---IHH LICEAA-ATA
---------- ---------- ---------- ---------- -LAD---SHE SLGKCV-HLL
---------- ---------- ---------- ---------- -LAD---SHE SLGKCV-HLL
---------- ---------- ---------- ---------- -LAD---SHE SLGKCV-HLL
---------- ---------- ---------- ---------- -LKSLADSHE SLGKCV-HLL
NSFGEAIDAA SRKPPPPPLA TNMVHESELG NAAKVEEKLN NLCQ---VHD EICEIG-KAL
NSFGEPIDAA SGKPPPHPLA SNMVHESELG NAAKVEEKLN NLCQ---VHD EICEIG-KAM
NSFGERIEAV SGKPPPHPLA SNMVHESELG NAAKVEDKLN NLCQ---VHD EICEIG-KAM
NSFGEPIEAV FGKPPPHPLA SNIIRESELG NAAKVEDKLN NLCQ---VHD EICEIG-KAM
---------- ---------- ---------- ---------- -LIAVRLVYQ RVWALV-ALL
---------- ---------- ---------- ---------- -LIAVRVVYQ RVWALV-ALL
---------- ---------- ---------- ---------- -LIAVRLVYQ RVWALV-ALL
---------- ---------- ---------- ---------- -LLAVRLVYQ RVWALV-ALL
---------- ---------- ---------- ---------- -LFK---LFA ENQRLV-REV
---------- ---------- ---------- ---------- -LFQ---LFA ENQRLI-IKV
---------- ---------- ---------- ---------- -LFH---LFA ENQRLI-ILV
---------- ---------- ---------- ---------- -LFQ---LFA ENQRLV-LVA
---------- ---------- ---------- ---------- -VAA---MHL KTLRLA-RRI
---------- ---------- ---------- ---------- -IAS---MHS ETLQLA-RKI
---------- ---------- ---------- ---------- -VAT---MHS ETLQLA-RSI
---------- ---------- ---------- ---------- -IAT---MHL ETLQLA-RSI
---------- ---------- ---------- ---------- -LRT---TYE RIFECY-ETF
---------- ---------- ---------- ---------- -LRC---TYE RIFECY-EML
---------- ---------- ---------- ---------- -LRS---TYE RIFECY-QMF
---------- ---------- ---------- ---------- -LRS---TYE RIFECY-EMF
---------- ---------- ---------- ---------- -LKR---RYN DLHYLF-VRI
---------- ---------- ---------- ---------- -LKR---RYN ELHLQF-DRI
---------- ---------- ---------- ---------- -LKR---SYN ELHNLF-DRI
---------- ---------- ---------- ---------- -LKR---RYN ELHSLF-NRI
---------- ---------- ---------- ---------- -LKQ---SHM QLHYLF-THF
---------- ---------- ---------- ---------- -LLALKQSHM ELYHLF-THF
---------- ---------- ---------- ---------- -LLALKRSHM DLYHLF-THF
---------- ---------- ---------- ---------- -LLALKQSHM DLYHLF-THF
---------- ---------- ---------- ---------- -NQL---LLG RIWRLE-GDV
---------- ---------- ---------- ---------- -NQL---LMG RIWRLE-GEL
---------- ---------- ---------- ---------- -NQL---LLG RIWRLE-GEL
---------- ---------- ---------- ---------- -NQL---LLG RLWRLQ-CEV
---------- ---------- ---------- ---------- -NQL---LIG RIWRVT-GEV
---------- ---------- ---------- ---------- -NQL---LIG RLWRLE-SEV
---------- ---------- ---------- ---------- -NQL---LIG RIWRLV-DEI
---------- ---------- ---------- ---------- -NQL---LVG RIWRLV-GEI
---------- ---------- ---------- ---------- -NQL---LVG RIWSLV-DEI
---------- ---------- ---------- ---------- -NQL---LAG RIWGLV-NEV
---------- ---------- ---------- ---------- -NQL---LVG KTWRLA-GEI
---------- ---------- ---------- ---------- -NQL---LVG RIWKLV-DEI
---------- ---------- ---------- ---------- -NQL---LVG RIWSLV-GEI
---------- ---------- ---------- ---------- -NQL---LVG RIWSLV-GEI
---------- ---------- ---------- ---------- -NQL---LVG RIWSLV-GEI

GRAYSNMYGM YCLVIF--FT TIIATY---- -----GSIS- --EIIDHGAT YKEVGLFVI-
GRAYSNMYGM YCLVIF--FT TIIATY---- --------G- --SISEIIDH GATYKEVGL-
GRAYSNMYGM YCLVIF--FT TIIATY---- -----GSIS- --EIIDHGAT YKEVGLFVI-
GRAYSNMYGM YCLVIF--FT TIIATY---- --------GS ISEIIDHGAT YKEVGLFVI-
LLRFGLYLVL NLLNSL--VS ICVELY---L IFN------- --FFETPLWE ESVLLVYRL-
LTRFGPFLLL NLVNSL--IS FCVELY---L LFN------- --FFENPLWE ESLLLIYRL-
LSRFGLFLLL NMINSL--IS LCVELY---L IFN------- --FFENPQWE DSMLLIYRL-
LSRFGLFLLL NMINSL--IS FCVELY---L LFD------- --FFDNPVWE ESMLLVYRL-
NRTFQYSILL LFVGCF--LN FNLVLF---- ---------- --LVYQGIEN PSMADFTKW-
NRTFQYSIVL LFVGCF--LN FNLVLF---- ---------- --LVYQGIEN PSMNHLAKW-
NRTFQYSIVL LFVGCF--LN FNLVLF---- ---------- --LVYQGIEN PTITDLGKW-
NRTFQYSIVL LFVGCF--LN FNLVLF---- ---------- --LVYQGIEN PTMTSHAKW-
HRLLELPVLI ILLGKI--FA TTILSY---- ---------- ---EVIIRPE LYARKIGMW-
HRLLELPVLI ILIGKI--FA TTVLSY---- ---------- ---EVIIRAE LYPSKVGMW-
HRLFEFPVLI ILIVKI--FA TAVLSY---- ---------- ---EVIIRSE LYPSKAGMW-
HRLLEIPVLI ILVGKI--FA TTVLSY---- ---------- ---EVIIRAE LYPSKAGMW-
QQLFDLPLFL SLAQSL--LA MSMVSY---- ---------- ------HAIL RRQYSFNLW-
QRLFNLPLFL ILAQFL--FA MAMVSY---- ---------- ------HAIL QMNYAFNLW-
QKIFNLPLYL TLAQSL--FA MAMVSY---- ---------- ------HAIL RRKYIFNLW-
QRLFNLPLFL TLVQSL--LA MAMVSY---- ---------- ------HAIL RRKYVFNLW-
HKLFVPLLFL ALIYKV--LL IALIGF---- ---------- -----NVAVE FYLNSFIFW-
QRLFVMPLFL GLINKV--LL IVTIGL---- ---------- -----KMITD LNFCGCVFW-
QRIFVLPLFL AMINKL--LL ITSLGL---- ---------- -----RMILD LEYSSLIFL-
QRLFVLPLFL ALLNKV--LI ITIMGL---- ---------- -----RMIID LKYVGSIFW-
QNICNIYLLL SLVHTL--LY IVVLSY---- ---------- --NMVVHLDL VDFWL-----
RGITNVYLFL SLVHKV--YF VVVISY---- ---------- -----VMVAT LQFWKFSQW-
QDIFNVHLFL SALLTL--LQ VLVVWY---- ---------- -----KMIID LGFSDFRIW-
QDILNVHLFL NVVQTL--LY IVVISY---- ---------- -----KMITN RESSEIWLW-
QDVFNVHLFL NTVQSV--FH IVVISY---- ---------- -----KMVIQ LNFTKFWLW-
QDVFNVHLFL NTLQAV--LQ IVVISY---- ---------- -----KMVVE LNFSELWVW-
GNALCYTFVF MSLYLF--FI ITLSIY---- ---------- -GLMSQLSEG FGIKDIGLTI
GNAMCYTFVF MSLYLF--FI ITLSIY---- ---------- -GLMSQLSEG FGIKDIGLTI
GNAMCYTFVF MSLYLF--FI ITLSIY---- ---------- -GLMSQLSEG FGIKDIGLTI
GNAMCYTFVF MSLYLF--FI ITLSIY---- ---------- -GLMSQLSEG FGIKDIGLTI
RRILQWQILF YIYLNF--IN ICLMLY---- ---------- --QYILHFLN DDEVVFVSI-
RRMLQWQILF YVYYNF--IN ICLMLY---- ---------- --QYILHYLN DDEVALVSL-
RRMLQWQILF YVYYNF--IN ICLMLY---- ---------- --EYILHYLN DDEVALVSL-
RRMLQWQILF YVYYNF--IN ICLMLY---- ---------- --EYILHYLN DDEVALVSL-
NGVFGFAAAA GIFYDF--TI MTCFVY---V IC-------- --QKLLEREP WDPEYVYML-
NGVFGFAAAA GLFYDF--TI MTCFVY---V IC-------- --QKLLDREP WDLEYGFMM-
NGVFGFAAAA GLFYDF--TI MTCFVY---V IC-------- --QKLLDREP WDLEYAFML-
NGVFGFAAAA GIFYDF--TI MTCFVY---V IC-------- --QKLLDRMP WDLEYAFML-
NRVYALSLWA AMAHDL--AM STSELY---I LFGQ------ --SVGIGQQN EEENGSCYRM
NVVYAFSLWS AMAHDL--AM STSELY---I LFGQSVG--- --ISGQQEDN EEEQISRYQM
NVVYGFSLWS AMAHDL--AL STSDLY---I LFGQSLGIGQ --DQQDEDEA EQGYRYRLL-
NVVYAFSLWT AMAHDL--AL STSDLY---L LFG-QSVGIG GGGQQDEDES EQGNRYLLL-
VKLFQLGIFL LVLGSF--VN IMVNIY---- ---------- ---AFMSYYV SLHGVPLTI-
VKVFQLGFFL LVIGNF--IN ILANIY---- ---------- ---AFMSYFV SLHGVPLTI-
VEVFQLGFFL LVIGNF--IN ILANIY---- ---------- ---AFMSYFT SLHGVPLTI-
VRVFQLGFFL LVIGNF--IN ILANIY---- ---------- ---AFMSYFT SLHGVPLTI-
LTPMSLSMIL SLICHL--LG ITVGFYSLYY AIAD------ --TLIMGKPY DGLGSLINL-
LTPMALSMIL SLICHL--LG ITVGFYSLYY AIAD------ --TFIMGKPY DGLGSLINL-
LTPMSLSMIL SLICHL--LG ITVAFYSLYY SIAD------ --TFILGKPY DGLGSLINL-
LTPMSLSMIL SLICHL--LG ITVGFYSLYY AIAD------ --TFILGKPY DGLGSLINL-
LRFTDWSMVL SMLMNL--LG ITMGCY---N QYL------- --AIADHYIN EEPFDLFLA-
LRFTDWSMVL SMLMNL--IG ITMGFY---N QYL------- --AIADYYIN EEPFDLFLA-
LRFTDWSMVL SLLINL--IG ITMGFY---N QYL------- --AIADYYIN EEPFDLFLA-
LRFTDWSMVL SLLMNL--IG ITLGFY---N QYL------- --AIADYYIN EEPFDLYLA-
FRMHQFQLIG LMLSTL--IN NLTNFY---T LFHM------ --LAKQSLEE VSYPVVVGS-
FRMHQFQLIG LMLSTL--IN NLTNFY---T LFHM------ --LAKQSLEE VSYPVVVGS-
FRMHQFQLIG LMLSTL--IN NLTNFY---T LFHM------ --LAKQSLEE VSYPVVVGS-
FRMHQFQLIG LMLSTL--IN NLTNFY---T LFHM------ --LAKQSLEE VSYPVIVGS-
NSQLGHVAIW VLACKS--WC QITFGY---- ---------- --EIFQMVAA PKSIDLTMSM
NHEFGYISVC VLACKS--WF QITYGY---- ---------- --EIYQMVAA PKSIDLSLAM
NFEFGYISVC VLACKS--WF QITYGY---- ---------- --EIFQILAA PKSIDLSVAM
NFEFAYISVC VLACKS--WF QITYGY---- ---------- --EIYQILAA PKSLDLSVAM
VDIFQWQVLF NLLTTY--IF SIAVLF-RLW IYLEFD---- --KNFHLWKG ILYAIIFLTH
VDIFQWQLLF NLLTTY--IS NITILF-RLW IYLEFD---- --QTFHIWKA ILFAILFLTH
VDIFQWQLLF NLLSTY--IF HIAILF-RLW IYLEFD---- --TTFHIWKG ILYVVLFLTH
VDIFQWQLLF NLLSTY--IF NIAILF-RLW IYLEFD---- --QSFHIWKG ILFAVLFLTH
HRMFAWLVAI ALIYLV--FF NTATIY---L GYTMFIQK-- --HDALGLRG RGLKMLLTV-
HRLFEWLVAA NLFFQL--YF NTATIY---L GYAFVI---- --QRQDALGL RVYRLKLLLT
HRMFAWLVAI TLFSQL--YY NTSTIY---L GYAVIIQR-- --QGALGMPI YSMKILLTA-
HRMFAWLVAS TLFFQL--YF NTGTIY---L GYAIIV---- --QRKDSLGM RTYCIKILLA
QGAFNFSILA VLLTIN--IR IAVDCY---F MYY------- --SIYNNVIN NDYYLIVPA-
LGAFNFSILA VLLTIN--IR IAVDCY---F MYY------- --SIYNNVVN IDYYLILPA-
LGAFNFSILA VLLTIN--IR IAVDCY---F MYY------- --SMYNNVVN IDYYLILPA-
LGAFNFSILA VLLTIN--IR IAVDCY---F MYY------- --SIYNNVVN LDYYLILPA-
TELFKIQSLS MSMVYY--LS AMGTIY---F TFCSIW---- --YNNTGFDS SLWGFLLIA-
SDLFQIQSLS MSLVYF--FS TMGSIY---F SVCSIL---- --YSSTGFGS TYWGLLLIV-
SQLFQIQSFS MSLVYY--LS TMGSIY---F TFCSIL---- --YNTSGFGS TYWGLLLIA-
SEVFQIQSLS MSLVYY--LS TMGSIY---F TFCSIL---- --YNTTGFGS SFWGLLLIF-
SEIFQIQSFS MSLVYY--LS TMGSIY---F TFCSIL---- --YNTTGFGS SYWGLVLIF-
PRTYQVQIVC FIYTAY--SS LLANVY---A IFTLHK---- --YGVTEEIF PNFIVVTYT-
SRTYQVQVVC LIITYY--SN LVASLY---F IFNIRK---- --NKSISGCF PIFFLLIYA-
SRSYQVQVVN LIITYY--SN LVSFLL---V LFTLNK---- --HGASTEVY HKFVTILHF-
TRIYGFPVVS LIIAQY--LN LVANLF---L ILSL------ --NKFDIITK MSFLMYIYT-
TRTYQFEVVC LIITYY--FN LVADLF---F VF-------- --ILYKDGFG FVPKFIIGIY
TRVYEVQVAS LVIAYY--LR LVANLY---- ---------- --FVFISMMF HEFVVLIYT-
TRVYEVQVAS LVIAYY--LH LVVYLY---F VLILIK---- --YNFISMIS PEFVMFVYT-
TRVYEVQVAS MIIAYY--IH LVANLY---F VLSLIK---- --HNFKSMIS PEFAMLIYT-
TTVFEVEVVC LIVTYF--AN LVVNLY---L LLSINE---- --FNIISNIS LDFLTCIFT-
TRVYDVQIVC QTFIFF--ST LVANLY---F FLSINK---- --YDIISQMS LEFITFIHK-
VRTYQVQMMC MMTIYY--LN LVGNLY---I VLIFSK---- --NWVLTKFW FNEEVLCFT-
VRTFQVRIVF IIILSY--LN LVGNLY---I LYSYYK---- --NGILAKLW LSEEVVFVT-
LRTYQVEVVI TVLISY--LN LVGNFY---M LFGIRK---- --NRDLDTKW PKDVGVIFT-
LRTYQVEVVI TTIISY--LN LVGNLY---V LFIFRA---- --NVSWIINL PKNVAVYFT-
LRTYQVEVVI TTIISY--LN LVGNFY---V LFIFKK---- --NRNWVIYW PKNVAVYFT-
VKTYQVQIVC MAITYY--FN MIENFY---L IFNFI----- --KTPSIYPW PKFAAITIM-
VRTYQGQVVC MVLTYY--LN MVGNFY---I LFSLTK---- --ARESTYVW STYTAITAT-
LRTFQDQAVY MFTLHY--LN LLGNIY---V IYCFTK---- --NRSLTNGG PDPTAVALF-
LKTYQVQIVS TVIFYY--SN IVGNFY---M LVSCKR---- --NRTLTNGC LNVGVVGLT-
IKSHQGQAVC MAINYY--LN FLANIY---I IYSSIK---- --VSGFTNAC LNVGVISLT-
LRTHQGLIVC IVIIYY--LN LLGNFY---L LFSFIK---- --ISGWTNAY LNFGVVALT-
SSTYRFQIVC MVITYY--LN LVGNFY---F MFTVKE---- --YKSMEATG PEITLVFGI-
SRTYRVQIIC MVITYH--LN FAGIFY---F MFTIKK---- --YKLMTATW PGIIIVGST-
SRTYRVQIIC LFIMYY--LN HAGICY---F MFSIKK---- --YSLITTNW PGITLVGAV-
SNTYELQLLC MAVTYY--LN AVGSFY---M MFSVGK---- --YKNLIEDW PPIVILLGA-
SKTYELQILC MAMTYY--LN SVGSLY---I MFSIGK---- --YKNLIEDW PKIVLFLGA-
STAYEGEVVC LVITYY--LN MLGTSY---L LFSI------ --SKYGNFGN NLLVIITLCG
SKAYQGQVVC LVIGYY--LN MVGSAY---L IFSI------ --TKYKGLTD SSPMIVTICS
SKAYQGQVVC LAISYY--LN MVGSFY---L LFSI------ --TKYKGLTQ DTSMIVTICS
CEVLGIQTIA VFAEFY--MT SVSFGY---L IYSIFK---- --YGTTNLNY TPRSIFWAC-
DEVFGMQGLM AYSEYY--LS IVGTSY---M SYSIYK---- --YGPHNLKL SAKTSIIVC-
GEVFGIQGLM SYAGYY--IS SVGAYY---L TYSIHK---- --YGPEALHM SAKTIILAT-
AEGFGIQGLM AYAGYY--IS CIGAYY---M AYSVYK---- --YGHETLNM SVKTMILAG-
GEVFGIQGLM SYSGYY--IS CVAAYY---L SYSMYK---- --YGHETLNT SYKTMIVAG-
GEVFGFQGMM VYSEYY--IT SVVTSY---L TYSLFK---- --YGPESLNL TLKTVILAC-
EEVFGIQGAM TYGGYY--LS SVGTCY---L AYSILK---- --HGYENLSM TLSTVILAY-
EEVFGVQGAL VYAGYY--LS SVSSVY---L TYSILT---- --YGYDNMNM TLTSMMLSS-
EEVFGVQGAL VYGGYY--LS SVSYIY---L IYSILK---- --YGYENMNM TLTSVILSL-
EEVFGIQGAL VYMGYY--MS SVSTSY---L TYSILK---- --IGYQNMQM TLTIVILSI-
NQVFGIQGIM VYGGYY--IF SVATTY---I TYSLAI---- --NGIEELHL SVRAAALVF-
NAVVGVQGLL VYAGYY--IF SISTTY---V TYSIHK---- --NGIENLQL TIKSVILAF-
NAVAGAQGLM VYGGYY--LS SIATYY---L TYSILK---- --NGLENLQL TVQAVILAF-
NAVAGVQGLM VYGGYY--IF SISTTY---L TYSLFK---- --NGIENLQL SLRAVILSL-
NAVVGIQGLM VYSGYY--IF SIATSY---L TYSVLK---- --NGPENLQL SIPAVILAF-
GEIFGIEGLM LSGGFY--IL SVATVY---F IYSILK---- --CGHESLQL SFISMLLSF-
EKVFGIEGLI LYGGYY--LL SIATAY---M IYSILK---- --SGHESLQM SFMSMIISF-
EEVFGIEALL VYSGYY--IF SIAITY---M IYSILK---- --YGLDNLEM TLTSTVLSF-
RLVFRFVFLC YLMRNV--WS GIRVGY---L LVRV------ --CLGHSAIE SELEYLQMV-
CFVFRFVFLS YLMRNV--WS GIRVGY---M LVRV------ --CLGHSAIE SELHYLQMV-
CLVFRFVFLC YLMRNV--WS GIRVGY---M LVRV------ --CLGHSAIE SELEYLQMV-
CSIFRYVTLA YMARNL--WS GIVAGY---L LVRF------ --VIGNGLQD VELVYLVFS-
CSIFKFVLLS YLARNL--WS GIVAGY---M VVRV------ --ILGKGQAD VEFMYLVLA-
CSMFKFVLLI YLIRNL--WS GIVIGY---M VIRL------ --VFGKGHAD VELSYIVLA-
CSIFKFVLLM YMARNL--WS GIVAGY---M AIR------- --VVLGRDVD VELSYVVLA-
VACNDLQLIL MLIIYL--IG NTVQIF---- ---------- --FLIVLGVS MNKRYIYLVA
VDAYDFQMAL ILAMYF--IY NILLIF---- ---------- --FLIVIGIS MNKQYIYFVA
LEAYDFQLTL ILTMHL--AY NIFITF---- ---------- --FLIVSGIS MNFQREFLVA
VKAYDFQLTL IFTIYL--TY NIVLIF---- ---------- --FLIVIGVS LNQQYIYFVA
VEAFDLQLNL ILAEYL--TY NIVILY---- ---------- --FLIVLGIS QNKQSFYFVA
VETHDLQLNL IFAEYL--TY NIVLIY---- ---------- --FLIVLGIS LNEQFIYFVA
VATYEYHMTL VLTTGL--AS NFLAIY--SW I--------- --VLDISMNI NFIYLLIFP-
VIAYEYQMTL FIIAQL--SG NIVVIY---F LI-------- --VYGLSMRT YSIFLVAFP-
IDAYKYHMIL IMTSWL--AG NIVVIY---F LI-------- --VFGISMRK YSIFLMVFP-
VSAYEYHMIL ILTSWL--AG NIVVSF---- FLI------- --VYGISMQK CSIFLMVFP-
IAAYELHMIL ILTSWL--AG NIVVIY---F LI-------- --VYGISMRK YSFFLIAFP-
VSTYEFHMIL MLTAWL--AG NIVVVY---F SI-------- --VYGISMHK VSIFLIVFP-
VSTYEYHMIL ILTSWL--TG NVVVVY---- FFI------- --VYSVSIRK FSIFLIVFP-
VAAYELPMTL MLTVGL--LG NIVIIY---F LI-------- --VFKISMGE TSIFLMVFP-
VATYELQMTM TLTVGL--AG NIVIIY---- ---------- --FLIVFGTS MDSTFMVLS-
VATYELQMTL MLTVGL--AG NIVIIY---- ---------- --FLIVFGIS MGSALMVFF-
TAIYDIQVTL FMATLFSVNI IVGHVL---V IC-------- --WINITRFS LLVIFLLFP-
ATIYDIQVTF FMATLFSANI IVGHVL---V IC-------- --WINIQRFS LLVMILLFP-
AAIYDIQVTF FMATLLSANI IVGHVL---V IC-------- --WINIKRFS LVVMILLFP-
AAIYDIQVTF FMATLFSANI IVGHVL---V IC-------- --WINITRFS LVVMVLLFP-
ASIYDYQMVM VMVSFL--IA NVLGIY---F FII------- --YSISLNKS LDFKILVFV-
ASIYDYQMVL VMASFL--IA NVLGIY---F FII------- --FTISLNNK VDIKLAVFV-
ASIYDYQMVL VMASFQ--IA NILAIY---F FII------- --YTISLNNK LDFNVLIFL-
ASIYDYQMVL VMVSFM--IA NILGIY---F FII------- --YSISLNNK LNFYIVVFV-
TSCYDYQTAL MMIVFL--AA NIIVCF---Y MI-------- --VYRISLSK MSLFVMLIMF
ADCYDCQTVL MMAIFL--AA NIIVCF---Y MI-------- --VYRISLSK MSFFVMLIMF
ECYFQLSLIT LLMKFF--ID TSALPY---W LY-------- -------LSR VEHTRVAVQ-
ERYFQISLIT LLMKFF--ID TSALPY---W LY-------- -------LSK IQHPEMSIK-
ERYFQLSLIT LLMKFF--ID ISALPY---W LY-------- -------LSK IQHTEVSIQ-
ERYFQLSLIT LLMKFF--VD TSALPY---W LY-------- -------LSK VQHTDVSIQ-
SDLLGIYDKE LSGLIV--LS CAHNMY---- ---------- --FVCVQIYH SFQSKGNYAD
SDLLGIYDKE LSGLIV--LS CAHNMY---- ---------- --FICVQIYH SFQSKGNFAD
SDLLGIYDKE LSGLIV--LS CAHNMY---- ---------- --FICVQIYH SFQSKGNYAD
SDLLGIYDKE LSGLIV--LS CAHNMY---- ---------- --FICVQIYH SFQSKGNYAD
DSLLKLYDKE LSGLIL--VC CAHNMY---- ---------- --FICVQVYH SFQVKGAFMD
DDLLKLYEKE LSGLIF--VS CAHNMY---- ---------- --FICVQVYH SFQVKGAFMD
DDLLKLYENE LSGLIL--VC CAHNMY---F IC-------- ---VQVYHSF QVKGAFMDE-
DDLLKLYEKE LSGLIL--VC CAHNMY---- ---------- --FICVQVYH SFQVKGAFMD
KRLVHLLDAA IAPLVL--LA FGNNMS---F IC-------- --FQLFNSFK NIGVDFLVM-
KRLVHLLDAA IAPLVL--LA FGNNMS---F IC-------- --FQLFNSFK NIGVDFLVM-
KRLVHLLDAA IAPLVL--LA FGNNMS---F IC-------- --FQLFNSFK NIGVDFLVM-
KRLVHLLDAA IAPLVL--LA FGNNMS---F IC-------- --FQLFNSFK NIGVDFLVM-
CKLCEEVDDA ISTITL--LC FSNNLY---F I--------- --CGKILKSM QAKPSIWHA-
CKLCEEVDDA ISIITL--LC FSNNLY---F I--------- --CGKILKSM QAKPSILHT-
CKLCEEVDDA ISTITL--LC FSNNLY---F I--------- --CGKILKSM QAKPSILHT-
CKLCEEVDDA ISTITL--LC FSNNLY---F IC-------- ---GKILKSM QAKPSILHT-
CILCDKMDDA ISLITM--VS FSNNLY---F IC-------- ---VQLLRSL NTMPSVAHA-
CILCDKMDDA ISLITM--VS FSNNLY---F IC-------- ---VQLLRSL NTMPSVAHA-
CILCDKMDDA ISLITM--VS FSNNLY---F IC-------- ---VQLLRSL NTMPSVAHA-
CILCDKMDDA ISLITM--VS FSNNLY---F IC-------- ---VQLLRSL NTMPSVAHA-
CILCDKMDDA ISLITM--VS FSNNLY---F IC-------- ---VQLLRSL NTMPSVAHA-
VELIREVDDA VSGIML--IS FGSNLY---F IC-------- ---LQLLKSI NTMPSSAHA-
VELIREVDDA VSGIML--IS FGSNLY---F IC-------- ---LQLLKSI NTMPSSAHA-
VELIREVDDA VSGIML--IS FGSNLY---F ICL--QLLK- --SINTMPSS AHAVYFYFS-
VELIREVDDA VSGIML--IS FGSNLY---F ICL--QLLK- --SINTMPSA AHAVYFYFS-
CELLESVDSA MSSLIL--LS CVNNLY---F VC-------- --YQLLNVFN KLRWPINY--
CELLESVDSA MSSLIL--LS CVNNLY---F VC-------- --YQLLNVFN KLRWPINY--
CELLEFVDSA MSSLIL--LS CVNNLY---F VC-------- --YQLLNVFN KLRWPINY--
CELLEFVDSA MSSLIL--LS CVNNLY---F VC-------- --YQLLNVFN KLRWPINY--
CELLEFVDSA MSSLIL--LS CVNNLY---F VC-------- --YQLLNVFN KLRWPINY--
CELASLVEAS MSNIVF--VS CANNVY---V IC-------- --NQALAIFT KLRHPINY--
CELTSLVDAS MSNIVF--VS CANNVY---V IC-------- --NQALAIFT KLRSPINY--
CELTSLVDAS MSNIVF--VS CANNVY---V IC-------- --NQALAIFT KLRHPINY--
CELASMVDAS MSNIVF--VS CANNVY---V IC-------- --NQALAIFT KLRHPINY--
NKIYAPQMLA SRFDNF--VN GVIQAY---W GA-------- --VFTFDLST PFFWVVYGS-
NKIYGPQMLA SRFDNF--II GVVQAY---W GT-------- --FFTFGVST PLFWLVYGS-
NKIYGPQMLA SRFDNF--II GVVQAY---W GA-------- --FFTLRVST PVYWLVYGC-
NTIYGPQMLG TRFDYF--II GVTHAY---W GA-------- --FFTFGVST PIFWLIYGI-
NKIYGPQMLA SRFDNF--II GVIQAY---W GA-------- --FFTFRVST PIFWIVYGS-
QRMCGLPMLA MRMEYF--LQ TIIHGF---H CF-------- --IFLNYKKN PTPAFVKYNV
QTTCGIQMLV LRFDFF--LR IIIHGF-HCF IF-------- --IFYDKEST PKGIKTFII-
QMIRGLQMLA LRFDFF--LR SIIHGF---H CF-------- --ILLLYNTE STPKTLKYVL
QMIRGHQMLA LRFEFF--LR AIIHGF---H CF-------- --ILLLYNTE STPKTLNYVL
NKVYGLQMMV SRADYV--IF TIIYGY---I ---------- --GIIYLYQG MNLSILHAG-
NRVYGLQMMV SRTDYV--IF TIIYGY---- ---------- ---IGIIYVF KGMNLILLHA
NRVYGIQMMV SRTDYV--VF TIIYGY---- ---------- ---VGVIYLY REMNVITLFA
NKHYGPQMLA MRFDYF--IF SIINAC---I GT-------- --IYSTTDQE PSLEKIFGS-
NRHYGPQMLA TRFDYF--IF SIINGY---L GT-------- --IYANYDQT PSFEKLYGA-
NRHYGPQMLA NRFDYF--MF SIINGY---M GT-------- --IYSQYDHS ASVEKIYGA-
NRHYGPQMLA TRFDYF--MF SIINGY---M GT-------- --IYSKYDHS ASVEKIYGA-
CSLCAVQAVC FLGFVP--LE CTIHLF---F TYFMKYS--- --KFILRKYG RSFPLNYFA-
CSLHGVQAVC FVGYVP--ME CMIHLF---F TYFMKYS--- --KFILRKFG KPFPLNYFA-
CSLHGVQAVC FVIYVP--ME CMIHLFVTYF MKYS------ --KFIMRKYG RYFPLNYYA-
CSLHGVQAVC FVAYVP--LE CVVHLF---F TYFMKYS--- --KFILRKYG KSFPLNYYA-
SHLFGLSLLL LNVLCLGDWI IVCNVY---- ---------- --FMVAYLQV LPATLFLFGQ
SHLFGLSLLL LNVLCLGDWI IVCNVY---F M--------- --VQYLKALP ATWFILGQT-
SRLYGLSLLQ LNILCLGDCI IICNVY---- ---------- --FMVEYLKA MPGNWFVFAQ
SRLYGLSLLQ LNILCLGDCI ILCNVY---- ---------- --FMVEYLKT MPGTWFVFAQ
NGEFGPQCVP YMAACF--VV SIFGIF---L ETKV------ --NFIVGGKS RLLDYMTYLY
NGEFGPQCVP YMAACF--VV SIFGIF---- -----LETKV NFVVSGKSRL LDYMTHLYV-
NGEFGPQCVP YMAACF--VV SIFGIF---L ETKV------ --NFVVSGKS RLLDYMTHLY
NGEFGPQCVP YMAACF--VV SIFGIF---L ETKV------ --NFIVSGKS RLLDYMTYLY
NDCCNLILVS FLGYSF--YT VTTNCY---N LF-------- --VQITAKGM VSPNILQWC-
NDCCNLILVS FLGYSF--YT VTTNCY---N LF-------- --VQITAKGM VSSNILQWC-
NDCCNLILVS FLGYSF--YT VTTNCY---N LF-------- --VQITAKGM VSPNILQWC-
NDCCNLILVS FLGYSF--YT VTTNCY---N LF-------- --VQITGKGM VSPNILQWC-
NCVAGVSLLF YFGFSF--YT VTNQSY---L AFATLT---- --AGSLSSKT EVADTIGLS-
NCVAGVSLLF YFGFSF--YT VTNQSY---L AFATLT---- --AGSLSSKT EVADTIGLS-
NSVAGVALLF YFGFSF--YT VTNQSY---L AFATLT---- --AGSSSSQR EVADTMGLS-
NSVAGVALLF YFGFSF--YT VTNQSY---L AFATLT---- --AISSSSQR EVADTMGLS-
SCDFGLVLVL IMAFLL--FS APASPF---F LT-------- --SIVFEIDA LPAGRHFLWR
SSDFGLVLVL IMAFLL--FS ALGAPF---F LITI------ --VFEIDARS AGRHYLWHA-
SSDFGLVLVL VMAFLL--FS APAAPF---F LITI------ --VFKMDALR VDRQYLWHA-
SSDFGLVLVP IMAFLL--FS APAAPF---Y LITI------ --IFRIDALR VERQYLWHA-
NECFGLLMLP IVALVL--LM APSGPF---- ---------- --FLISTVLE GKFRPDECLI
NECFGLLMLP IVGLVL--LM APSGPF---- ---------- --YLISTVLE GKFSENECLS
NDCFGLLMLP IVGLIL--LM APSGPF---- ---------- --YLISTVLE GKFGPNECLY
NDCFGLLMLP IVGLVL--LM APSGPF---- ---------- --YLISTVLE GKFGPDECVS
NHCFGLLLLL VTGLIL--LI TPSGPF---Y LV-------- --STIFEGRF RQNWQFSLM-
NSCFGLLLVP LTGLIL--LL TPSGPF---Y LI-------- --STIFEGRF RQNWRFVFM-
NRCFGLLLLP ITGFIL--LI TPSGPF---Y LV-------- --STIFEGRY QQNWRFAFM-
NYCFGLLLLP ITGLIL--LI TPSGPF---Y LI-------- --STIFEGRF RQNWRFAFM-
SLVYGFIAWL SWMFAS--LD VTGVIY---- ---------- -----LTMVI QTNKSIVLK-
SLVYGFIAWL SWMFAS--LD VTGVIY---- ---------- -----LTMVI QTKKSIVLK-
SLVYGFIVWL SWMFAS--LD VTGVIY---- ---------- -----LTMVV QNNKAIVLK-
SLVYGFIAWL SWMFAS--LD VSGFIY---- ---------- -----LTMVV QTQKPLVLK-
IAVYGGVILF LFIYQV--MQ CILIFY---- ---------- ---ISNLEGF HSSNDLVLI-
VAVYGGVVLF LLLYQV--MQ CVLILY---- ---------- ---VSNLEGF HSVQELVFI-
IAVYGGVLLF LFLYQV--MQ CVLILY---- ---------- ---VSDAVGF QTNVDLILI-
IAVYGGVLLF LFMYQV--MQ CVLIVY---- ---------- ---VSNSEGF RSAHDLVLI-
EEYFTYPLLG IIAISF--LF ILFDDF---Y LLE------- --AILNPKRL DVFEADEFF-
EEYFTYPLLG IIAISF--LF ILFDDF---Y ILE------- --AILNPKRL DVFEADEFF-
EEYFTYPLLG IIAISF--LF ILFDDF---Y ILE------- --AILNPKRL DVFEADEFF-
EEYFTYPLLG IIAISF--LF ILFDDF---Y ILE------- --AIVNPKRL DVFEADEFF-
NKYFTYQLLT IISIAF--LI IVFDAY---Y VLET------ --LLGKSKRE SKFKTVEFV-
NKYFTYQLLT IISIAF--LI IVFDAY---Y VLET------ --LLGKSKRE SKFKTVEFV-
NKYFTYQLLT IISIAF--LI IVFDAY---Y VLET------ --LLGKSKRE SKFKTVEFV-
NKYFTYQLLT IISIAF--LI IVFDAY---Y VLET------ --LLGKSKRE SKFKTVEFV-
NKYFTYQLLT IISIAF--LI IVFDAY---Y VLET------ --LLGKSKRE SKFKTVEFV-
NKYFTYQLLT IISIAF--LI IVFDAY---Y VLET------ --LLGKSKRE SKFKTVEFV-
NKYFTYQLLT IISIAF--LI IVFDAY---Y VLET------ --LLGKSKRE SKFKTVEFV-
NKYFTYQLLT IISIAF--LI IVFDAY---Y VLET------ --LLGKSKRE SKFKTVEFV-
NKYFTYQLLT IISIAF--LI IVFDAY---Y VLET------ --LLGKSKRE SKFKTVEFV-
NKYFTYQLLT IISIAF--LI IVFDAY---Y VLET------ --LLGKSKRE SKFKTVEFV-
NKYFTYQLLT IISIAF--LI IVFDAY---Y VLET------ --LLGKSKRE SKFKTVEFV-
NKYFTYQLLT IISIAF--LI IVFDAY---Y VLET------ --LLGKSKRE SKFKTVEFV-
NKYFTYQLLT IISIAF--LI IVFDAY---Y VLET------ --LLGKSKRE SKFKTVEFV-
NKYFTYQLLT IISIAF--LI IVFDAY---Y VLET------ --LLGKSKRE SKFKTVEFV-
NKYFTYQLLT IISIAF--LI IVFDAY---Y VLET------ --LLGKSKRE SKFKTVEFV-
NKYFTYQLLT IISIAF--LI IVFDAY---Y VLET------ --LLGKSKRE SKFKTVEFV-
NKYFTYQLLT IISIAF--LI IVFDAY---Y VLET------ --LLGKSKRE SKFKTVEFV-
NKYFTYQLLT IISIAF--LI IVFDAY---Y VLET------ --LLGKSKRE SKFKTVEFV-
NKYFTYQLLT IISIAF--LI IVFDAY---Y VLET------ --LLGKSKRE SKFKTVEFV-
NKYFTYQLLT IISIAF--LI IVFDAY---Y VLET------ --LLGKSKRE SKFKTVEFV-
SNSFGVAVLF ILVSCL--LH LVATAY---F ---------- --LFLELLSK RDNGYLWVQ-
SNSFGVAVLF ILVSCL--LH LVATAY---F ---------- --LFLELLSK RDNGYLWVQ-
SNSFGVAVLF ILVSCL--LH LVATAY---F ---------- --LFLELLSK RDNGYLWVQ-
SNSFGIAVLF ILVSCL--LH LVATAY---F ---------- --LFLELLSK RDNGYLWVQ-
NELWSYPILS LMAYGF--LI FTAQLY---F LYC------- --ATQYQSIP SLFRSAKNP-
NELWSYPILS LMAYGF--LI FTAQLY---F LYC------- --ATQFQSIP SLFRSAKNP-
NELWSYPILS LMAYGF--LI FTAQLY---F LYC------- --ATQFQSIP SLFRSAKNP-
NELWSYPILS LMAYGF--LI FTAQLY---F LYC------- --ATQFQSIP SLFRSAKNP-
NRCYGLSMLM QVGNDF--LA ITSNCY---W MF-------- --LNFRQSAA SPFDILQIVA
NRCYGLSMLI QVGNDF--LA ITSNCY---W MF-------- --LNFRQSAA SPYDILQIVA
NRCYGLSMLI QVGNDF--LA ITSNCY---W MF-------- --LNFRQSSA SPYDILQIVA
NRCYGLSMLM QVGNDF--LA ITSNCY---W MF-------- --LNFRQSAA SPFDILQIVA
FRTFDLPIAL LLLKMF--VT NVNLVY---H GVQ------- --FGNDTIET SSYTRIVGQ-
FKIFDIPIAL LLLKMF--VT NVNLVY---H GVQ------- --FGNESIET SYHTRILGQ-
FETFDIPIAL LLLKMF--VT NVNLVY---H GV-------- --QFGNESIE TSFFTRTLG-
FETLDIPIAL LLLKMF--VT NVNLVY---H GVQ------- --FGNESIET SFYTRVLGE-
FDMFDIANAT VFINMF--MT AINILY---H AVQ------- --YSNSSIKS NGWGILFGN-
FGFYDVINAT VFINMF--MS TLNILY---H AVQ------- --YSNRTIKS DGWGMLFGN-
FRICNLINAT VFVNIF--MA TLNILY---H AVQ------- --FSNQTIKS DGWGIVFGN-
FGIYNVINTA VFIDMF--LA TINILY---H AVQ------- --ISNETIKS DGWGVVCGN-
SDCYGWGMLG LHLLTS--FQ FVTNAY---W ---------- --MIMGIYDG GNVRSLIFN-
SDCYGWGMLG LHLLSS--FQ FVTNAY---W ---------- --MLIGLYDR QSLRFLIFN-
SDCYGWGMLG LHLLSS--FQ FVTNAY---W ---------- --TLMGLYDG RDLRGMLFN-
SDCYGWGILG LHLLSS--FQ FVTNAY---W ---------- --MIMGMYDG EDLRIMIFN-
NGYFGGSLLT IIIVHF--AI FVSNSY---- ---------- --WLFVDIRT RPWRIYAILL
NGCFGGSLLT IIIVYF--AL FVCNSY---W L--------- --FVDVRTSP PRIYAILLN-
NGCFGGSLLI IIMVYF--AL FVCNSY---W L--------- --FVDVRTSP DKFYAILLN-
NGCFGGSLLI IIIVFF--AL FVCNSY---W L--------- --FVDVRTSP ERFYAILLN-
NDLFGWSILG TYVVLF--SD STVNIY---W ---------- --TQQVLVEV YEYKYLYAT-
NDLFGWSILS TYVVLF--TD STVNIY---W ---------- --TQQVLAEV YEYIYLYAT-
NNLFGWSILS IYVVLF--TD STVNIY---W ---------- --TQQVLAEI YDYGFLYAT-
NNLFGWSILS TYVVLF--TD STVNLY---W ---------- --TQQVLAEV YDYQYLYAT-
GSYFTPTMLL LFLYNG--LT ILHMVN---W AYI------- --NKFLYDSC CQYERFLVC-
ASYFSLPMIL LFIFNG--LT IVHVVN---W AYI------- --DAFLDTDC SGLDR-----
CSYFSLPMIL LFIFNG--LT ILHVIN---W AYI------- --NTFLDNDC CRYDR-----
ASYFSLPMML LFLYNG--LT ILHMVN---W AYI------- --NTFLDNDC CRYDR-----
GAYFTLSMTL LFLYNG--LT ILHMVN---W AYI------- --NTFLDNDC CRYDR-----
GAYFTLPMTL LFIYNG--LT ILHLVN---W AYI------- --NTFLDNDC CRYDRFGIS-
GAYFRWSMTL LFLYNG--LT ILHVVN---W AII------- --RSIDPNDC CQLNRLGSI-
GKYFTVSMTL LFLYNG--LT ILHIVN---W AII------- --KSITPIDS HQYMRVGAS-
GKYFNVSMML LFLYNG--LT ILHIVN---W AIT------- --KSINPNDS HQYSRLGAA-
SLYFTLSLTL LFLYNE--LT ILQIVN---W ALI------- --KSVNPNEC CQYRRVGTC-
GSYFTLSLTL LFLFNG--LT ILHVVN---W ALI------- --KSINPNDC CQYSRIGVS-
GTYFTFSMTL LFVFNG--LS ISHIVN---W ALI------- --KSINPNDC CQYMRIGVC-
GEYFTLSMTL LFVYNG--LT IPHVVN---W ALI------- --KSVNPNDC CQYMRIGVT-
GEYFTLSMTL LFVYNG--LT IPHVVN---W ALI------- --KSVNPNDC CQYMRIGVT-
GEYFTLSMTL LFLFNG--LT ILHIVN---W ALI------- --KSINPNDC CQYMRIGVT-

-VFYCMGL-- -LYIICNEAH YASRKVGLDF QTKLLNIN-L TA-----VDA ATQKE---VE
-FVIVFYCMG LLYIICNEAH YASRKVGLDF QTKLLNIN-L TA-----VDA ATQKE---VE
-VFYCMGL-- -LYIICNEAH YASRKVGLDF QTKLLNIN-L TA-----VDA ATQKE---VE
-VFYCMGL-- -LYIICNEAH YASRKVGLDF QTKLLNIN-L TA-----VDA ATQKE---VE
-LWLAMHGGR IWFILSVNEQ ILE-QKCNLC QLLNELEV-- -------CSS RLQRT---IN
-LWLLLHGGR IWFILAVNEQ ILE-QKCNLC QLLNELEV-- -------CSS HLERT---LN
-LWLILHGGR IWFILAVNEQ ILE-EKCKLC QLINELEV-- -------CSA HLERT---VN
-LWLVMHGGR IWFILAVHEQ ILE-QKCNLC QLINELEV-- -------CSS HLERT---IN
-VCMLLWLAM HVGKVCSILH FNQ-SIQNEH STCLTLLS-R VSY----ARK DIQDT---IT
-LYMIVWLAM HLGKVCSILY FNQ-NIQNEQ SKCLTLLS-G VSC----TGN DLQET---VN
-IYMLLWLAM HLGKVCSILH FNQ-KIKNEQ SKCLTLLS-G VSC----SGN DLQDT---IN
-LQMLLWLAM HIGKVSSVLY FNQ-KIQHEQ SKCLTLLS-G VSC----SGN DLQET---VN
-GLVVKSFAD VILLTLAVHE AVS-SSRMMR RLSLENFP-I T------DHK AWHMK---WE
-GLVVKSFAD VILLTLAVHE AVS--SSRVI RRLSLENC-P IN-----DHK EWHVK---WE
-GLVVKSFAD VILLTLAVHE AVS--SSRVV RHLSLENC-P IS-----DHK EWHVK---WE
-GLVVKSFAD VILLTLAVHE AVS-SSRVVR RLSLENCPIS -------DYK EWHVK---WE
-GLVIKLLID VVLLTMSVHS AVN-GSRLIR RLSFENFY-V T------DSQ SYHQK---LE
-GLVIKLLID VVLLTMSVHS AVS-GSRLVK RLSLENFY-V T------ENK GHHQK---LE
-GLVIKLLID VVLLTMAVHS AVS-GSRLVK RLSLENFY-V T------ESK DHHQK---LE
-GLVIKLLID VVLLTMSVHS AVS-GSRLVK RVSLENFYVT -------ENK RHHQK---LE
-ILLGKHVLD LFLVTVSVEG AVN--QFLNI GMQFGNVG-- -------DLS KFQTT---LD
-ILIGKHILD LLLLTTSVQG ALN-QFRIIR RPNLDFPKAE -------DLK EFRRM---LE
-LLMVKHILD LFLLTISVQG ALN-QFWIIR RPNLEI---G EAG----KLR NFQRT---LE
-ILIFKHILD LFLLTISVQG ALN-QFRIIR RLNLEIGEAG -------KLR KFQRT---LE
-CSVIIKILL DVLTLCLVIH EAG-DQFRCI RQLTQDLF-F IE-----ELK NWNKT---IE
-FHLIKLITE ILILILTIQE SIN-QFRYIQ ELSLDLFFVS -------EQN HWNKT---VE
-SFSLKNLIQ TLLPVLAIQE AAN-QFKQTR ERALDIFLVG -------KSK HWMKS---VE
-ILFVKNIID VFILTLAIQG ASN-QIRYTR ELVLDIFFVG -------KSK DWIKL---VE
-LFFLKNMVD LLILTLAIQE AVN-QFRYIR EDVLDIFFVG -------KSK DWIRS---VE
-LFFLKSMVD LLILTLAIQE AVN-QFRYIR EHVVDMFFVS -------RSK DWIRS---VE
TALWNIGLLF YICDEAHYAS VNVRTNFQKK LLMVELNW-- -------MNS DAQTE---IN
TALWNIGLLF YICDEAHYAS VNVRTNFQKK LLMVELNW-- -------MNS DAQTE---IN
TALWNIGLLF YICDEAHYAS VNVRTNFQKK LLMVELNW-- -------MNS DAQTE---IN
TALWNIGLLF YICDEAHYAS VNVRTNFQKK LLMVELNW-- -------MNS DAQTE---IN
-VMAFVKLAN LVLLMMCADY TVR-QSEVPK KLPLDIVCSD -------MDE RWDKS---VE
-VIAFVKLAN LVLLIMCADY TVR-ESQKPK RLPLEIVCSD -------IDE RWDKS---VE
-VMASVKLAN LVLLIMCADY TVS-ESLKPK RLPLEIVCSD -------MDE RWDKS---VE
-VMASVKLAN LVLLIMCADY TVS-ESRKPQ RLPLEIVC-S D------MDE RWDKS---VE
-LHVAIHTYK VVITSTYGYL LLR-EKRNCM HLLSQYSRYF S------GQD VARRK---TE
-LHVTIHTYK VIITSSYGYL LQR-EKRNCM HMLSNYSR-Y FP-----GQD VARRQ---TE
-LHVTIHTYK VVITSTYGYL LQR-EKRNCM QMLSNYSR-Y FP-----GQD LARRQ---TE
-LHVTIHTYK VVITSTYGYL LQR-EKRNCM HMLSTYSS-H FPG----QDV A-RRQ---TE
LGYLALVMIP PLYKLLIAPF YCD-RTIYEA RRCLRLVE-- -------KLD DWFPQKSSLR
IGYVALCMMP PLYKLLIAPF YCD-RTIREA RRCLRLVE-Q LDNWFP-EKN SLRPM---VE
-FYVTLCMFP PLYKLLIAPF YCD-RTIRDA RSCLRLIE-Q LDIWFP-QKS SMRPL---VE
-GYVALCMLP PLYKLLIAPF YCD-RTIRDA RRCLRLIE-Q LDNWFP-EKS SMRPL---VE
-SNNCLVLAI QLYAVILAAH LCQVRSAKLR KKCLQLEY-- -------VPE GLTQEQA-MA
-SNNCLIMAV QLYAVLLAAH LCQVRSGRLR KMCLEHQY-- VP-----DGQ TREQA---MT
-SNNCLIMAV QLYAVVLAAH LCQVRSGRLR KSCLELEY-- -------LPE GLTREQA-IT
-SNNCLIMAV QLYAVVLAAH LCQVRSGRLQ KSCLELEY-- -------LPK ELTREQA-MS
-VFLSISLAE ITLLTHLCNH LLV-ATRRSA VILQEMNLQH -------ADS RYRQA---VH
-VFLLISLAE VTLLTHLCNH LLV-ATRRSA VILQEMNLRH -------ADS RYRQA---VH
-VFLLISLAE VTLLSHLCNN LLV-ATRRSA VILQEMNLQH -------ADR RYRQA---VH
-VFLLISLAE VTLLSHLCNH LLV--ATRRS AVILQQMNLS H------ADR RYRQA---VH
-IVLVVFLAV PFLELVMVAR ISNQTLTRRT GELLQRFDLQ H------ADA RFKQV---VN
-VVLLVFLAV PFLELVMVAR ISN-QTLLET RRTGDLLQRF DLQH---ADS RFKQV---VN
-IILLVFLAV PFLELVMVAR ISN-QTLQET RRTGDLLQQF DLQH---ADA RFKQV---VH
-IILLVFLAV PFLELIMVAR ISN-QMLQET RRTGDLLQRF DLQH---ADA RFKQV---VN
-VYATGFYID TYIVTLVNEH IKL--ELEGV ALTVRRFA-E PPA----RDE RLTRE---IE
-VYATGFYID TYIVALINEH IKL--ELEAV ALTMRRFA-E PRE----MDE RLTRE---IE
-VYATGFYID TYIVALINEH IKL--ELEGV ALTMRRFA-E PPA----HDE RLTRE---IE
-VYATGFYID TYIVALINEH IKL--ELEGV ALTMRGFA-E PPA----HDE RLTRE---IE
RVFVIFTYIF DAMNLFLGTD ISE-LFSTFR ADSQRILR-- -------ETS RLDRL---LS
RVFVFLSYIL DAINLFVGTD IAE-LFYRFR ADSRRILR-- -------ETN RMDRL---LS
RVYVILSYIL DAFNLFIGTD IAD-IFTNYR ADSQRILR-- -------ETN RMERL---VS
RVFVILSYIL DALNLFVGTD IAD-IFASFR ADSQRILR-- -------ETN RMDRL---LS
HVEIVMQFSI FEINRCKWLG LLE-DVGNLW DINYSGRQ-C IKSSGTILSR KLEFS---LL
HAEVVMQFSI FEINRRKWLE LLG-RVVKLW DDNFPGSK-Y KNSKGMILSR QLEFS---IL
HAEIIMQFSI FEINRWKWLE LRD-LLVKLC DANFSAIQ-Y RNSQGLILSR QLEFS---IL
HAEVIMQFSI FEINRWKWLE LLE-LVVKLW DVNISGIP-C KHSQALILSR QLEFS---IL
-VSFLVILWD VVLLQVICEK LLA-EENKIC DCPEDVASSR T------TYR QWE-----MS
GLIFLVKLGD ALLLQIVCER LLAEENQVCA SPKIQQQDGG -------NAK AIHRQ---WE
-LSFLVILGD ALLLQIVCEH LMAEENRVCA SPRLQRRDVD AKA----AHR QWE-----MS
AISFLVILGD ALLLQIVCEH LVA-EENRVC ASPRLQRR-D VEGKA--AHR QWE-----MS
-LLEIPAFIY ASQSCMVVVP RIAHQLHNIV TDSGCCSC-- ---------P DLSLQ---IQ
-LLEIPAFIY ASQSCMVIVP RIAHQLHNIL TDSGCCSC-- ---------P DLSLQ---IQ
-LLEIPAFIY ASQSCMVVVP RIAHQLHNIV TDSGCCSC-- ---------P DLSLQ---IQ
-LLEIPAFIY ASQSCMVVVP RIAHQLHNIV TDSGCCSC-- ---------P DLSLQ---IQ
-LSIAFLIAD NSISLNLGFL IQD-QVREID EKLSERTL-F SKE----LDP RLETV---FE
-LSTASFYMD NWLSVNIGFH IRD-QQDELF RVLADRTL-F YRE----LDN RLEAA---FE
-LSTTFFYAD NWISINIGFR ARD-KQDEII RILADRTL-F SQE----LDE RLETA---FE
-LSTTFFYAD NWISINIGFH IRD-QQDELI RLLADRTL-F SQE----LDK RLETA---FE
-LSTAFFYAD NWISINIGFH IRD-QQEELI RLLADRTL-F SQE----LDG RLETA---FE
-AHLVMSLAD FWINAYNLFS LLD-AHEEMI KLLSEISV-L QSA----LDQ RLEAV---IT
-TIAVFHFLD FWLNASNIFE LLD-AHEETT QLLREHTS-F QMA----LNK RFQTA---LD
-AIAGFWLID FRINASSMFC LLD-THDKMV QLLSQRTS-F QPG----LDR RLEAV---ID
-AFVVLTFVD FWLNASNIFS LLD-THEEMV ELLSQRLL-F QPG----LDR RLERA---MD
LFLMAFQFVD LWINALNLIY LLD-VHEEMV QLVGQRIT-F QPG----LDQ RLETV---ID
-TLIVLYFVD FSMNACNIVG LLD-THEEMV QLLGQRTL-F QQG----LDQ RLEAV---ID
-TLIVLYFVD FSMNASNIVD LLD-THDEMV QLLGQRTL-F QPG----LDQ RLEAV---ID
-TLIVLYFVD FSMNASNIVD LLD-THDEMV QLLGQRTL-F QPG----LDQ RLEAV---ID
-ALNVFYFVD FWVNASNIFS LLD-AHEEMV VQLSQRTSFQ V------LDP RLETV---ID
-AFIVFYIVD FWISASNIFS LLD-AHEEMV QLLGQRTSLQ A------LDP RLEAV---FD
-FITVYYFID CWISLYNTFY LLD-AHEEMI QLLSERTL-F KSG----LDK RLEAV---ID
-SFTVYYFIE SWTNVYNSFY LLD-AHEEMV QLLGQRTL-F KPE----LDQ RLEAV---ID
-SFTAYYLID YWLNMYNTFY LLD-AYEEMV QLLGQRTL-L TPG----LDQ RMEAV---IE
-LCTAYYFID YLLNMYNIFY VLE-AHEEMV QLLSQRTL-F KPG----LDQ RLEAV---IE
-LFTAYYFID YLLNMYNIFD VLE-AHEEMV QLLSQRTL-F KPG----LDQ RLEAV---IE
-SFTVLYFID CWVNLFNAFH LLD-AHEEMV TLLSERSL-F EPG----LDQ RLEAV---ID
-SFSACYFID YWLNLFNAFH LLD-AHEEMV QLLSERTL-F HPG----LDQ RLEAV---FD
-TFTVLYLID CGVDLFYSFY LVD-AHEEMV QLLSQRTL-F QPG----LDQ RLESV---ID
-VFTAFYFID CWVNLLNAFY LLD-AHGEMV QLLSQRTL-F PPG----LDQ RLDTV---ID
-GSTVFYFID SWVNLFNVFH LMD-AQEEMV QLLSERTL-L QLG----LDQ RLEAV---ME
-AFTAFYFAD CWVNLFHVLY LMD-AHEEMV QLLSQRTL-L QPG----LDQ RLEAV---ID
-IYLIFYYLD FWLNLFNVFY LID-RHNEMV KLLSQRTL-F PAG----LNH RLEAV---AE
-IHLIFHCMD CWLNLFNIFY LID-RHYEMV KILNQRTL-F QPG----LDK RLEAV---LE
-LHLTFYYLD CWLNLFNIFY LID-SHYEMV KLLSQRTL-F QPG----LDQ RLEAV---LD
-LYFLFFFLD NWVTMNNSFH LLD-VHAELV KLMEQRTL-F SPG----LDN RLEKT---FE
-AYFVFFYLD NWVTMFNSFH LLD-VNAEMV KLMEQRTL-L SPG----LDN RLETT---FE
IVYFVFYVVD CWINAFNVFY LLD-AHDKMV KLLNKRTL-F QPG----LDH RLEMV---FE
IAYFVFYYLD CWLNSLNVFY LLD-EHEKMV KLLETRTL-F QPG----LDH RLETV---FE
LAYFGFYYLD CWLNTLNIFY LLD-EHNKMV KLLDQRTL-L RPG----LDQ RLDTV---FE
-SWSFLYNLN GLLNITNIMY TID-DHKKTN RLLGKITL-F TSR----LDV CLEKS---FE
-ILITLFYLD ALVNCNNMLR VLD-HHKDFL GLLEERTV-F ASS----LDI RLEES---FE
-FWSFFYYLD ATLNCFNMLY MWD-HHKEML RLLEERTE-I ASQ----LDV RLEES---FE
-VWCFFYYLD GSINCFNMLY VRD-HHNEML RLLEERTV-F ASR----LDV RLEES---FE
-IFAFFYYLD GSMNCMNMLF VWD-HHKEML RLLEERTV-F ASR----LDV RLEES---FE
-SWTFFYFLD GVLNLFIIFF VLA-DHKEMG RHLEERTL-F ASR----LDV RLEES---FE
-SWCFFYYLD GMLNLSVMLH VQD-DYWEML QILGKRTI-F VG-----LDV RLEEA---FE
-AWYFFYYFD GMLNMSSMLY VQD-DQAEML RLLDHRTL-F APG----LDI RLEEA---LE
-VWCFFYYLD GMLNMSVMLY VQD-DHEEML RLLEERTL-F APG----LDV RLEEA---FE
-VWSFFYYLD GMLNLSVMLH VQD-DHKDMG RLLEQRTL-F APG----LDV RLEEA---FE
-SWFLFYYTS AILNLFVMLK LFD-DHKEME RILEERTL-F TSA----LDV RLEQS---FE
-CWCFFYYLD ATINLFIMIN LLD-DHKEML RLLEERTL-F APG----LDA RLEES---FE
-SWCFFYYLD AMINLFTMFN LLD-DHKEMI RILQERTL-F ASG----LDV RLEES---FE
-SWCFFYYLD AMINLFVALN LQD-DHKEMI RLLEERTL-F ASG----LDA RLEES---FE
-SWCFFFYLD AMINLFIMLN LQD-DHKMML RLLEERTL-F ASH----LDV RLEES---FE
-TLCFFSFLD AGINLFNILN LLD-DHKKME RLLEERTV-F AQT----LDV RLEQS---FE
-FLCFFYYMD AILDLINILN LLD-DHETMI RLLEERTL-F AHT----LDV RLEQS---FE
-TWCFFFYLD AILNLFNTLN LQD-DHKKLA RLLEERTL-F DHT----LDV RLEES---FE
-FITCIQPLF FSLMMNSLTH TTD-SLLETT KAVIRGLY-- ------NQDP QLERN----G
-FITCIQPLF FSLMMNTLTH TLD-SLLETT KDVIRGLY-S -------QDP QLEQS---ME
-FITCIQPLL FSLMMNSLTH TLD-SLLEAT KDVIRGLY-- ------SQDP QVEQS---ME
-FITCIQPLM LSLLVNSMTS TTG-SLVEVT RDILKISH-- ------KKSV NLERS---IE
-FVTCIQPLM FSFLMNSMTH TAD-SLLQAT RDILRTPH-- ------KRSY QVERS---IE
-FVICIQPLM FSILMNSMTH TTD-SLLDVT KDILRTPH-- ------KQSA QVDRR---IE
-FIICIQPLM FSVLMNSMTH ATD-LLLDAT KDILRTPH-- ------KQCA RVERR---IE
SPQLIINFWD FWLNI-VVCD LAG-KCGDQT SKVLKLFT-D LEH----DDE ELERS---LN
SPHLAVNIWD FWLNI-VVCD ITE-KAGGKT ITILKRFN-D LEN----KDV ELERS---LN
APQIVLNVWD FWLNV-HVCD ITE-KAGEKT LTILRRFT-D LQH----KDV ELERS---LD
VPQIILNVWD FWLNI-VVCD ITE-KAGRKT IKILKYFT-D LQD----NDV ELERS---VN
IPQVALNLWD FWLNI-VVCD ITE-KAGAKT LAILKLFT-D LQH----KDV ELERS---LN
IPQLVINVWD FWLNI-VVCD ITE-KAGEKT TIILKLYT-D LQH----KDV ELERS---LN
-LFLLVNVWN LWLSI-AASD LAE-NAGKST QTVLKLFA-D LEV----KDI ELERS---VN
-NSLLINIWD FWL-CIAACD LTE-KAGDET AIILKIFS-D LEH----RDD KLEMS---VN
-QSLLVNIWD FWLTI-SVCD LTE-KAARKT STLLKLFI-D LQH----KND QLERS---VN
-QSLLINVWD FWLTI-AVCD LTE-RTGRKT STVLKHFT-D IDY----KDD QLEKS---VN
-QSLLINSWD FWLTI-TICN LTE-KAGQKT SNLLQLFS-D LDY----KDD QLERS---VN
-QTMLVNIWD FWLTV-SVCE LTE-KAGRKT SSHLKRFT-D LKY----RDD QLEKS---VN
-QSLLINIWD FWLTI-AVCE LTE-KAGRKT SALLKRFT-D LHN----GDD QLERS---VN
-HSLLINMYD FWLNI-VVCE LTE-NAGRKT SSVLKLFT-G LEQ----KDV ELDRS---LN
-YCVLINIWD FWLNI-VVCE LTE-EAGRNT STVLKRFT-D LKQ----KDV ELERN---LN
-FCVLINISD FWLSI-VVCG LTE-EAGRKT STILKLYT-D LDQ----KDA ELERSQCIAN
-QALIINFWD LWQGI-AFCD LAE-STGKKT SMILKLFN-D MEN----MDQ ETERR---VT
-QALIVNFWD LWLGI-ASCN LAE-STGRKT STILKLFN-D IEG----KEE EVERK---IA
-QALIINFWD LWLGI-ASCD LAE-STGQKT SMILKLFN-D IEG----MDK ELEKR---IA
-QALIINFLD LWQGI-ASCN LAE-STGRKT SMILKLFN-D IEG----LDK EVEHR---VA
-QALVINMLD FWLNV-EICE LAE-RTGRQT STILKLFN-D IEN----IDE KLERS---IT
-QALIINMID FCLTI-EVCE LAE-RTGRQT SAILKLFN-D IEH----LDV KLERS---IC
-QAVVINIFD FWLNI-EVCD LAE-RTGRQT SSILKLFD-D IEH----LDK KIERS---IA
-QAVAINIFD FWLNV-EVCD LAE-RTGRQT SSILRLFN-D IEH----LDE KLERS---IS
PLALVNNFLD FWLTI-AICD LLE-GTGGRT SMILKLFN-D VEN----MDE ELERS---IS
PLAIANNFMD FWLSM-KVCD LLQ-KTGRQT SMILKLFN-D IEN----MDK DLEIS---IS
-HYVATVECI KLLEIVVPCY LCT-RCDAMQ RKFLSMFY-T VTTDR--RSS QLNAA---LR
-LYVAFDECI KILEIVVPCY ICS-QCEAMQ RKLRSMFY-T ITTDR--RNG QLNAA---LR
-HYVGFDEVI KILEIIVPCY LCT-QCEAMQ RKLRSMFY-T ITTDR--RNG QLNAA---LR
-HYVELDECI KILEIIVPCY ICT-RCDAMQ RKVRSMFY-T ITTDR--RNG QLNAA---LR
ELYFWFCLSY VIIRVLNMMF AAS-SIPQEA KEISYTLY-E IPT------E FWCVE---LR
ELYFWFCLSY VIIRVLNMMF AAS-SIPQEA REISYTLY-E IPT------E FWCVE---LR
ELYFWFSLSY VIIRVLNMMF AAS-SIPQEA REISYTLY-E IPT------E FWCVE---LR
ELYFWFCLSY VIIRVLNMMF AAS-SIPQEA REISYTLY-E IPT------E FWCVE---LR
ELYFWFCLLY VISRLMNMML AAS-SIPQEI KDISNTLY-E V------RSS PWCDE---LG
ELYFWFCLLY VITRLMNMML AAS-SIPIKV KDISNTLY-E VPS------S SWCED---LE
-LYFWFCLLY VIARLMNMMF AAA-SIPQEV KDISSTLY-E VPS------S SWCDD---LE
ELYFWFCLLY VIARLMNMMF AAA-SIPQEV KDISSTLY-E VPS------S TWCAD---LE
-LAFWYSLGF AVVRTLLTIF VAS-SINDYE RKIVTALR-D VPS------R AWSIE---VQ
-VAFWYSLGF AVVRTLLTIF VAS-TINDYE KKIVTALR-D VPS------R AWSIE---VQ
-LAFWYSLGF AVVRTLMTIF VAS-SINDYE KKIVTALR-D VPS------R AWSIE---VQ
-VAFWYSLGF AVVRTLLTIF VAS-SINDYE KKIVTALR-D VPS------R AWSIE---VQ
-LYFWFSLVY LLGRTLILSL YSS-SINDES KRPLVIFR-L VPR------E YWCDE---LK
-LYFWFSLTY LLGRTLILSL YSA-SINDES KRPLVIFR-L VPR------E FWCDE---LK
-LYFWFSLAY LLGRTLILSL YSS-SINDES KRPLVIFR-L VPR------E FWCDE---LK
-LYFWFSLSY LLGRTLILSL YSS-SINDES KRPLVIFR-L VPR------E FWCDE---LK
-VYFYFSLIF LIGRTLAVSL YSS-SVHDES RLTLRYLR-C VPK------E SWCPE---VK
-VYFYFSLTF LIGRTLAVSL YSA-SVHDES RLTLRFLR-C VPK------E SWCPE---VK
-VYFYFSLIF LIGRTLAVSL YSA-SVHDES RLTLRYLR-C VPK------E SWCPE---VK
-VYFYFSLIF LIGRTLAVSL YSA-SVHDES RLTLRYLR-C VPK------E SWCPE---VK
-VYFYFSLIF LIGRTLAVSL YSA-SVHDES RLTLRYLR-C VPK------E SWCPE---VK
-VYFYFSLLF LLSRSTAVLL FVS-AINDQA REPLRLLR-L VPL------K GYHPE---VF
-VYFYFSLMF LLSRSTAVLL FVS-SINDQA RIPLRLLS-L VPI------E GYHPE---VF
-LMFL----- -LSRSAAVLL FVS-AINDQA RVPLRLMR-L VPI------E GYHPE---VF
-LMFL----- -LSRSAAVLL FVS-GINDHA RVPLRLLR-L VPI------E GYHPE---VF
-IYFWYSLLY LIGRTAFVFL TAA-DINEES KRGLGVLR-R V------SSR SWCVE---VE
-IYFWYSLLY LIGRTAFVFL TAA-DINEES KRGLGVLR-R V------SSR SWCVE---VE
-IYFWYSLLY LIGRTAFVFL TAA-DINEES KRGLGVLR-R V------SSR SWCVE---VE
-IYFWYSLLY LIARTAFVFL TAA-DINEES KRGLGVLR-R V------SSR SWCVE---VE
-IYFWYSLLY LIGRTAFVFL TAA-DINEES RRGLGVLR-R V------SSR SWCVE---VE
-VYFWYSLIF LLARTSLVFM TAS-KIHDAS LLPLRSLY-L VPS------D GWTQE---VQ
-VYFWYSLIF LLARTSLVFM TAS-KIHDAS LLPLRSLY-L VPS------G HWTQE---VQ
-VYFWYSLIF LLARTSLVFM TAS-KVHDAS LLPLKSLY-L VPS------G DWTQE---VQ
-VYFWYSLIF LLARTSLVFM TAS-KIHDAS LLPLRSLY-L VPS------G HWTQE---VQ
-VQYHVRCLD YYLIDNMC-- ----DVAVEY HDSAKHSW-- -------SEV RWTKE---IS
-VQYQIRSLD YYLIDYVADL VVE------Y QGSAKHAW-- -------SEF RWTKE---IS
-VQYQIRSLD YYLNDYLADL VVK------Y QALAKHSW-- -------SEV RWTKE---TS
-VQYLIRALD FFLIDYLADL VLK------Y QSSAKHSW-- -------SEI PWTKE---VF
-VQYQIRALD YFLNDYLADL VVE------Y QRSAKHSW-- -------SEI HWTKE---TS
GILCCLRTLG WFVNDYLFEL ISQYQGMAMD TIIEGIMT-- ---------- ---KE---LS
-TLCCMRMVG CFLNDYVI-- ----ELATEY QRRPKDLI-- -------IEG ILTKE---LS
SIMWCMRMVG CFLNDYVM-- ----ELTTEY QSSPKDLI-- -------IEG ILTKE---LS
SFLWCMRNVG CFLNDYIM-- ----ELTTEY QCSPKDLI-- -------IEG LLTKE---LS
-LIYFVRSVD FFLNDFVC-- ----DLISRY QCFPKHEI-- -------IEG KMSQE---LS
GLIYLVRTAD FFLNDFIC-- ----DLISRY QCFPKHEI-- -------TEG EITQQ---LS
GLIYLVRTAD FFLNDLVC-- ----DLISRY QCLPKHDI-- -------TEG KVTQQ---LS
-LIYWVRSFD FFLNDYICDL VSE------Y QMQPKFFA-- -------PES SMSNE---LS
-LIYWIRSID FFLNDYIC-- ----DVVTEY QSQPKYFV-- -------TEG SMSNE---LS
-LIYWVRSAD FFLNDYIC-- ----DVLTEY QAQSKCFV-- -------TEG EMSKE---LS
-LIYWIRSVD FFLNDYMC-- ----DVLTEY QRQTKCYI-- -------TEG KMSKE---LS
-IAFLVGLFT NLLLVILPTY YSE-RRFNCT REIIKGGGLA FPSRI--TVK QLRHT---MH
-IAFMLGLFT NLLLVILPTY YSE-RRFNRT RDALRSEGLT FPARI--TVK QLTHT---MH
-IAFMLGLFA NLLLVILPTY YSE-RRFNCT RETLRCGSLH FPSRN--IVK QLNHT---MH
-IAFMLGLFT NLVLVILPTY YSE-RRFNST RETLRCGSLH FAPRA--TVK QLNHT---MH
VMFVVCPTLI KIWSICAASH ----RCVSKS KHLQQQLK-D LPG----QTP VERSQ---IE
-MYVVMPSLI KIWTMCAACH RCVAKSKHLQ EQLKDRPG-- -------QTL SERSQ---IE
TMYVVLPTLV KISTMCAACQ RCVAKSKHLQ EQLNDQPG-- -------QTA SDRSQ---IE
TTYIVLPTLV KISTLCAACQ RCVAKSKHLQ EQLKDRPG-- -------QTS SDRSQ---IE
VIWSFTTMMV AYIVLRLCCN ANN-HSKQSA MIVHEIMQ-K KPAFMLSNDL FYNK----MK
-IWSFTTMVV AYIVLRLCCN ANN-HSKQSA MIVHEIMQ-K KPAFML-SND LFYNK---MK
VIWSFTTMVV AYIVLRLCCN ANN-HSKQSA MIVHEIMQ-K KPAFMLSNDL FYNK----MK
VIWSFTTMVV AYIVLRLCCN ANN-HSKQSA MIVHEIMQ-K KPAFML-SND LFYNK---MK
-FAWLCLHFS LLALLSRSCG LTTKEANATA QILARVYA-- -------KCR EYQNI---ID
-FAWLCLHFS LLALLSRSCG ITTKEANATS QILARVYA-- -------KCK EYQNI---ID
-FAWLCLHFS LLALLSRSCG LTTREANATS QILARVYA-- -------KCR EYQNI---ID
-FAWLCLHVS LLALLSRSCG LTTTEANATS QILARVYA-- -------KSK EYQNI---ID
-CIWVLAETI TMIVICSACD GLASEVNGTA QILARIYG-- -------KSK QFQNL---ID
-CIWVLAETI TMIVICSACD GLASEVNGTA QILARIYG-- -------KSK QFQNL---ID
-CAWVLAETI TMAVICSACD CLASESNGTA QILARVYG-- -------KSK QFQNL---ID
-CAWVLAETI TMAVICSACD CLAAESNGTA QILARVYA-- -------KSK QFQNL---ID
ALVTTLLWNL PIYVAILMTL RTD-VVGREA NKTAKILA-K VPR----TGT GLDRM---IE
-LATTLLWNL PTMVFILMTL RTD-VVGREA NKTAKILA-K VPR----TGT GLDRM---IE
-LATTLLWNL PMLVAILMTL HTD-VVGREA NKTAKILA-K VPR----TGT GLDRM---IE
-LPTMLLWNL PILVAILMTL HTD-VVGREA NKTAKILA-K VPR----TGT GLDRM---IE
MLLTSSTWDT PWMIMLVLML RTN-GISEEA NKTAKMLT-K VPR----TGT GLDRM---IE
MLLTSSTWDT PWMIMLVLML RTN-GITVEA NKTAKILA-K VPR----TGT GLDRM---IE
MLMTSSTWDT PWMIMLVLML STN-GITVEA NKTAKILA-K VPR----TGT GLDRM---IE
MFLTSSTWDT PWMIMLVLML RTN-GTAVEA NKTAKILA-K VPR----TGT GLDRM---IE
-SFTAILWSL PWIVLLVLAM GRN-DVQKEA NKTAKMLT-K VPR----TGT GLDRM---IE
-SLTAAFWSL PWVALLVLAM GVI-DVQNEA NKTAKILA-K VPR----TGT GLDRM---IE
-TLTAVFWSV PWVVLLVLAM DIN-DVQKEA NKTAKILA-K VPR----TGT GLDRM---IE
-SLTAAFWSL PWVILLVLAM GIN-DVQKEA NKTAKILA-K VPR----TGT GLDRM---IE
-LVTNIVWLS PTLMTCAASF MSN-RVGNQA NKTAKILA-K VPR----TGT GLDRM---IE
-LITNVVWLS PTFMTCAASF MSN-RVTIQA NKTAKMLT-K VPR----TGT GLDRM---IE
-FVTSILWLM PTFMTCAASF MCN-RVGIEA NKTAKILA-K VPR----TGT GLDRM---IE
-LVTSILWLS PSFMICAACF MSN-RVGSAA NKTAKILA-K VPR----TGT GLDRM---IE
-FCWLAPMLF YLILPLVVND IHN-QANKTA KMLTKVPR-- -------TGT GLDRM---IE
-LIWLAPMVF YLSLPLVANE VLK-QANKTA KILAKVPR-- -------TGT GLDRM---IE
-LCWMAPMLF YLCLPLVAND VLN-QANKTA KILAKVPR-- -------TGT GLDRM---IE
-LIWLTPMLF YLILPLIVND VLN-QANKTA KILAKVPR-- -------TGT GLDRM---IE
-AFFLMQLLW YIVIIVLIVE GSS-RTILHS SYTAAIVH-K ILNIT--DDP ELRDR---LF
-AFFLMQLIW YIVIIVLIVE GSS-RTILHS SYTAAIVH-K ILNIT--DDP ELRDR---LF
-AFFLMQLIW YIVIIVLIVE GSS-RTILHS SYTAAIVH-K ILNIT--DDP ELRDR---LF
-AFFLMQLIW YIVIIVLIVE GSS-RTILHS SYTAAIVH-K ILNIT--DDP ELRDR---LF
-TFFSCQMIL YLIAIISIVE GSN-RAIKKS EKTGGIVHSL LNKT---KSA EVKEK---LQ
-TFFSCQMIL YLIAIVSIVE GSN-RAIKKS EKTGGIVH-S LLNKT--KSA EVKEK---LQ
-TFFSCQMIL YLIAIISIVE GSN-RAIKKS EKTGGIVH-S LLNKT--KSA EVKEK---LQ
-TFFSCQMIL YLIAIISIVE GSN-RAIKKS EKTGGIVH-S LLNKT--KSA EVKEK---LQ
-TFFSCQMIL YLIAIISIVE GSN-RAIKKS EKTGGIVH-S LLNKT--KSA EVKEK---LQ
-TFFSCQMIL YLIAIVSIVE GSN-RAIKKS EKTGGIVH-S LLNKT--KSA EVKEK---LQ
-TFFSCQMIL YLIAIISIVE GSN-RAIKKS EKTGGIVH-S LLNKT--KSA EVKEK---LQ
-TFFSCQMIL YLIAIISIVE GSN-RAIKKS EKTGGIVH-S LLNKT--KSA EVKEK---LQ
-TFFSCQMIL YLIAIISIVE GSN-RAIKKS EKTGGIVH-S LLNKT--KSA EVKEK---LQ
-TFFSCQMIL YLIAIVSIVE GSN-RAIKKS EKTGGIVH-S LLNKT--KSA EVKEK---LQ
-TFFSCQMIL YLIAIISIVE GSN-RAIKKS EKTGGIVH-S LLNKT--KSA EVKEK---LQ
-TFFSCQMIL YLIAIISIVE GSN-RAIKKS EKTGGIVH-S LLNKT--KSA EVKEK---LQ
-TFFSCQMIL YLIAIISIVE GSN-RAIKKS EKTGGIVH-S LLNKT--KSA EVKEK---LQ
-TFFSCQMIL YLIAIISIVE GSN-RAIKKS EKTGGIVH-S LLNKT--KSA EVKEK---LQ
-TFFSCQMIL YLIAIISIVE GSN-RAIKKS EKTGGIVH-S LLNKT--KSA EVKEK---LQ
-TFFSCQMIL YLIAIVSIVE GSN-RAIKKS EKTGGIVH-S LLNKT--KSA EVKEK---LQ
-TFFSCQMIL YLIAIISIVE GSN-RAIKKS EKTGGIVHSL LNKT---KSA EVKEK---LQ
-TFFSCQMIL YLIAIISIVE GSN-RAIKKS EKTGGIVH-S LLNKT--KSA EVKEK---LQ
-TFFSCQMIL YLIAIISIVE GSN-RAIKKS EKTGGIVH-S LLNKT--KSA EVKEK---LQ
-TFFSCQMIL YLIAIVSIVE GSN-RAIKKS EKTGGIVH-S LLNKT--KSA EVKEK---LQ
-MLWICFHFL RLLMVVEPCH LAARESRKTI QIVCEIER-K V------HEP ILAEA---VK
-MLWICFHFL RLLMVVEPCH LAARESRKTI QIVCEIER-K V------HEP ILAEA---VK
-MLWICFHFL RLLMVVEPCH LAARESRKTI QIVCEIER-K V------HEP ILAEA---VK
-MLWICFHFL RLLMVVEPCH LAARESRKTI QIVCEIER-K V------HEP ILAEA---VK
-FITVIVLSY TSGKCVYLIY LSW-KTSQAS KRTGISLHKC GVVA---DDN LLYEI---VN
-FITVIALSY TSGKCVYLIY LSW-KTSQAS KRTGISLH-K IGVVA--DDN LLYEI---VN
-FITVIALSY TSGKCVYLIY LSW-KTSQAS KRTGISLHKC GVVA---DDN LLYEI---VN
-FITVIALSY TSGKCVYLIY LSW-KTSQAS KRTGISLHKC GVVA---DDN LLYEI---VN
SGVWSAPHLG NVLVLSLLCD RTA-QCASRL ALCLHQVSVD L------RNE SHNAL---IT
SAVWSAPHLG NVLVLSLLCD RTA-QCATRL ALCLHQVSVD L------RNE CHNAL---IT
SALWSAPHLG NVLVLSLLCD RTA-QCATRL ALCLHQVDVD L------RNE SHNAL---IT
SAVWSAPHLG NVLVLSLLCD RTA-QCATRL ALCLHQVSVD L------RNE SHNAL---IT
-WVVISHYWS AVLLMNVVDD VTR-RSDLKM GDLLREFS-H LEL----VKR DFHLQ---LE
-LVVFSHYWS AILIMNIVDD VTR-RSDLKM GHHLRQFS-H LEL----VKR DFQLE---LE
-QWVLISHYW SAVLVMNVVD DVTRRSDLKM GNRLREFS-H LEL----VKR DFQLEV--LE
-FVIISHYWS AVLVMTVVDD VTR-RSDLEV GNRLREFS-H LEL----VKR DFQLQ---LE
-GLIVFNFWG TMALMEMLDS VVT--SCNNT GQQLRQLS-D LPK----VGP KMQRE---LD
-GLIVCNIWG TLKLLEMLDK VVT--SCNNT GQALKQFS-D LPN----GDK KLQRE---LE
-GLILFNLWG TLLLMEMLNK VVT--SCNST GQTLRRFS-D LPS----VRK KLQRE---LD
-GLILFNILG TLMFMEMLDK VVT--SCNNT GQTIRQFS-D LPS------- --------LD
-GATGIDFGT PIATLFWHGD SGA-ENGRQI GCLISKLV-- KPQ----GSK LYNDL---VS
-GATGIDFGT PIATLFWHGD SGA-ENGRQI GCLISKLV-- KPQ----GSK RYNDL---VS
-GATGIDFGT PIATLFWHGD SGS-ENGRQI GCLISKLV-- KPQ----GSK RYNDL---VS
-GATGIDFGS PIATLFYHGD SGS-VNGRQI GCLISKLV-- KPQ----GSK RYNDL---VS
NLGFIFNVAL QMAAACWHCQ QSY-NLGRQI GCLISKLV-- KPQ----GSK LYNDL---VS
-LGFIFNVAL QMSAACWHCQ KSY-NLGRQI GCLISKLV-- KPQ----GSK RYNDL---VS
-LGFIFNVAL QMSAACWHCQ QSY-NLGRQI GCLISKLV-- KPQ----GSK RYNDL---VS
-LGFIFNVAL QMSAACWHCQ QSY-NLGRQI GCLISKLV-- KPQ----GSK RYNDL---VS
-FSVFVPSFF NILVFCRCGE FCQ-RQSVLI GSYLRNLS-C HPSIG--RET SYKDL---LM
-FSVFVPSII IIFVFCRCGE FCK-RQNLLI GSHLRSLS-C LPSPA--REP AYNEL---LL
-FAVFVPSLV IIFVLCRCGE FCK-RKNELI GSYLRSLS-C HPSPA--REP AYYEL---LS
-FSVFVPSLT IIFVFCRCGE FCK-RQNELI GSFLRSLS-C HQSSA--REP AYNEL---LL
-----STLLV NLLLPCLLSQ RCI-NAYNCF PRILHKIR-C TS-----ADP NFAMLTRGLR
-FCTCFMLLM NLLIACLLSQ RCI-NTYNCF PRILHQIR-C TSAAS--DFP MLGRG---LR
-FCTCSILLI NLLMACLLSQ RCI-NSYNCF LRILHQIR-C MSAAS--DFP MLIRG---LQ
-FFICCFLLI NLLMPCLLSQ RCI-NAYNCF PRILHKIR-C LSAAS--DFP MLARG---LR
-FWIISMLLL NLLVPCLISQ HCI-NAYNCF PRILHRIR-C ISAAS--DFP ILTRG---LR
-----SILLL NLLVPCLLSQ LCI-NAYNCF PRILHKIR-C MSTAS--DFP ILTRG---LR
-----TFLSF NLLLTCFFSE CCV-KTYNSI SYILHQIG-C LP-----TAE EFQMLKMGLK
-----ILLSI NLLLACFYSE CCI-RAYNSI PKILHKIG-G QP-----RAN EFSILKMGLR
-----LLLSI NLLLACLYSE YCI-RAYNSI TRILHQIG-C LP-----VAE EFSILKMGLR
-LLLSIN--- -IFLSCLYSE FCI-QTYNSI SRVLHQMY-C LSAAE--DYL ILKMG---LR
-LLLTIN--- -IFLACLSSE FCI-KAYNSI PQILHQIY-C LPVAE--NNP MLKMG---LR
-SLLSIN--- -VFLACFYTE LCI-NAYNSI PRTFLHIY-G LPAAE--DYP MLKMG---LR
-----LLLSI NIFLACFYSE LCI-QAYNSI PRILHQIY-C LP-----ATE DYQMLKMGLR
-----LLLSI NIFLACFYSE LCI-QAYNSI PRILHQIY-C LP-----ATE DYQMLKMGLR
-----SLLSI NIFLACFYSE FCI-QAYKSI SRILHKIY-C LPITE--DNQ MLNMG---LR

MLLVAINKNP --PIMN---L DGY-ANINRE LITTNISFMA TYLVVLLQFK ----------
MLLVAINKNP --PIMN---L DGY-ANINRE LITTNISFMA TYLVVLLQFK ----------
MLLVAINKNP --PIMN---L DGY-ANINRE LITTNISFMA TYLVVLLQFK ----------
MLLVAINKNP --PIMN---L DGY-ANINRE LITTNISFMA TYLVVLLQFK ----------
RFLLQLQRSI D-QPLE---A CGI-VTLDTR SLGGFIGVLM AIVIFLIQIG ----------
RFLLQLQASI EQPPA----A CGI-VTLDTL SLGGFIGVLM AIVIFLIQIG ----------
RFLLQLQTSL D-QPLV---A CGI-VTLDTL SLGGFIGVLM AIVIFLIQIG ----------
RFLLQLQTSI D-QPLE---A CGI-VTLDTL SLGGFIGVLM AIVIFLIQIG ----------
HFIIQMRTNV --RQHV---V CGV-INLDLK FLTTLLVASA DFFIFLLQYD ----------
HFILQMRTNI --RQHV---V GGV-MVLDLK FLTALLVASA DFFIFLLQYD ----------
HFILQMRTNI --RQHV---V GGV-IDLNLK YLTALLVASA DFFIFLLQYD ----------
HFVLQMRTNI --RQHV---V GGV-IVLELK FLTALLVASA DFFIFLLQYD ----------
MFLSRLNFFE --FRVR---P LGL-FEVSNE VILLFLSSMI TYFTYVVQYG ----------
MFLSRLNFFE --FRVR---P LGL-FEVSNE VILLFLSSMI TYFTYVVQYG ----------
MFLSRLNFFE --FRVR---P LGL-FEVSNE VILLFISSMI TYFTYVVQYG ----------
MFLSRLNFFE --FRVR---P LGL-FEVSNE VILLFLSSMI TYFTYVVQYG ----------
LFLGRLQHQE --LRVF---P LGL-FEVSNE LTLFFLSAMV TYLVFLVQYG ----------
LFLGRLHHQE --LQVC---P LGL-FEVSNE LTLFFLSAMV TYVTFLVQYD ----------
LFLSRLHHQE --LQVR---P LGL-FEVSNE LTLFFLSAMV TYLTFLVQYG ----------
LFLGRLHHQE --LQVC---P LGL-FEVSNE LTLFFLSAMV TYLTFLVQYG ----------
TLFLHLRLGH --FRVS---I LGL-FDVTQM QYLQFLSALL SGLAFIAQYR ----------
IFYTHLNLCQ --FRVS---I LGL-CEIANE LFFMILSAVV TWLAFIDQYK ----------
IFFTHLNIYQ --FRVS---I LGL-CEISNQ LFLKFLSALT CWLAFIAQYR ----------
IFFIHLNLCQ --FRVQ---I LGL-CEITNE LFLIFLSALT SWLVFLAQHR ----------
IFVTHLILNE --FKVR---P LGL-FNVSND FFLVIFSGIN SYLIFIIQSV ----------
IFVTHLNLNQ --FKVR---P LKL-FDISNK FFLITLSGIL NYLVFIVQFV ----------
IFVTHLNLSE --FRVN---L LGL-FNVSNE LFLIIVSAMF CYLVFVTQCV ----------
MFVTHLNLNE --FRVR---L LGL-FDVSNH LFLAIVSGIV SYLVFIVQYV ----------
MFVTHLNLNE --FRVR---F LGL-FDVSNK LFLVIASGLV CYLVFIVQFV ----------
MFAVHLNLNE --LRVR---P LGI-FDVSNQ LFLSVASGMV GYLVFVVQSV ----------
MFLRATEMNP --STIN---C GGF-FDVNRT LFKGLLTTMV TYLVVLLQFQ ISIPTDKGDS
MFLRATEMNP --SIIN---C GGF-FDVNRS LFKGLLTTMV TYLVVLLQFQ ISIPTDKGDS
MFLRATEMNP --SIIN---C GGF-FDVNRS LFKGLLTTMV TYLVVLLQFQ ISIPTDKGDS
MFLRATEMNP --STIN---C GGF-FDVNRS LFKGLLTTMV TYLVVLLQFQ ISIPTDKGDS
TFLGQLQTQR --LEIK---V LGF-FHLNNE FILLILSAII SYLFILIQFG ----------
TFLSQLQTQR --LEIK---V LGF-FHLNNE FILLILSAII SYLFILLQFG ----------
TFISQLQTQR --LEIK---V LGF-FHLNNE FILLILSAII SYLFILLQFG ----------
TFLGQLQTQR --LEIK---V LGF-FHLNNE FILLILSAII SYLFILLQFG ----------
DFQHWRMHNR --QAAM---V GST-TLLSVS TIYLVYNGMA NYVIILVQLL ----------
DFQHWRMHNR --QAAQ---V GST-TVLNVS TIYMVYNGMA NYVIILVQLL ----------
DFQHWRMHNR --QAAL---V GTT-TVLNVS IIYMVYNGMA NYVIILVQLL ----------
DFQHWRMHNR --QAAL---V GST-TVLNVS TIYLVYNGMA NYVIILVQLL ----------
PLVESLMSWR --IQAKIQFT SGLDVVLSRK VIGLFTSILV NYLLILIQFA ----------
SLMSWRMQAK --IQFT---S GLD-VVLNRK VIGLFTSILV NYLLILIQFA ----------
SLMSWQMQTK --TEFT---S GLD-IVLNRK VIAMFTSVLV NYLLILIQFA ----------
SLMSWRMQAR --IEFT---S GLD-VLLNRK VIAMFTSVLV NYLLILIQFA ----------
STPFPVLTPT GNVKFR---I LGV-FILDNS FWLFLVSYAM NFIVVILQTS ----------
STPFPLVSPT GNVEFR---I LGL-FTLDNS FWLFLVSYAM NFIVVILQFS ----------
STPFPLVSPT GSVKFC---I LGL-FTLDNS FWLFLVSYAM NFIVLILQFS ----------
PTPFPLVSPT GSVKFC---I LGL-FTLDNS FWLFLVSYAM NYIVVILQFS ----------
GFTLLVTVTK --YQIK---P LGL-YELDMR LISNVFSAVA SFLLILVQAD ----------
GFTLLVTVTK --FQIK---P MGL-YELDMR LISNVFSAVA MFLLILVQAD ----------
SFTLLVTVTK --FQIK---P LGL-YELDMR LISNVFSAVA MFLLILVQAD ----------
SFTLLVTVTK --FQIK---P LGL-YELDMR LISNVFSAVA MFLLILVQAD ----------
AFWLQVVTIN --YKLM---P LGL-LELNTS LVNKVFSSAI GSLLILIQSD ----------
AFWLQVVTID --WKLM---P LGL-LELNTS LVNKVFSAVT GFLLILIQSD ----------
AFWLQVVTID --WKLE---P LGL-LELNTS LVNTVFSAVT GFLLILIQSD ----------
AFWLHVVTID --WKLE---P LGL-LELNTS LVNTVFSAVT SFLLILIQSD ----------
HLSLELLNYQ --PPM----L CGL-LHLDRR LVYLIAVTAF SYFITLVQFD ----------
HLSLELLNYQ --PPM----L CGL-LHLDRR LVYLIAVTAF SYFITLVQFD ----------
HLSLELLNYQ --PPM----L CGL-LHLDRR LVYLIAVTAF SYFITLVQFD ----------
HLSLELLNYQ --PPM----L CGL-LHLDRR LVYLIAVTAF SYFITLVQFD ----------
MFALKLALHP --KRVV---L LNV-FTFDRK LTLTLLAKST LYTICCLQND ----------
MFTLKLALYP --KRVV---F LNV-FTFDRK LTLALIAKST LYTICWLQGD ----------
MFTLKLALYP --KQVV---F LNV-FTLDRK LTLALMAKST LYTICWLQGD ----------
MFTLKLALYP --KQVV---F LNV-FTLDRK LTLALIAKST LYTICWLQGD ----------
YMNRKLQLNP --KRVRRLHI VGL-FDLSNL TVHNMTRSII TNVLVLCQIA ----------
YLNRKLQLNP --KRVRRLHI VGF-FDLSNS TVHKMSSNII TNVLVLCQIA ----------
YLNRKLQLNP --KRVRRLHI VGF-FDLSNS SVHQMSRNII TNVLVLCQIA ----------
YLNRKLQLNP --KRVRRLHI VGF-FDLSNS SVHQMSRNII TNVLVLCQIA ----------
ALRRAITRSS --PENN---V LGM-FRMDMR CAFALISCSL SYGIIIIQIG ----------
MSVLRRAIRR ASSENK---V LGM-FRMDMR CAFALISCSL SYGIIIIQLG ----------
VLRRAIRRAS --PENK---V LGM-FRMDMR CAFALISSSL SYGIIIIQIG ----------
LLRRAIRRAS --PENK---V LGM-FRMDMR CAFALISCSL SYGIIIIQMG ----------
NFSLQLLHQP --IRID---C LGL-TILDCS LLTRMACSVG TYMIYSIQFI ----------
NFSLQLLHQP --MRID---C LGL-TTLDCS LLTRIACSVG TYMIYTIQFI ----------
NFSLQLLHQP --VRID---C LGL-TTLDCS LLTRIACSVG TYMIYTIQYI ----------
NFSLQLLHQP --IRID---C LGL-TTLDCS LLTRIACSVG TYMIYTIQFI ----------
NYQLQLACNP --IEYN---I CGL-FKVERD RIIGMINSAI MSSILLVQWE ----------
NFQLQLASNR --HEFY---V MGL-FKMERG RLIAMLSSVI THTMVLVQWE ----------
NFQLQLVRDP --YEFY---V LGL-FKVQRN RLMAMLNSII THSILLVQWE ----------
NFQLQLVRDP --YEFY---V LGL-FKVERA QLMAMLNSVI THSIILVQWE ----------
NFQLQLVRDP --YEFY---V LGL-FKVERG QLMAMFNSVI THSIILVQWE ----------
NFTLNLVRHP --MRLQ---F LGF-FDINRS AAFAMLNSLL SQAIILIQID ----------
SFTLSMARKR --LKFR---F LGL-FKIDRF AALALFESLL NHIILLIQYD ----------
SFSLNLARNP --FQLR---F LGL-FKIDRF AMFAFLNSLL GHILILLQNE ----------
SFTLNLAENP --LQLR---F LGL-FKIDRF AMFALFNSLL GHTIILMQIE ----------
SFSLNLAQNP --FRIR---F LGL-FKIDRF AAFAVLNSVL VHAILLIQID ----------
SFTLNLARNP --LRIR---Y LGL-FKIDRF EIFAMLNALV GHTILLIQID ----------
GFTLNLARNP --LCLR---Y LGL-FKIDRF EIFAMLNALV GHTILLIQID ----------
GFTLNLARNP --LCLR---Y LGL-FKIDRF EIYAMLNALL AHTILLIQID ----------
SFNLNLARNP --FKLR---F LGL-FKIDRF ALFALINSIL GHTIVLVQIE ----------
SFNLNLARNP --FKLR---F LGL-FKVDRF ALFALINSIL FHTIVLVQME ----------
TFTLNLAQNP --LEIR---Y LGL-HKNDRF SSFAVLDSFL NHIIILIQYG ----------
SFVLNLARNP --LRIR---F LGF-YTNSRP ASIALFETYL SHLILLIQYD ----------
TYTLNLARNP --LEFR---F LGL-YKSDRF ALFALLNSIL THTILLIQYD ----------
SYTLNLARNP --LEVR---F LGL-YNSDRF ASFAILNSFL NHIILLIQYE ----------
SYTLNLARNP --LEVR---F LGL-YNSDRF ASFAILNSFL NHIILLIQYE ----------
SFTLSLARKP --FKLK---F LGL-FEINRF TTFALLNSFL SHIIVLIQYD ----------
SFTMNLARNP --FKLK---F LGL-FNINRF TTFAFLNCVL AHILVLIQYD ----------
SFTLSLAQNP --LKLR---F LGL-FEVDRF TAFALLNSFV AHTIILIQYD ----------
SFTLNLARNP --LNLR---I LGL-FKFDRF AAFAFLNSLL THTIILIQYE ----------
SFTLNLVRNP --LEFR---F LGF-FKVNRF ASFSFLNSFL TYVIFLIQYD ----------
SFTLNLVRNP --LEFR---F LGL-FKVDRF SSFSLLNSFL THVIILIQFD ----------
AY-------- --IPLQ---- ---------- ---------- -----IIPIN ----------
SFVLNLARNP --LKLS---V FGL-FKIDRM AAFALANSLL THSILLIQCD ----------
SFILNLARNP --FKLN---V LGL-FKIDRL AAFAVANSLL THSILLIQYD ----------
SFELNLARSP --FKLR---Y FGF-FEADRS TCFSWCNSMI TNSIFLIQYD ----------
SFELNLARNP --FKLR---Y FGI-FEADRT TCFTWFSSTI TNAIFLIQYD ----------
NFALNLVRNP --LKLH---M YGL-FEFGRG TSFAVFNSLL THSLLLIQYD ----------
NFVLNLSRNP --LKLR---F FGL-FEIDRV SSFALGNSIL THSLLLIQYD ----------
DFILNLTRNP --FKLR---F LGL-FEIDRV STFALGNSLL THSLLLIQYD ----------
SFQLQLVRNP --LKVD---V MGM-FLITRS SIAAMLGSIF MHTILLIQYD ----------
SLQLQLARNP --LKIN---V MGM-FPITRG STAAMCASVI VNSIFLIQFD ----------
SLQLQLVRNP --LKMD---V MGI-FDITRS STAAMIGSVI ANSIFLIQFD ----------
SLQLQLLRNP --LTLD---V MGM-FPITRS ATAAMIGSII ANSIFLIQFD ----------
RLQLQLVGNP --LTMN---V LGI-FPITRS STAAMVGSII TNSILLIQFD ----------
SLQLQLARNP --FEIN---V MKL-FTVNRS ATAAMCGSII SHSIFLIQCD ----------
NLNLQLIRNP --LKIT---V VKL-YDVTRS NTMAMFGNLI THSIFLIQYD ----------
SLHLQLIRNP --LKID---V LKM-YYVTRG TTMAMLGNII THSVLLIQYD ----------
KLQLQLIRNP --FKID---V MKL-YDVNRG TTMAMFANLL SHSIFLIQYD ----------
SLQLQLIRNP --LKID---V MHL-YDVTRG STMTMFGNLI THSIFLIQYD ----------
SIQLQLIRNP --LKIE---V LDI-FTITRS SSAAMIGSII TNSIFLIQYD ----------
SIQLQLVRNP --FKIE---V LKM-FSITRS STTAMFGSLI THSIFLIQCD ----------
SFQFQVIRNP --FQIE---V MEI-FSITRS SISAMYGSLV THTIFLIQYD ----------
SIQLQLIRNP --FKIE---V LEK-FSITRS STSAMFGSLI THTIFLIQYD ----------
SIQLQLIRNP --FKIE---I LKL-FCIDRS STTAMFGSLI TNSIFLIQYD ----------
SMQLQLIRNP --LKID---I LKI-FQITRI AIAALVGSLI QHSIFLIQFD ----------
IMQLQLIRNP --LKIE---V LKL-FPISRS ATTAVFGSLI TNSIFLVQYD ----------
SMQLQLIRNP --FKIE---I VKL-FPVSRN SAMAMFGSLV THSVFLIQYD ----------
MVLLALAEQH --TYVN---I FGT-YRMNRS LAFDGCSVFL LQVIYMVQCE ----------
WFSLQLVEQH --TYVH---I FGT-YRMNRS LAFDGCSVIL LHVIYMVQCE ----------
WFSLQLAEQH --TYVH---I FGT-YRMNRS LAFDGCSVIL LHVIYMVQCE ----------
WLSLQLTWQH --THVT---I FGV-FRINRS LAFRSASLIL VHVLYMVQSD ----------
WLSLQLARQH --TFIA---V FGT-FRMNRS LLFNSLAIIL VHVLYMVQSD ----------
WLSLQMAGQH --TYIS---V FGT-FRLNRS LVFTSSSVIL IHVLYMVQSD ----------
WLSLQLAGQH --TYIA---V FGT-FRMNRS LLFQSTSVIL VHVLYMVQSD ----------
EFAWLCTHRK --FRFQ---L CGL-FSINHN MGFQMIITSF LYLVYLLQFD ----------
EFAWLCSHRK --FQFK---L CGL------- --FQMIITNF LYMVYLVQFD ----------
EFAWLCSHCK --FRFQ---L CGL-FSINYN MGFQMIITSF LYLVYLVQFD ----------
EFAWLCSHRK --FGFQ---L CGL-FSINYN MGFHMIITSC LYLVYLVQFD ----------
EFAWLCSHRK --FRFQ---L CRL-FSINYN MGFQMIITSF LYLVYLVQFD ----------
EFTWLCSHRK --FRFK---L CGL-FSINYN MGFQMINTSF LYLLYLVQFD ----------
EFALLCGHCQ --FNFH---V CGL-FTINYK MGFQMIITSF LYLIYMIQFD ----------
EFAWLCSHRK --FRFQ---L CGL-FSMNCR MGFKMIITTF LYLVYLVQFD ----------
EFAWLCSHRK --FDFQ---P CGL-FTI--- ---------- ---------- ----------
EFAWLCSHRK --FQFQ---L CGL-FPVNYN MGFQMTISSF LYLVYLVQFD ----------
EFAWLCSHRK --FQFK---L CGL-FSVNYK MGFRMIINSI LYLLYLVQFD ----------
EFAWLCSHRK --FQFQ---L CGL-FSVNYK MGFQMIITSF LYLLYLVQFD ----------
EFAWLCSHRK --FQFQ---L CGL-FSVNYK VGFRMIITSF LYLLCLVQFD ----------
EFAWLCSHRK --FRFQ---L NGL-FSINYK MGFQMIVTSF LYLIYLVQFD ----------
EFAWLGSHRK --FRFQ---L CGF-LSINYE MGFQMITTNF LYLIYLVQFD ----------
EFAILGSHEK --FRFQ---L CGL-FSVNYK MDFQMIASNL LYLISLILFD ----------
EFTLFCSHRR --LKVC---H LGL-LDINYE MGFRMIITNI LYVVFLVQFD ----------
EFTFFCSHRR --LRIR---H LGL-FDINYE MGFHMIITNI LYVLFLVQFD ----------
EFTFFCSHRR --LRIR---H LGL-FDINYE MGFHMIITNI LYVHFLVQFD ----------
EFTLFYSHRR --LRIR---H LGL-FDINYE MGFHMIITNI LYVLFLVQFD ----------
DFALFCSHRR --LRFH---H CGL-FYVNYE MGFRMAITSF LYLLFLIQFD ----------
NFALFCSHRR --LRFQ---H CGL-FYVNYE MGFRMAITSF LYLLFLLQFD ----------
DFALFCSHRR --LRFH---H CGL-FYVNYE MGFRMAITSF LYLLFLLQFD ----------
DFALYCSHRR --LRFH---H CGL-FYVNYE MGFRMAITSV LYLLFLLQFD ----------
EFALYCSHRR --LKFL---H CGL-FHVNRE MGFEMLVTSV LYLLFLVQFD ----------
DFALYCSHRR --FKFL---H CGL-FHVNRE MGFKMFVASV LYLLYLVQFD ----------
SLNLQLSQEK --YKFS---A GGM-VDINTE MLGKFFFGMI SYIVICIQFS ----------
RLNLQLSQEK --YQFS---A GGL-VEITTE MLGKFLFGVI SYIVICIQFS ----------
RLNLQLSQEK --CQFS---A GGL-VEITTE MLGKFIFGTI SYIVVCIQFS ----------
RLNLQLSQEK --CQFS---A GGL-VEITTE MLGKFIFGMI SYIVICIQFS ----------
RLNEIFLSDH --FALS---G KGY-FLLTRR LIFAMAATLM VYELVLINQM ----------
RLNEIFLSDH --FALS---G KGY-FLLTRR LIFAMAATLM VYELVLINQM ----------
RLNEIFLSDH --FALS---G KGY-FLLTRR LIFAMAATLM VYELVLINQM ----------
RLNEIFLSDH --FALS---G KGY-FLLTRR LIFAMAATLM VYELVLINQM ----------
RLSEMLRNET --FALS---G MGY-FYVTRR LIFAMAGALM GYELVLFRQM ----------
RLSEMLRNEN --FAFS---G NGY-FFLTRR LIFAMAAALM GYELVLFRQL ----------
RLSEMLRNER --FALS---G KGY-FFVTRR LIFAMAAALM GYELVLFRQL ----------
RLSEMLRNET --FALS---G KRY-FFLTRR LIFAMAAALM GYELVLFHQL ----------
RFSEQLGNDT --TALS---G SGF-FYLTRS LVLAMGTTII TYELMISDVI ----------
RFSEQLGNDM --SALS---G SGF-FYLTRS LVLAMGTTII TYELMISDVI ----------
RFSEQLGNDM --TALS---G SGF-FYLTRS LVLAMGTTII TYELMISDVI ----------
RFSEQLGNDT --TALS---G SGF-FYLTRS LVLAMGTTII TYELMISDVI ----------
RFSEEVQMDN --VALT---G MKF-FRLTRG VVISVAGTIV TYELILLQFN ----------
RFSEEVQMDN --VALT---G MKF-FRLTRG VVISVAGTIV TYELILLQFN ----------
RFSEEVQMDN --VALT---G MKF-FRLTRG VVISVAGTIV TYELILLQFN ----------
RFSEEVQMDN --VALT---G MKF-FRLTRG VVISVAGTIV TYELILLQFN ----------
RFTEEVISDE --VALT---G MKF-FHLTRK LVLSVAGTIV TYELVLIQFH ----------
RFTEEVISDE --VALS---G MKF-FHLTRK LVLSVAGTIV TYELVLIQFH ----------
RFTEEVISDE --VALS---G MKF-FHLTRK LVLSVAGTIV TYELVLIQFH ----------
RFTEEVISDE --VALS---G MKF-FHLTRK LVLSVAGTIV TYELVLIQFH ----------
RFTEEVISDE --VALS---G MKF-FHLTRK LVLSVAGTIV TYELVLIQFH ----------
RFAAELASDQ --VALT---G LKF-FNVTRK LFLAMAGTVA TYELVLIQFH ----------
RFAAELACDQ --VALT---G LKF-FNVTRK LFLAMAGTVA TYELVLIQFH ----------
RFAGELACDQ --VALT---G LKF-FNVTRK LFLAMAETVA TYELVLIQFH ----------
RFAAELACDQ --VALT---G LKF-FNVTRK LFLAMAGTVA TYELVLIQFH ----------
RLIFQMTTQT --VALS---G KKF-YFLTRR LLFGMAGTIV TYELVLLQFD ----------
RLIFQMTTQT --VALS---G KKF-YFLTRR LLFGMAGTIV TYELVLLQFD ----------
RLIFQMTTQT --VALS---G KKF-YFLTRR LLFGMAGTIV TYELVLLQFD ----------
RLIFQMTTQT --VALS---G KKF-YFLTRR LLFGMAGTIV TYELVLLQFD ----------
RLIFQMTTQT --VALS---G KKF-YFLTRR LLFGMAGTIV TYELVLLQFD ----------
RFADQLTSEF --VGLS---G YRL-FCLTRK SLFGMLATLV TYELMLLQID ----------
RFADQLTSEF --VGLS---G YRL-YYLTRK SLFGMLATLV TYELMLLQMD ----------
RFADQLTSEF --VGLS---G YRL-YYLTRK SLFGMLATLV TYELMLLQMD ----------
RFADQLTSEF --VGLS---G YRL-YYLTRK SLFGMLATLV TYELMLLQMD ----------
SYVIYANSTK --LQLW---S CGL-FQANRS MWFAMISSVL YYILVLLQFH ----------
SYSIYANSSK --LQLW---T CGL-FQVNRS MWFGMMSSIL YYILVLLQFH ----------
SYVTYVNSLK --LQLW---T CGL-FQVDRS MWFNMMTSIW YYILVLLQFH ----------
KVNYVFISK- --LKLW---T CGF-FQSNLS MWFDMISGIF YYILVLLQFH ----------
SYVIYANSLK --LELR---T CGL-FPANRS MWFDMVSGIW YYILVLLQFH ----------
AYIIYKRSMQ --LDLK---L CGL-YTANRN HFLKMSEGIL SFFILLLQFI ----------
AYIIYERSMP --LNLK---I GGL-YTANRS NFLRLSEGVL CFFILLLQFL ----------
AYIIYERSMK --RPLK---I VGL-YTANRN NFLRMSEGVL SFFILLLQFL ----------
AYIIYERSMK --RPLK---I VGL-YTANRN NFLRMSEGVL SFFILLLQFL ----------
AYLIYETTMR --LDMK---V FGL-YPANKS RWLGMWGFIF CHSTLMLQFY ----------
AYLIYESSMR --LELK---V SGL-FSANKS HWLSMMGFIV CHCTLLLQFY ----------
AYLIYEGSMR --LDLK---V SGL-FSANKS QWLRMMGCIV CHCTLLLQFY ----------
SYLIYESSTR --LDLL---V CGL-YRVNKR KWLQMVGSIV VHSSMLFQFH ----------
SFLIYDSSMR --LDLM---V CGL-YPANRK KWLQMVGSIL VHSIMLLQFH ----------
SFLIYNSSMR --LDLM---V CGL-YPANRN KWLQMVGSII VHSILLFQFQ ----------
SFLIYNNSMR --LDLM---V CGL-YPANIN KWLQMVGSII VHSIMLLQFQ ----------
FYGLYLKNVE HVFAVS---A CGL-FKLNNA ILFCIVGAIL EYLMILIQFD ----------
YYGLYLKNVE YIFTVS---A CGL-FKLNNV LLFCIVGAML DYLMILIQFD ----------
YYGLYLKNVE YIFTVS---A CGL-FKLNNV LLFCIVIAIL DYLMILIQFD ----------
YYGLYLKNVE YIFTVS---A CGL-FKLNNV LLFCIVGAIL DYLMILIQFD ----------
GFALQIMQDP --IQID---V CGI-YHLNLQ TLAGMFFFIL EALVIFLQFV ----------
GFALQIMQDP --IQFD---V CGI-YHLNLQ TLAGMFFFIL EALVIFLQFV ----------
GFALQIMQDP --IQFD---V CGI-YHLNLQ TLAGMFFFIL EALVIFLQFV ----------
GFALQVMQDP --IQFD---V CGI-YHLNLQ TLAGMFFFIL EALVIFLQFV ----------
SFTLQFLHWE GFFQFN---G VGL-FALDYT FIFSTVSAAT SYLIVLLQFD ----------
SFTLQFLHWE GFFQFN---G IGL-FALDYT FIFSTVSAAT SYLIVLLQFD ----------
SFTLQFLHWE GFFQFN---G IGL-FALDYT FIFSTVSAAT SYLIVLLQFD ----------
SFTLQFLHWE GFFQFN---G IGL-FALDYT FIFSTVSAAT SYLIVLLQFD ----------
KFLTKSIKQE --VQFT---A YGF-FAIDNS TLFKIFSAVT TYLVILIQFK ----------
KFLTKSIKQE --VQFT---A YGF-FAIDNS TLFKIFSAVT TYLVILIQFK ----------
KFLTKSIKQE --VQFT---A YGF-FAIDNS TLFKVFSAVT TYLVILIQFK ----------
KFLTKSIKQE --VQFT---A YGF-FAIDNS TLFKIFSAVT TYLVILIQFK ----------
KFLTKSIKQD --LQFT---A YGF-FSIDNS TLFKIFSAVT TYLVILIQFK ----------
KFLTKSIKQD --LQFT---A YGF-FSIDNS TLFKIFSAVT TYLVILIQFK ----------
KFLTKSIKQD --LQFT---A YGF-FSIDNS TLFQIFSAVT TYLVILIQFK ----------
KFLTKSIKQD --LQFT---A YGF-FSIDNS TLFKIFSAVT TYLVILIQFK ----------
KFLLKNLRQQ --PILT---A YGF-FALDKS TLFKLFTAIF TYMVILVQFK ----------
KFLLKNLRQQ --PILT---A YGF-FALDKS TLFKLFTAIF TYMVILVQFK ----------
KFLLKNLRQQ --PILT---A YGF-FALDKS TLFKLFTAIF TYMVILVQFK ----------
KFLLKNLRQQ --PILT---A YGF-FALDKS TLFKLFTAIF TYMVILVQFK ----------
KFLLKNLRQK --PILT---A YGF-FALDKS TLFKLFTAIF TYMVILVQFK ----------
KFLLKNLRQQ --PILT---A YGF-FALDKS TLFKLFTAIF TYMVILVQFK ----------
KFLLKNLRQQ --PILT---A YGF-FALDKS TLFKLFTAIF TYMVILVQFK ----------
KFLLKNLRQQ --PILT---A YGF-FALDKS TLFKLFTAIF TYMVILVQFK ----------
KFLLKNLRQK --PILT---A YGF-FALDKS TLFKLFTAIF TYMVILVQFK ----------
KFLLKNLRQQ --PILT---A YGF-FALDKS TLFKLFTAIF TYMVILVQFK ----------
KFLLKNLRQQ --PILT---A YGF-FALDKS TLFKLFTAIF TYMVILVQFK ----------
KFLLKNLRQQ --PILT---A YGF-FALDKS TLFKLFTAIF TYMVILVQFK ----------
KFLLKNLRQQ --PILT---A YGF-FALDKS TLFKLFTAIF TYMVILVQFK ----------
KFLLKNLRQK --PILT---A YGF-FALDKS TLFKLFTAIF TYMVILVQFK ----------
KFLLKNLRQQ --PILT---A YGF-FALDKS TLFKLFTAIF TYMVILVQFK ----------
KFLLKNLRQQ --PILT---A YGF-FALDKS TLFKLFTAIF TYMVILVQFK ----------
KFLLKNLRQK --PILT---A YGF-FALDKS TLFKLFTAIF TYMVILVQFK ----------
KFLLKNLRQQ --PILT---A YGF-FALDKS TLFKLFTAIF TYMVILVQFK ----------
KFLLKNLRQQ --PILT---A YGF-FALDKS TLFKLFTAIF TYMVILVQFK ----------
KFLLKNLRQQ --PILT---A YGF-FALDKS TLFKLFTAIF TYMVILVQFK ----------
RLSLQLSHRK --VLFT---A AGL-FRLDRT LIFTISGAAT CYLIILVQFR ----------
RLSLQLSHRK --VLFT---A AGL-FRLDRT LIFTITGAAT CYLIILIQFR ----------
RLSLQLSHRK --VLFT---A AGL-FRLDRT LIFTISGAAT CYLIILIQFR ----------
RLSLQLSHRK --VLFT---A AGL-FRLDRT LIFTISGAAT CYLIILIQFR ----------
QFSMQLMHLK --INFT---A AGL-FNIDRT LYFTISGALT TYLIILLQFT ----------
QFSMQLMHLK --INFT---A AGL-FNIDRT LYFTISGALT TYLIILLQFT ----------
QFSMQLMHLK --INFT---A AGL-FNIDRT LYFTISGALT TYLIILLQFT ----------
QFSMQLMHLK --INFT---A AGL-FNIDRT LYFTISGALT TYLIILLQFT ----------
QFSMQLMHLK --INFT---A AGL-FNIDRT LYFTISGALT TYLIILLQFT ----------
QFSMQLMHLK --INFT---A AGL-FNIDRT LYFTISGALT TYLIILLQFT ----------
QFSMQLMHLK --INFT---A AGL-FNIDRT LYFTISGALT TYLIILLQFT ----------
QFSMQLMHLK --INFT---A AGL-FNIDRT LYFTISGALT TYLIILLQFT ----------
QFSMQLMHLK --INFT---A AGL-FNIDRT LYFTISGALT TYLIILLQFT ----------
QFSMQLMHLK --INFT---A AGL-FNIDRT LYFTISGALT TYLIILLQFT ----------
QFSMQLMHLK --INFT---A AGL-FNIDRT LYFTISGALT TYLIILLQFT ----------
QFSMQLMHLK --INFT---A AGL-FNIDRT LYFTISGALT TYLIILLQFT ----------
QFSMQLMHLK --INFT---A AGL-FNIDRT LYFTISGALT TYLIILLQFT ----------
QFSMQLMHLK --INFT---A AGL-FNIDRT LYFTISGALT TYLIILLQFT ----------
QFSMQLMHLK --INFT---A AGL-FNIDRT LYFTISGALT TYLIILLQFT ----------
QFSMQLMHLK --INFT---A AGL-FNIDRT LYFTISGALT TYLIILLQFT ----------
QFSMQLMHLK --INFT---A AGL-FNIDRT LYFTISGALT TYLIILLQFT ----------
QFSMQLMHLK --INFT---A AGL-FNIDRT LYFTISGALT TYLIILLQFT ----------
QFSMQLMHLK --INFT---A AGL-FNIDRT LYFTISGALT TYLIILLQFT ----------
QFSMQLMHLK --INFT---A AGL-FNIDRT LYFTISGALT TYLIILLQFT ----------
KFWQQLLVVD --ADFS---A CGL-CRVNRT ILTSFSSAIA TYLVILIQFQ ----------
KFWQQLLVVD --ADFS---A CGL-CRVNRT ILTSFSSAIA TYLVILIQFQ ----------
KFWQQLLVVD --ADFS---A CGL-CRVNRT ILTSFASAIA TYLVILIQFQ ----------
KFWQQLLVVD --ADFS---A CGL-CRVNRT ILTSFASAIA TYLVILIQFQ ----------
HLSLKLLNHS --VDFS---A CGF-FTLDME TLYGVSGGIT SYLIILIQFN LAAQQAKEAI
HLSLKLLNHS --VDFS---A CGF-FTLDME TLYGVSGGIT SYLIILIQFN ----------
HLSLKLLNHS --VDFS---A CGF-FTLDME TLYGVSGGIT SYLIILIQFN LAAQQAKEAI
HLSLKLLNHS --VDFS---A CGF-FTLDME TLYGVSGGIT SYLIILIQFN LAAQQAKEAI
QFSLQLLHQR --LHFS---A AGF-FNVDCT LLYTIVGATT TYLIILIQFH ----------
QFSLQLLHQR --LHFS---A AGF-FNVDCT LLYTIVGATT TYLIILIQFH ----------
QFSLQLLHQR --LHFS---A AGF-FNVDCT LLYTIVGATT TYLIILIQFH ----------
QFSLQLLHQR --LHFS---A AGF-FNVDCT LLYTIVGATT TYLIILIQFH ----------
LFSDHLRCHP --STYK---V CGL-FIFNKQ TSLAYFFYVL VQVLVLVQFD ----------
LFSDHLRCHP --ATYK---V CGL-FVFNKQ TTMVYFFFVL VQVLVLVQFD ----------
LFSDHLRCHP --ATYK---V CGL-FVFNKQ TSLVYFFYVL VQVLVLVQFD ----------
LFCDHLRCHP --ATYK---V CGL-FVFNKQ TSLVYFFYVL VQVLVLVQFD ----------
VFTMQLRQNR --LVYK---I CGI-VELDKP ACLSYIGSIL SNVIILMQFD ----------
IFTMQLRRNH --LVYK---I CGL-VELDKP AGLSYIGSIL SNVIILMQFD ----------
IFTMQLKRSH --LVFK---I CGL-VELDKP AGLRFLASIL SNVIILMQFD ----------
IFTMELKRNH --LVIK---I CGL-VELDKP FCLTFIASIL SNVIILMQFD ----------
EFSLQTLHQR --FVVT---A KDF-FSLNLH LLSSMFAAVV TYLVILIQFM ----------
EFSLQTLHQR --FVVT---A KDF-FSLNLH LLSSMFAAVV TYLVILIQFM ----------
EFSLQTLHQR --FVVT---A KDF-FSLNLH LLSSMFAAVV TYLVILIQFM ----------
EFSLQTLHQR --FVVT---A KDF-FSLNLH LLSSMFAAVV TYLVILIQFM ----------
EFSLQTLHQR --FVVT---A KDF-FSLNLH LLSSMFAAVV TYLVILIQFM ----------
EFSLQTLHQR --FVVT---A KDF-FSLNLH LLSSMFAAVV TYLVILIQFM ----------
EFSLQTLHQR --FVVT---A KDF-FSLNLH LLSSMFAAVV TYLVILIQFM ----------
EFSLQTLHQR --FVVT---A KDF-FSLNLH LLSSMFAAVV TYLVILIQFM ----------
EFILQVEQNV --LAIN---A EGF-MSTDNS LLMSILAAKV TYLIVLMQFS ----------
EFIMQVEHNV --LAIN---A EGF-METDNS LLMSILAAKV TYLIVLMQFS ----------
EFIMQVEHNS --LAIN---A EGF-METDNS LLMSLLAAKV TYLIVLMQFS ----------
EFIMQVEHNL --LAIN---A EGF-METDNS LLMSLLAAKV TYLIVLMQFS ----------
EYSLQMEHLK --LRFT---C GGL-FDINLK YFGGLLVTIF GYIIILIQFK ----------
EYSLQLQHLK --LLFT---C GGF-FDINLK YFGGMLVTIL GYTIILIQFK ----------
EYSLQMQHLK --LLFT---C GGF-FDINLK YFGGMLVTIL GYTIILIQFK ----------
EYSLQMQHLK --LLFT---C GGL-FDINLK YFGGMLVTIM GYIIILIQFK ----------
EYSLQMQHLK --LLFT---C GGL-FDINLK YFGGMLVTIL GYIIILIQFK ----------
EYSLQMQHLK --LLFT---C GGL-FDINLK YFGGMLVTIL GYIIILIQFK ----------
EYILQMQHLK --LLFT---C GGL-FDINIK LFGGMLVTLC GYVIIIVQFK ----------
EYSLQMQHLK --LLFT---C GGF-FDINLK YFGGMVVTII GYIIILVQFK ----------
EYSLQMQHLK --LLFT---C GGF-FDINLK YFGGMVVTIL GYIIIVVQFK ----------
EYSLQMEHLK --LIFT---C GGL-FDINLK FFGGMVVTLF GYIIILVQFK ----------
EYSL------ ---------- ---------- ---------- ---------- ----------
EYSLQMQHLK --LRFT---C AGL-FDINLK CFGGMVVTIF GYIIILVQFK ----------
EYSLQMQHLK --LRFT---C GGL-FDINLK YFGGMVVTTF GYIIILIQFK ----------
EYSLQMQHLK --LRFT---C GGL-FDINLK YFGGMVVTTF GYIIILIQFK ----------
EYSLQMQHLK --LHFT---C GRL-FDINLK YFGGLVVTIL GYIIILIQFK ----------

---------- --ITE---QR RISQQQP--- ---------- ---------- -----
---------- --ITE---QR RIGQQQA--- ---------- ---------- -----
---------- --ITE---QR RIGQQQS--- ---------- ---------- -----
---------- --ITE---QR RIGQQQS--- ---------- ---------- -----
---------- --LGN---KS LMGVALNRSN WVYV------ ---------- -----
---------- --LGN---KS LMGVALNRSN WVYV------ ---------- -----
---------- --LGN---KS LMGVALNRSN WVYI------ ---------- -----
---------- --LGN---KS LMGVALNRSN WVYI------ ---------- -----
---------- --VTYEALSK SVQGNVTRYK ---------- ---------- -----
---------- --VTYEALSK SVQGNITKT- ---------- ---------- -----
---------- --VTYEALAK SVQGNITKN- ---------- ---------- -----
---------- --ITYEALSK SVPGNITKN- ---------- ---------- -----
---------- --IQT---NR L--------- ---------- ---------- -----
---------- --IQT---NL L--------- ---------- ---------- -----
---------- --IQT---HL L--------- ---------- ---------- -----
---------- --MQT---NL L--------- ---------- ---------- -----
---------- --MQS---QQ I--------- ---------- ---------- -----
---------- --MQS---QQ M--------- ---------- ---------- -----
---------- --MQS---QQ M--------- ---------- ---------- -----
---------- --MQS---QQ I--------- ---------- ---------- -----
---------- --MQV---GN G--------- ---------- ---------- -----
---------- --MQI---KI EKNLFA---- ---------- ---------- -----
---------- --MQIRNVYQ NT-------- ---------- ---------- -----
---------- --MQL---NN V--------- ---------- ---------- -----
---------- --IKL---KQ N--------- ---------- ---------- -----
---------- --MQE---RN LQL------- ---------- ---------- -----
---------- --IVY---RR RYVI------ ---------- ---------- -----
---------- --IQI---RG K--------- ---------- ---------- -----
---------- --MQI---RG K--------- ---------- ---------- -----
---------- --MQI---RG E--------- ---------- ---------- -----
EGANNITVVD FVMDSLDNDM SLMGASTLST TTVGTTLPPP IMKLKGRKG- -----
DGATNITVVD FVMDSLDNDM SLMGATTPST TTAGTTMAPP IIKQKGRKG- -----
EGGTNITVVD FVMDNLDNDM SLMGTTTPST TTAGTTLAPP IIKQKGRRG- -----
EGTTNITVVD FVMDNLDNDM SLMGASTPST TTAGTTLAPP IVKPKGRKG- -----
---------- --ITG---GF EASEDIKNRF D--------- ---------- -----
---------- --ITG---GF EASDDIKNQF D--------- ---------- -----
---------- --ITG---GF EASEDIKHQF D--------- ---------- -----
---------- --ITG---GF EASEDIKNQF D--------- ---------- -----
---------- --FQQ---QQ IKDHQLTSGK DVDIVGPMGP ITHMD----- -----
---------- --FQQ---QQ IKERQLTSGK DVDIVGPMDS ITHMD----- -----
---------- --FQQ---QQ IKDRQLTSGK DVDIIGPMGP ITHMD----- -----
---------- --FQQ---QQ IKDRQLTSGK DVDIVGPMGP LTHMD----- -----
---------- --MTQKMGEQ IEQQKIALQE WIGF------ ---------- -----
---------- --MTQKMGEQ IEQQKIALQE WIGY------ ---------- -----
---------- --MTQKMGEQ IEQQKIALQE WIGY------ ---------- -----
---------- --MTQ---KM GEQIEQQKVA LQEWIGY--- ---------- -----
---------- --FEH---IN HGEI------ ---------- ---------- -----
---------- --LEN---MK HV-------- ---------- ---------- -----
---------- --LEN---MK QA-------- ---------- ---------- -----
---------- --LEN---MK QA-------- ---------- ---------- -----
---------- --LSQ---RF KMQ------- ---------- ---------- -----
---------- --LSQ---RF KML------- ---------- ---------- -----
---------- --LSQ---RF KML------- ---------- ---------- -----
---------- --LSQ---RF KML------- ---------- ---------- -----
---------- --LTL---RF SLK------- ---------- ---------- -----
---------- --LTL---RF SLK------- ---------- ---------- -----
---------- --LTL---RF SLK------- ---------- ---------- -----
---------- --LTL---RF SLK------- ---------- ---------- -----
---------- --LYL---RK RS-------- ---------- ---------- -----
---------- --LYL---RK KS-------- ---------- ---------- -----
---------- --LYL---RK KS-------- ---------- ---------- -----
---------- --LYL---RK KS-------- ---------- ---------- -----
---------Y NKLKA----- ---------- ---------- ---------- -----
---------Y NKLKA----- ---------- ---------- ---------- -----
---------Y NKLKA----- ---------- ---------- ---------- -----
---------Y NKLKA----- ---------- ---------- ---------- -----
---------- YKKYG----- ---------- ---------- ---------- -----
---------- YKIYG----- ---------- ---------- ---------- -----
---------- YKIYG----- ---------- ---------- ---------- -----
---------- YKIYG----- ---------- ---------- ---------- -----
---------- -YIPG----- ---------- ---------- ---------- -----
---------- -YVHS----- ---------- ---------- ---------- -----
---------- -YVRS----- ---------- ---------- ---------- -----
---------- --YVP---GI STASTL---- ---------- ---------- -----
---------- PKFSN---TY M--------- ---------- ---------- -----
---------- PKFSN---QY S--------- ---------- ---------- -----
---------- PKFSN---QY M--------- ---------- ---------- -----
---------- PKFSN---QY M--------- ---------- ---------- -----
---------- --LK------ ---------- ---------- ---------- -----
---------- --IQN---DE S--------- ---------- ---------- -----
---------- --LQQ---NR T--------- ---------- ---------- -----
---------- --LQN---NR SEL------- ---------- ---------- -----
---------- --LQH---NL P--------- ---------- ---------- -----
---------- --IQN---K- ---------- ---------- ---------- -----
---------- --IEN---F- ---------- ---------- ---------- -----
---------- --MEN---F- ---------- ---------- ---------- -----
---------- --IEN---F- ---------- ---------- ---------- -----
---------- --IER---L- ---------- ---------- ---------- -----
---------- --IEG---L- ---------- ---------- ---------- -----
---------- --IEG---L- ---------- ---------- ---------- -----
---------- --IES---L- ---------- ---------- ---------- -----
---------- --FEN---K- ---------- ---------- ---------- -----
---------- --FEN---I- ---------- ---------- ---------- -----
---------- --MEN---F- ---------- ---------- ---------- -----
---------- --IEH---S- ---------- ---------- ---------- -----
---------- --IEH---F- ---------- ---------- ---------- -----
---------- --IEH---C- ---------- ---------- ---------- -----
---------- --IEH---F- ---------- ---------- ---------- -----
---------- --IQN---S- ---------- ---------- ---------- -----
---------- --IEH---S- ---------- ---------- ---------- -----
---------- --IAQ---F- ---------- ---------- ---------- -----
---------- --IEQ---FY NY-------- ---------- ---------- -----
---------- --IEY---F- ---------- ---------- ---------- -----
---------- --IEY---F- ---------- ---------- ---------- -----
---------- ---------- ---------- ---------- ---------- -----
---------E GRYFN----- ---------- ---------- ---------- -----
---------- --VEH---HK NWKI------ ---------- ---------- -----
---------- --IQN---F- ---------- ---------- ---------- -----
---------- --MQN---Y- ---------- ---------- ---------- -----
---------- --VQN---F- ---------- ---------- ---------- -----
---------- --VEH---F- ---------- ---------- ---------- -----
---------- --VEH---F- ---------- ---------- ---------- -----
---------- --LEH---F- ---------- ---------- ---------- -----
---------- --MEF---F- ---------- ---------- ---------- -----
---------- --MEY---F- ---------- ---------- ---------- -----
---------- --MKY---F- ---------- ---------- ---------- -----
---------- --MTY---F- ---------- ---------- ---------- -----
---------- --MEY---FK TPL------- ---------- ---------- -----
---------- --IEH---F- ---------- ---------- ---------- -----
---------- --MEN---YQ ---------- ---------- ---------- -----
---------- --MEN---FE KESM------ ---------- ---------- -----
---------- --MEN---F- ---------- ---------- ---------- -----
---------- --MEY---F- ---------- ---------- ---------- -----
---------- --MEY---F- ---------- ---------- ---------- -----
---------- --LEY---F- ---------- ---------- ---------- -----
---------- --MEY---F- ---------- ---------- ---------- -----
---------- --MEY---F- ---------- ---------- ---------- -----
---------- --MEY---F- ---------- ---------- ---------- -----
---------- --MEN---F- ---------- ---------- ---------- -----
---------- --MEY---F- ---------- ---------- ---------- -----
---------- --YSS---MF ---------- ---------- ---------- -----
---------- --YSS---MF ---------- ---------- ---------- -----
---------- --YSS---MF ---------- ---------- ---------- -----
---------Y ISITN----- ---------- ---------- ---------- -----
---------Y ISMTK----- ---------- ---------- ---------- -----
---------Y ISLTK----- ---------- ---------- ---------- -----
---------Y IALTK----- ---------- ---------- ---------- -----
---------- -FMNL----- ---------- ---------- ---------- -----
---------- -YMNL----- ---------- ---------- ---------- -----
---------- -YMNL----- ---------- ---------- ---------- -----
---------- -YMNL----- ---------- ---------- ---------- -----
---------- -YMNL----- ---------- ---------- ---------- -----
---------- -YMNL----- ---------- ---------- ---------- -----
---------- -FMNL----- ---------- ---------- ---------- -----
---------- -YMNL----- ---------- ---------- ---------- -----
---------- -WVSK----- ---------- ---------- ---------- -----
---------- -FMNL----- ---------- ---------- ---------- -----
---------- -YMNL----- ---------- ---------- ---------- -----
---------- -YMNL----- ---------- ---------- ---------- -----
---------- -YMNL----- ---------- ---------- ---------- -----
---------- -YMNL----- ---------- ---------- ---------- -----
---------- -YMNL----- ---------- ---------- ---------- -----
---------- -YMNL----- ---------- ---------- ---------- -----
---------- -YMNL---KF KTD------- ---------- ---------- -----
---------- --YMNLKFKA DDRYDQQM-- ---------- ---------- -----
---------- -YMNL---KF KSD------- ---------- ---------- -----
---------- --YMNLKFKS DDLNNPQSDT T--------- ---------- -----
---------- --YWN---L- ---------- ---------- ---------- -----
---------- --FWN---L- ---------- ---------- ---------- -----
---------- --FWN---L- ---------- ---------- ---------- -----
---------- --FWN---L- ---------- ---------- ---------- -----
---------- -FMNL----- ---------- ---------- ---------- -----
---------- -YMNL----- ---------- ---------- ---------- -----
---------- --INF---RA KKMSNEQMSQ NITSTSAPI- ---------- -----
---------- --INL---RA SNSHKLALST TPSAIT---- ---------- -----
---------- --INL---RA SSSSKFAPSS TPSAHI---- ---------- -----
---------- --INLRASNY SKLAQSSTPG VHI------- ---------- -----
--------AG SEVQK---SF CEGGVGSSKS IFS------- ---------- -----
--------AG SEVQK---SF CEGGVGSSKS IFS------- ---------- -----
--------AG SEVQK---SF CEGGVGSSKS IFS------- ---------- -----
--------AG SEVQK---SF CEGGVGSSKS IFS------- ---------- -----
--------QG AVVQK---SI CSRGPGSSMS IFFS------ ---------- -----
--------EG SVVQK---SI CSRGPGSSMS ISSLSSVYHF HFLL------ -----
--------EG TVVQK---SI CSRGPGSSMS IFFS------ ---------- -----
--------EG AVVQK---SI CSRGAGSSMS IFFS------ ---------- -----
---------- --NQG---SI RQKTQYCREY ---------- ---------- -----
---------- --NQG---SI RQKTQYCREY ---------- ---------- -----
---------- --NQG---SI RQKTQYCREY ---------- ---------- -----
---------- --NQG---SI RQKTQYCREY ---------- ---------- -----
----GEEKVP GCFEN----- ---------- ---------- ---------- -----
----GEEKVA GCLES----- ---------- ---------- ---------- -----
----GEEKVA GCFES----- ---------- ---------- ---------- -----
----GEEKVA GCFES----- ---------- ---------- ---------- -----
---------- --EDNDLWDC DQSYYS---- ---------- ---------- -----
---------- --EDNDLWDC DQSYYS---- ---------- ---------- -----
---------- --EDNDLWDC DQSYYS---- ---------- ---------- -----
---------- --EDNDLWDC DQSYYS---- ---------- ---------- -----
---------- --EDNDLWDC DQSYYS---- ---------- ---------- -----
---------- -EDKK---TW DCSPFNLD-- ---------- ---------- -----
---------- -EDKK---SW DCSASSFN-- ---------- ---------- -----
---------- -EDKK---SW DCSASNYN-- ---------- ---------- -----
---------- -EDKK---SW DCSASNFN-- ---------- ---------- -----
---------- --EPN---RR KGLQPLCA-- ---------- ---------- -----
---------- --EPN---RR KGLQPLCA-- ---------- ---------- -----
---------- --EPN---RR KGLQPLCA-- ---------- ---------- -----
---------- --EPN---RR KGLQPLCA-- ---------- ---------- -----
---------- --EPN---RR KGLQPLCA-- ---------- ---------- -----
---------- --AKSHKGLR CA-------- ---------- ---------- -----
---------- --AKSHKGLR CV-------- ---------- ---------- -----
---------- --AKSHKGLR CA-------- ---------- ---------- -----
---------- --AKSHKGLR CV-------- ---------- ---------- -----
---------- LVMRK----- ---------- ---------- ---------- -----
---------- FVMAK----- ---------- ---------- ---------- -----
---------- FVMEK----- ---------- ---------- ---------- -----
---------- FVMQK----- ---------- ---------- ---------- -----
---------- FIMEK----- ---------- ---------- ---------- -----
---------- LIHYN----- ---------- ---------- ---------- -----
---------- LLYTN----- ---------- ---------- ---------- -----
---------- LFFYY----- ---------- ---------- ---------- -----
---------- --LLY---PI LVE------- ---------- ---------- -----
---------- VMLRD----- ---------- ---------- ---------- -----
---------- VMLRD----- ---------- ---------- ---------- -----
---------- VMLRN----- ---------- ---------- ---------- -----
---------- --------LV MRGGL----- ---------- ---------- -----
---------- --MVG---SK K--------- ---------- ---------- -----
---------- LVMSN---K- ---------- ---------- ---------- -----
---------- --LVM---ST K--------- ---------- ---------- -----
---------- KVLNK----- ---------- ---------- ---------- -----
---------- KVLNQ----- ---------- ---------- ---------- -----
---------- KVLNQ----- ---------- ---------- ---------- -----
---------- KVLNQ----- ---------- ---------- ---------- -----
---------- SLVRT----- ---------- ---------- ---------- -----
---------- SLVRP----- ---------- ---------- ---------- -----
---------- SLVRP----- ---------- ---------- ---------- -----
---------- SLVRP----- ---------- ---------- ---------- -----
---------- --MTA---IL RNEGLMS--- ---------- ---------- -----
---------- --MTA---IL RNEGLMS--- ---------- ---------- -----
---------- --MTA---IL RNEGLIS--- ---------- ---------- -----
---------- --MTA---IL RNEGLMS--- ---------- ---------- -----
---------- -QLED---SK TDDPVPEQT- ---------- ---------- -----
---------- -QLED---SK TDDPVPEQT- ---------- ---------- -----
---------- -QLED---SK VEDLAPDQT- ---------- ---------- -----
---------- -QLED---SK VEDPVPEQT- ---------- ---------- -----
---------- -QLED---SK VEDISQA--- ---------- ---------- -----
---------- -QLED---SK VEDISQA--- ---------- ---------- -----
---------- -QLED---SK AVEINQV--- ---------- ---------- -----
---------- -QLED---SK AIEI------ ---------- ---------- -----
---------- -EMEN---ST KTVNKF---- ---------- ---------- -----
---------- -EMEN---ST KTINKF---- ---------- ---------- -----
---------- -EMEN---TT KTINKF---- ---------- ---------- -----
---------- -EMEN---TT KTINKF---- ---------- ---------- -----
---------- -EMEN---ST KSINKF---- ---------- ---------- -----
---------- -EMEN---ST KTINKF---- ---------- ---------- -----
---------- -EMEN---TT KTINKF---- ---------- ---------- -----
---------- -EMEN---ST KTVNK----- ---------- ---------- -----
---------- -EMEN---ST KSINKF---- ---------- ---------- -----
---------- -EMEN---ST KTINKF---- ---------- ---------- -----
---------- -EMEN---TT KTINKF---- ---------- ---------- -----
---------- -EMEN---ST KTVNKF---- ---------- ---------- -----
---------- -EMEN---ST KTINKF---- ---------- ---------- -----
---------- -EMEN---ST KSINKF---- ---------- ---------- -----
---------- -EMEN---TT KTINKF---- ---------- ---------- -----
---------- -EMEN---ST KTVNKF---- ---------- ---------- -----
---------- -EMEN---ST KSINKF---- ---------- ---------- -----
---------- -EMEN---ST KTVNKF---- ---------- ---------- -----
---------- -EMEN---TT KTINKF---- ---------- ---------- -----
---------- -EMEN---ST KTINKF---- ---------- ---------- -----
---------- --FTH---HM DDTSFNSSNH SQSIHLGD-- ---------- -----
---------- --FTH---HM DDTSSNSTNN LHSIHLGD-- ---------- -----
---------- --FTH---HM DDTSSNSTNQ PHSIHLGDL- ---------- -----
---------- --FTH---HM DDTISSLSNQ SQSIHLGD-- ---------- -----
---SNSPNNG YGNGS---SC CETFNNMTNH TL-------- ---------- -----
---SNSPNNG YGNGG---SC CESYNNMTNH TL-------- ---------- -----
---SNSPNNG YGNGG---SC CETYNNMTNH TL-------- ---------- -----
---SNSPNNG YGNGG---SC CETYSNMTNR TL-------- ---------- -----
---SNSPNNG YGNGS---SC CETFNNMTNH TL-------- ---------- -----
---SNSPNNG YGNGG---SC CESYNNMTNH TL-------- ---------- -----
---SNSPNNG YGNGG---SC CETYNNMTNH TL-------- ---------- -----
---SNSPNNG YGNGG---SC CETYSNMTNR TL-------- ---------- -----
---SNSPNNG YGNGS---SC CETFNNMTNH TL-------- ---------- -----
---SNSPNNG YGNGG---SC CESYNNMTNH TL-------- ---------- -----
---SNSPNNG YGNGG---SC CETYNNMTNH TL-------- ---------- -----
---SNSPNNG YGNGG---SC CETYSNMTNR TL-------- ---------- -----
---SNSPNNG YGNGS---SC CETFNNMTNH TL-------- ---------- -----
---SNSPNNG YGNGG---SC CETYSNMTNR TL-------- ---------- -----
---SNSPNNG YGNGG---SC CETYNNMTNH TL-------- ---------- -----
---SNSPNNG YGNGG---SC CESYNNMTNH TL-------- ---------- -----
---SNSPNNG YGNGS---SC CETFNNMTNH TL-------- ---------- -----
---SNSPNNG YGNGG---SC CETYNNMTNH TL-------- ---------- -----
---SNSPNNG YGNGG---SC CETYSNMTNR TL-------- ---------- -----
---SNSPNNG YGNGG---SC CESYNNMTNH TL-------- ---------- -----
---------- -RTNG----- ---------- ---------- ---------- -----
---------- -RTNG----- ---------- ---------- ---------- -----
---------- -RTNG----- ---------- ---------- ---------- -----
---------- -RTNG----- ---------- ---------- ---------- -----
QTFNSLNDTA GLVGA---AT DMDNISSTLR DFVTTTMTPA V--------- -----
---LAAQQAK EAIQT---FN SLNDTAGLVG AATEMDNGSS TLHDLVTTTM LTPAG
QTFNSLNDTA GLIGA---AT DMDNGSSTLH YLVTTTMLTP TG-------- -----
QTFNSLNDTA GLVGA---AT DMDNGSSTLH DLVTTTTMLT PTG------- -----
---------- --MSE---ST IGSDSNGQ-- ---------- ---------- -----
---------- --MSE---ST MGGGSNGE-- ---------- ---------- -----
---------- --MSE---SS LGGGSNGGTN ---------- ---------- -----
---------- --MSE---TS MGGGSSGG-- ---------- ---------- -----
---------- --LKN---KV EKRN------ ---------- ---------- -----
---------- --LKN---KV EKTTLKYSNM S--------- ---------- -----
---------- --LKN---KV NERL------ ---------- ---------- -----
---------- --LKN---KV DERH------ ---------- ---------- -----
---------- --LRR---QR QPINDRQYLI HLMKNKTKV- ---------- -----
---------- --LRRQEHPN KTQYVALLIK GKSAE----- ---------- -----
---------- --LRRNPQPN SSEYLTHLIR NKSEV----- ---------- -----
---------- --LKG---QQ QPNHPQNLTH LISNQSHV-- ---------- -----
---------- --FAE---RS STRGSG---- ---------- ---------- -----
---------- --FAE---RS SRPNSG---- ---------- ---------- -----
---------- --FAE---RS SRPNAG---- ---------- ---------- -----
---------- --FAE---RS SRSTSG---- ---------- ---------- -----
---------- --FAE---RS STRGSG---- ---------- ---------- -----
---------- --FAE---RS SRPNSG---- ---------- ---------- -----
---------- --FAE---RS SRPNAG---- ---------- ---------- -----
---------- --FAE---RS SRSTSG---- ---------- ---------- -----
---------- ---SV----- ---------- ---------- ---------- -----
---------- ---SL----- ---------- ---------- ---------- -----
---------- ---SV----- ---------- ---------- ---------- -----
---------- ---SV----- ---------- ---------- ---------- -----
---------- --VQA---IA ANRYKKVVN- ---------- ---------- -----
---------- --VQD---IA EKKYKAVTN- ---------- ---------- -----
---------- --VQA---FA EDEHKSSLHK SV-------- ---------- -----
---------- --IQA---IA ENKYKSRLNI SV-------- ---------- -----
---------- --IQA---IA ENKYKASFNI SGQ------- ---------- -----
---------- --IQA---IA ENKYKSSLNI SA-------- ---------- -----
---------- --IQD---FA LIGYRQNTSD TS-------- ---------- -----
---------- --IQV---FA ELKYNQNVGE I--------- ---------- -----
---------- --IQF---FA QLKYNRNNGE IID------- ---------- -----
---------- --IQF---FA QSNFMQNINS TELKAYTA-- ---------- -----
---------- ---------- ---------- ---------- ---------- -----
---------- --IQV---FA QSKYMQRANI SELKVYNG-- ---------- -----
---------- --MQV---FA QSKYMETANI SEMKAFNG-- ---------- -----
---------- --MQV---FA QSKYMETANI SEMKAFNG-- ---------- -----
---------- --MQG---FA QSKYMQTANI TELNVYKS-- ---------- -----
