# Supplementary material for: The making of a pest: Insights from the evolution of chemosensory receptor families in a pestiferous and invasive fly, Drosophila suzukii
Source: BMC Genomics. 2016 Aug 17;17:648. doi: 10.1186/s12864-016-2983-9 (PMC4988008; doi:10.1186/s12864-016-2983-9)
Supplement: Additional file 6: — Gr phylogenetic tree file (Nexus). Phylogenetic analysis of Grs in Drosophila suzukii (Dsuz), D. biarmipes (Dbia), D. takahashii (Dtak) and D. melanogaster (Dmel) using a Maximum Likelihood method. Evolutionary history was inferred using a Maximum Likelihood method based on the JTT matrix-based model. The tree was constructed using RAxML under the JTT model of substitution with NNI topology search, based on an amino acid alignment by MUSCLE. Branch support was estimated using 500 bootstrap replications. The tree is rooted with Gr21a. (NEX 31 kb) [file 12864_2016_2983_MOESM6_ESM.nex]

#NEXUS
[written Fri Jul 22 15:48:42 EDT 2016 by Mesquite  version 3.10 (build 765) at DESKTOP-RVT1U14/10.42.25.143]

BEGIN TAXA;
	DIMENSIONS NTAX=328;
	TAXLABELS
		DsuzGr21a DmelGr21a DtakGr21a DmelGr63a DtakGr63a DsuzGr63a DbiaGr63a DmelGr64c DbiaGr64c DtakGr64c DsuzGr64c DmelGr64d DtakGr64d DsuzGr64d DbiaGr64d DsuzGr64b DtakGr64b DmelGr64b DbiaGr64b DmelGr5a DtakGr5a DbiaGr5a DsuzGr5a DmelGr64f DbiaGr64f DtakGr64f1 DtakGr64f2 DsuzGr64f DsuzGr64e DbiaGr64e DmelGr64e DtakGr64e DtakGr64a1 DtakGr64a2 DbiaGr64a DsuzGr64a DmelGr64a DtakGr61a DmelGr61a DsuzGr61a DbiaGr61a DbiaGr59e DmelGr59e DtakGr59e DsuzGr59e DmelGr59f DbiaGr59f DsuzGr59f DtakGr59f DmelGr47b DtakGr47b DbiaGr47b DsuzGr47b DmelGr57a DbiaGr57a DsuzGr57a DtakGr57a DsuzGr22b2 DtakGr22b2 DtakGr22b4 DtakGr22b3 DbiaGr22b2 DmelGr22b DmelGr22c DbiaGr22b1 DsuzGr22b1 DtakGr22b1 DmelGr22f DbiaGr22f DsuzGr22f DtakGr22f3 DtakGr22f1 DtakGr22f2 DsuzGr22a DtakGr22a DbiaGr22a DmelGr22a DmelGr22d DtakGr22d DbiaGr22e DmelGr22e DsuzGr22e DtakGr22eP DsuzGr59dP DtakGr59dP3 DmelGr59d DbiaGr59d4 DtakGr59d8 DtakGr59d1 DbiaGr59d9 DbiaGr59d8 DsuzGr59d6 DsuzGr59d4 DsuzGr59d5 DbiaGr59d7 DbiaGr59d6 DbiaGr59d3 DbiaGr59d2 DbiaGr59d1 DsuzGr59d3 DbiaGr59d10 DsuzGr59d2 DsuzGr59d1 DtakGr59d7 DtakGr59d2 DtakGr59d3 DtakGr59d6 DtakGr59d5 DtakGr59d4 DbiaGr59d5 DsuzGr59d7 DtakGr59dP4 DtakGr59c2 DtakGr59c1 DbiaGr59c DsuzGr59c DmelGr59c DmelGr36c DbiaGr36c DsuzGr36c DtakGr36c DbiaGr36b2 DmelGr36b DtakGr36b DsuzGr36b1 DbiaGr36b1 DsuzGr36b2 DsuzGr36a2 DbiaGr36a3 DbiaGr36a2 DmelGr36a DtakGr36a1 DsuzGr36a1 DbiaGr36a1 DtakGr36a2 DsuzGr85a2 DtakGr85a2 DbiaGr85a2 DmelGr85a DtakGr85a1 DsuzGr85a1 DbiaGr85a1 DmelGr47a DtakGr47a DsuzGr47a DbiaGr47a DmelGr58c DtakGr58c DsuzGr58c DbiaGr58c DmelGr59b DsuzGr59b DbiaGr59b DtakGr59b2 DtakGr59b1 DtakGr59a3 DbiaGr59a3 DsuzGr59a3 DsuzGr59a4 DtakGr59a2 DsuzGr59a2 DbiaGr59a2 DmelGr59a DtakGr59a1 DsuzGr59a1 DbiaGr59a1 DtakGr10a DmelGr10a DbiaGr10a DsuzGr10a DmelGr58a DtakGr58a DbiaGr58a DsuzGr58a DmelGr58b DbiaGr58b DsuzGr58b DtakGr58b DsuzGr77a DbiaGr77a DmelGr77a DtakGr77a DmelGr97a DtakGr97a DbiaGr97a DsuzGr97a DbiaGr94a DsuzGr94a DmelGr94a DtakGr94a DmelGr10b DbiaGr10b DsuzGr10b DtakGr10b DmelGr93c DbiaGr93c DtakGr93c DsuzGr93c DmelGr93b DbiaGr93b DsuzGr93b DtakGr93b DmelGr93d DbiaGr93d DsuzGr93d DtakGr93d1 DtakGr93d2 DtakGr93d3 DmelGr92a DsuzGr92a DbiaGr92a DtakGr92a DmelGr93a DbiaGr93a DsuzGr93a DtakGr93a DtakGr89a DmelGr89a DsuzGr89a DbiaGr89a DtakGr68a DbiaGr68a DmelGr68a DsuzGr68a DmelGr32a DsuzGr32a DtakGr32a DbiaGr32a DsuzGr39aD DsuzGr39aC DbiaGr39aC DtakGr39aC DbiaGr39aD DtakGr39aD DsuzGr39aE DmelGr39aD DmelGr39aA DbiaGr39aE DsuzGr39aF DtakGr39aE DtakGr39aB DmelGr39aC DsuzGr39aB DbiaGr39aB DtakGr39aA DmelGr39aB DbiaGr39aA DsuzGr39aA DmelGr43a DsuzGr43a DbiaGr43a DtakGr43a DsuzGr28a DbiaGr28a DtakGr28a DmelGr28a DmelGr28bD DsuzGr28bD DbiaGr28bD DtakGr28bD DsuzGr28bC DmelGr28bC DbiaGr28bC DtakGr28bC DtakGr28bB DbiaGr28bB DsuzGr28bB DmelGr28bB DmelGr28bE DbiaGr28bE DsuzGr28bE DtakGr28bE DmelGr28bA DsuzGr28bA DbiaGr28bA DtakGr28bA DsuzGr33a DmelGr33a DbiaGr33a DtakGr33a DtakGr66a DsuzGr66a DmelGr66a DbiaGr66a DtakGr2a DbiaGr2a DsuzGr2a DmelGr2a DmelGr8a DtakGr8a DsuzGr8a DbiaGr8a DtakGr23aC DsuzGr23aC DbiaGr23aC DmelGr23aC DmelGr23aB DsuzGr23aB DbiaGr23aB DtakGr23aB DmelGr39b DtakGr39b DsuzGr39b DbiaGr39b DmelGr98a DbiaGr98a DsuzGr98a DtakGr98a DtakGr98d3 DtakGr98d2 DmelGr98c DbiaGr98d DsuzGr98d1 DsuzGr98d2 DmelGr98d DtakGr98dP DtakGr98d1 DmelGr98b DtakGr98b1 DbiaGr98b2 DtakGr98b2 DsuzGr98b DbiaGr98b1 DsuzGr9a DbiaGr9a DtakGr9a DmelGr9a DbiaGr21a 
	;

END;


BEGIN TREES;
	Title Imported_trees;
	ID 0156141f61ba1;
	LINK Taxa = Taxa;
	TRANSLATE
[0] 		1 DsuzGr21a,
[1] 		2 DmelGr21a,
[2] 		3 DtakGr21a,
[3] 		4 DmelGr63a,
[4] 		5 DtakGr63a,
[5] 		6 DsuzGr63a,
[6] 		7 DbiaGr63a,
[7] 		8 DmelGr64c,
[8] 		9 DbiaGr64c,
[9] 		10 DtakGr64c,
[10] 		11 DsuzGr64c,
[11] 		12 DmelGr64d,
[12] 		13 DtakGr64d,
[13] 		14 DsuzGr64d,
[14] 		15 DbiaGr64d,
[15] 		16 DsuzGr64b,
[16] 		17 DtakGr64b,
[17] 		18 DmelGr64b,
[18] 		19 DbiaGr64b,
[19] 		20 DmelGr5a,
[20] 		21 DtakGr5a,
[21] 		22 DbiaGr5a,
[22] 		23 DsuzGr5a,
[23] 		24 DmelGr64f,
[24] 		25 DbiaGr64f,
[25] 		26 DtakGr64f1,
[26] 		27 DtakGr64f2,
[27] 		28 DsuzGr64f,
[28] 		29 DsuzGr64e,
[29] 		30 DbiaGr64e,
[30] 		31 DmelGr64e,
[31] 		32 DtakGr64e,
[32] 		33 DtakGr64a1,
[33] 		34 DtakGr64a2,
[34] 		35 DbiaGr64a,
[35] 		36 DsuzGr64a,
[36] 		37 DmelGr64a,
[37] 		38 DtakGr61a,
[38] 		39 DmelGr61a,
[39] 		40 DsuzGr61a,
[40] 		41 DbiaGr61a,
[41] 		42 DbiaGr59e,
[42] 		43 DmelGr59e,
[43] 		44 DtakGr59e,
[44] 		45 DsuzGr59e,
[45] 		46 DmelGr59f,
[46] 		47 DbiaGr59f,
[47] 		48 DsuzGr59f,
[48] 		49 DtakGr59f,
[49] 		50 DmelGr47b,
[50] 		51 DtakGr47b,
[51] 		52 DbiaGr47b,
[52] 		53 DsuzGr47b,
[53] 		54 DmelGr57a,
[54] 		55 DbiaGr57a,
[55] 		56 DsuzGr57a,
[56] 		57 DtakGr57a,
[57] 		58 DsuzGr22b2,
[58] 		59 DtakGr22b2,
[59] 		60 DtakGr22b4,
[60] 		61 DtakGr22b3,
[61] 		62 DbiaGr22b2,
[62] 		63 DmelGr22b,
[63] 		64 DmelGr22c,
[64] 		65 DbiaGr22b1,
[65] 		66 DsuzGr22b1,
[66] 		67 DtakGr22b1,
[67] 		68 DmelGr22f,
[68] 		69 DbiaGr22f,
[69] 		70 DsuzGr22f,
[70] 		71 DtakGr22f3,
[71] 		72 DtakGr22f1,
[72] 		73 DtakGr22f2,
[73] 		74 DsuzGr22a,
[74] 		75 DtakGr22a,
[75] 		76 DbiaGr22a,
[76] 		77 DmelGr22a,
[77] 		78 DmelGr22d,
[78] 		79 DtakGr22d,
[79] 		80 DbiaGr22e,
[80] 		81 DmelGr22e,
[81] 		82 DsuzGr22e,
[82] 		83 DtakGr22eP,
[83] 		84 DsuzGr59dP,
[84] 		85 DtakGr59dP3,
[85] 		86 DmelGr59d,
[86] 		87 DbiaGr59d4,
[87] 		88 DtakGr59d8,
[88] 		89 DtakGr59d1,
[89] 		90 DbiaGr59d9,
[90] 		91 DbiaGr59d8,
[91] 		92 DsuzGr59d6,
[92] 		93 DsuzGr59d4,
[93] 		94 DsuzGr59d5,
[94] 		95 DbiaGr59d7,
[95] 		96 DbiaGr59d6,
[96] 		97 DbiaGr59d3,
[97] 		98 DbiaGr59d2,
[98] 		99 DbiaGr59d1,
[99] 		100 DsuzGr59d3,
[100] 		101 DbiaGr59d10,
[101] 		102 DsuzGr59d2,
[102] 		103 DsuzGr59d1,
[103] 		104 DtakGr59d7,
[104] 		105 DtakGr59d2,
[105] 		106 DtakGr59d3,
[106] 		107 DtakGr59d6,
[107] 		108 DtakGr59d5,
[108] 		109 DtakGr59d4,
[109] 		110 DbiaGr59d5,
[110] 		111 DsuzGr59d7,
[111] 		112 DtakGr59dP4,
[112] 		113 DtakGr59c2,
[113] 		114 DtakGr59c1,
[114] 		115 DbiaGr59c,
[115] 		116 DsuzGr59c,
[116] 		117 DmelGr59c,
[117] 		118 DmelGr36c,
[118] 		119 DbiaGr36c,
[119] 		120 DsuzGr36c,
[120] 		121 DtakGr36c,
[121] 		122 DbiaGr36b2,
[122] 		123 DmelGr36b,
[123] 		124 DtakGr36b,
[124] 		125 DsuzGr36b1,
[125] 		126 DbiaGr36b1,
[126] 		127 DsuzGr36b2,
[127] 		128 DsuzGr36a2,
[128] 		129 DbiaGr36a3,
[129] 		130 DbiaGr36a2,
[130] 		131 DmelGr36a,
[131] 		132 DtakGr36a1,
[132] 		133 DsuzGr36a1,
[133] 		134 DbiaGr36a1,
[134] 		135 DtakGr36a2,
[135] 		136 DsuzGr85a2,
[136] 		137 DtakGr85a2,
[137] 		138 DbiaGr85a2,
[138] 		139 DmelGr85a,
[139] 		140 DtakGr85a1,
[140] 		141 DsuzGr85a1,
[141] 		142 DbiaGr85a1,
[142] 		143 DmelGr47a,
[143] 		144 DtakGr47a,
[144] 		145 DsuzGr47a,
[145] 		146 DbiaGr47a,
[146] 		147 DmelGr58c,
[147] 		148 DtakGr58c,
[148] 		149 DsuzGr58c,
[149] 		150 DbiaGr58c,
[150] 		151 DmelGr59b,
[151] 		152 DsuzGr59b,
[152] 		153 DbiaGr59b,
[153] 		154 DtakGr59b2,
[154] 		155 DtakGr59b1,
[155] 		156 DtakGr59a3,
[156] 		157 DbiaGr59a3,
[157] 		158 DsuzGr59a3,
[158] 		159 DsuzGr59a4,
[159] 		160 DtakGr59a2,
[160] 		161 DsuzGr59a2,
[161] 		162 DbiaGr59a2,
[162] 		163 DmelGr59a,
[163] 		164 DtakGr59a1,
[164] 		165 DsuzGr59a1,
[165] 		166 DbiaGr59a1,
[166] 		167 DtakGr10a,
[167] 		168 DmelGr10a,
[168] 		169 DbiaGr10a,
[169] 		170 DsuzGr10a,
[170] 		171 DmelGr58a,
[171] 		172 DtakGr58a,
[172] 		173 DbiaGr58a,
[173] 		174 DsuzGr58a,
[174] 		175 DmelGr58b,
[175] 		176 DbiaGr58b,
[176] 		177 DsuzGr58b,
[177] 		178 DtakGr58b,
[178] 		179 DsuzGr77a,
[179] 		180 DbiaGr77a,
[180] 		181 DmelGr77a,
[181] 		182 DtakGr77a,
[182] 		183 DmelGr97a,
[183] 		184 DtakGr97a,
[184] 		185 DbiaGr97a,
[185] 		186 DsuzGr97a,
[186] 		187 DbiaGr94a,
[187] 		188 DsuzGr94a,
[188] 		189 DmelGr94a,
[189] 		190 DtakGr94a,
[190] 		191 DmelGr10b,
[191] 		192 DbiaGr10b,
[192] 		193 DsuzGr10b,
[193] 		194 DtakGr10b,
[194] 		195 DmelGr93c,
[195] 		196 DbiaGr93c,
[196] 		197 DtakGr93c,
[197] 		198 DsuzGr93c,
[198] 		199 DmelGr93b,
[199] 		200 DbiaGr93b,
[200] 		201 DsuzGr93b,
[201] 		202 DtakGr93b,
[202] 		203 DmelGr93d,
[203] 		204 DbiaGr93d,
[204] 		205 DsuzGr93d,
[205] 		206 DtakGr93d1,
[206] 		207 DtakGr93d2,
[207] 		208 DtakGr93d3,
[208] 		209 DmelGr92a,
[209] 		210 DsuzGr92a,
[210] 		211 DbiaGr92a,
[211] 		212 DtakGr92a,
[212] 		213 DmelGr93a,
[213] 		214 DbiaGr93a,
[214] 		215 DsuzGr93a,
[215] 		216 DtakGr93a,
[216] 		217 DtakGr89a,
[217] 		218 DmelGr89a,
[218] 		219 DsuzGr89a,
[219] 		220 DbiaGr89a,
[220] 		221 DtakGr68a,
[221] 		222 DbiaGr68a,
[222] 		223 DmelGr68a,
[223] 		224 DsuzGr68a,
[224] 		225 DmelGr32a,
[225] 		226 DsuzGr32a,
[226] 		227 DtakGr32a,
[227] 		228 DbiaGr32a,
[228] 		229 DsuzGr39aD,
[229] 		230 DsuzGr39aC,
[230] 		231 DbiaGr39aC,
[231] 		232 DtakGr39aC,
[232] 		233 DbiaGr39aD,
[233] 		234 DtakGr39aD,
[234] 		235 DsuzGr39aE,
[235] 		236 DmelGr39aD,
[236] 		237 DmelGr39aA,
[237] 		238 DbiaGr39aE,
[238] 		239 DsuzGr39aF,
[239] 		240 DtakGr39aE,
[240] 		241 DtakGr39aB,
[241] 		242 DmelGr39aC,
[242] 		243 DsuzGr39aB,
[243] 		244 DbiaGr39aB,
[244] 		245 DtakGr39aA,
[245] 		246 DmelGr39aB,
[246] 		247 DbiaGr39aA,
[247] 		248 DsuzGr39aA,
[248] 		249 DmelGr43a,
[249] 		250 DsuzGr43a,
[250] 		251 DbiaGr43a,
[251] 		252 DtakGr43a,
[252] 		253 DsuzGr28a,
[253] 		254 DbiaGr28a,
[254] 		255 DtakGr28a,
[255] 		256 DmelGr28a,
[256] 		257 DmelGr28bD,
[257] 		258 DsuzGr28bD,
[258] 		259 DbiaGr28bD,
[259] 		260 DtakGr28bD,
[260] 		261 DsuzGr28bC,
[261] 		262 DmelGr28bC,
[262] 		263 DbiaGr28bC,
[263] 		264 DtakGr28bC,
[264] 		265 DtakGr28bB,
[265] 		266 DbiaGr28bB,
[266] 		267 DsuzGr28bB,
[267] 		268 DmelGr28bB,
[268] 		269 DmelGr28bE,
[269] 		270 DbiaGr28bE,
[270] 		271 DsuzGr28bE,
[271] 		272 DtakGr28bE,
[272] 		273 DmelGr28bA,
[273] 		274 DsuzGr28bA,
[274] 		275 DbiaGr28bA,
[275] 		276 DtakGr28bA,
[276] 		277 DsuzGr33a,
[277] 		278 DmelGr33a,
[278] 		279 DbiaGr33a,
[279] 		280 DtakGr33a,
[280] 		281 DtakGr66a,
[281] 		282 DsuzGr66a,
[282] 		283 DmelGr66a,
[283] 		284 DbiaGr66a,
[284] 		285 DtakGr2a,
[285] 		286 DbiaGr2a,
[286] 		287 DsuzGr2a,
[287] 		288 DmelGr2a,
[288] 		289 DmelGr8a,
[289] 		290 DtakGr8a,
[290] 		291 DsuzGr8a,
[291] 		292 DbiaGr8a,
[292] 		293 DtakGr23aC,
[293] 		294 DsuzGr23aC,
[294] 		295 DbiaGr23aC,
[295] 		296 DmelGr23aC,
[296] 		297 DmelGr23aB,
[297] 		298 DsuzGr23aB,
[298] 		299 DbiaGr23aB,
[299] 		300 DtakGr23aB,
[300] 		301 DmelGr39b,
[301] 		302 DtakGr39b,
[302] 		303 DsuzGr39b,
[303] 		304 DbiaGr39b,
[304] 		305 DmelGr98a,
[305] 		306 DbiaGr98a,
[306] 		307 DsuzGr98a,
[307] 		308 DtakGr98a,
[308] 		309 DtakGr98d3,
[309] 		310 DtakGr98d2,
[310] 		311 DmelGr98c,
[311] 		312 DbiaGr98d,
[312] 		313 DsuzGr98d1,
[313] 		314 DsuzGr98d2,
[314] 		315 DmelGr98d,
[315] 		316 DtakGr98dP,
[316] 		317 DtakGr98d1,
[317] 		318 DmelGr98b,
[318] 		319 DtakGr98b1,
[319] 		320 DbiaGr98b2,
[320] 		321 DtakGr98b2,
[321] 		322 DsuzGr98b,
[322] 		323 DbiaGr98b1,
[323] 		324 DsuzGr9a,
[324] 		325 DbiaGr9a,
[325] 		326 DtakGr9a,
[326] 		327 DmelGr9a,
[327] 		328 DbiaGr21a;
	TREE Imported_tree_1 = ((3:0.00000100000050002909,(2:0.05508091677815131,(1:0.004155377299620666,328:0.0020622602540033984):0.0021059197628597393)74:0.002087579006228459)57:0.8375475047464006,((4:0.00000100000050002909,(5:0.012684143255812429,(6:0.007585888060208275,7:0.008981211967975319)71:0.009029662539600402)77:0.03045557139611839)100:1.6866706177143969,((((16:0.00000100000050002909,(17:0.02237214067867862,(18:0.03645416575556476,19:0.012698954317349725)22:0.005903789150710216)43:0.00707040441168816)100:0.8966737047011567,((8:0.028425051722257448,(9:0.009055888909191415,(10:0.05028589885692867,11:0.015004712378794947)83:0.013314050740604476)80:0.018660441656041752)100:0.2744235918160648,(12:0.08490143302822219,(13:0.08535148604776147,(14:0.15211131359990027,15:0.052685452027253776)61:0.020132037287644195)68:0.039666281036154265)100:0.23873986914905398)100:0.7759457610554292)83:0.20433131254862721,(((38:0.00000100000050002909,(39:0.07816868441865583,(40:0.030283685750378098,41:0.03532333560142155)48:0.011588432558627515)38:0.037819374933516586)100:0.8869116024513388,((33:0.0017621661590966065,34:0.008438124166899104)100:0.059853307362709295,(35:0.13090759746658598,(36:0.07402866321471736,37:0.0320199434654716)68:0.026206740233657353)67:0.045573380962311304)100:0.5885328030753931)47:0.213204074605226,((32:0.043464736527465554,(31:0.0727813085459023,(29:0.021049209489966338,30:0.021793809854985833)98:0.015319167187159853)94:0.08165438405367975)100:0.7555668622429342,((20:0.06784499178832579,(21:0.03283606783374722,(22:0.039637320500703316,23:0.03227260285347223)100:0.10958538644286785)95:0.09615914297982477)100:0.9696464518225272,(28:0.031949834390531895,(27:0.00000100000050002909,(26:0.0015352998461227742,(24:0.035139916187056745,25:0.02638777891925201)54:0.021220713486795273)50:0.01645796588442473)32:0.00000100000050002909)100:0.51975768551632)87:0.21562854874353005)98:0.5151356705504464)47:0.1579671216184408)100:1.9323635464682898,(((42:0.10495855461411598,(45:0.08010887766442916,(43:0.29187681876099475,44:0.09713896395579906)51:0.03203452313829909)50:0.06564569349839054)100:1.9916111702282813,(46:0.13952316787169494,(49:0.0775296552602296,(47:0.19512734137966017,48:0.078181398390632)63:0.045922456998183585)66:0.12086509969160468)100:1.780720235495115)43:0.41402177752188524,(((((221:0.00000100000050002909,(224:0.04345228420818309,(222:0.0030742296613234022,223:0.06028784896944248)99:0.34042567096892046)68:0.1222944243612084)100:0.8829454029325785,(225:0.03055662991447892,(228:0.044855603703021635,(226:0.10932416361627108,227:0.038187781860429065)47:0.02185213284397567)53:0.1298400945312599)100:1.0861490682648698)100:1.040903080790588,(((241:0.004219439946452444,(242:0.11266942933339469,(243:0.08721318028546324,244:0.07379945500575903)53:0.0699032474623823)46:0.025820512848413753)100:0.937792821917692,(245:0.012274131279331123,(246:0.23854032778634,(247:0.1431261537676831,248:0.08724760494021794)52:0.042572667539437815)74:0.09470448700863343)100:0.9080647939102688)62:0.23691547021505746,((229:0.03124590608656164,(230:0.04907733539434143,(231:0.2979063639350532,232:0.17428267062300923)38:0.07510983210137807)39:0.06523588389362078)100:0.7303287694594914,((233:0.10190663236462005,(236:0.2781461922899236,(234:0.13206080949896806,235:0.19364866852400317)57:0.08279929659654903)90:0.06738636963962727)100:0.6204174645532499,(237:0.14748450945907798,(240:0.05710378841163224,(238:0.06893197593624467,239:0.29840654554903856)96:0.055247115746721594)65:0.08336681409966935)99:0.4733014780176427)85:0.24042772381794292)100:0.5162651525298504)100:0.5373865659912214)78:0.40137669229384976,(((249:0.04801601933484323,(252:0.018887047954397974,(250:0.019607846020784577,251:0.036186022711186455)74:0.016525356079616898)43:0.020703196025093133)100:1.9213242836271258,((281:0.1108054413478045,(282:0.016814776001291252,(283:0.058093339237785854,284:0.026102791239343268)50:0.022330605248137247)51:0.07466622482665511)100:2.00352458258451,((277:0.13908921141845404,(278:0.1910956706779739,(279:0.35131367590539225,280:0.01069553490586646)43:0.03975746756376803)48:0.11656856892934986)100:1.8878670693822523,((253:0.010754314722371717,(254:0.026271235033167663,(255:0.013571020226541601,256:0.01613968043268633)100:0.029757364775044957)98:0.019707126604141915)100:0.7560684785276726,((257:0.04736707501860025,(260:0.019356437456866847,(258:0.00856058273990385,259:0.01572792708633142)78:0.017795769507470735)46:0.012811210746830544)100:0.26278815226075536,(((261:0.008569677086633067,(262:0.050365243142901604,(263:0.03452610445823329,264:0.015644513902828068)76:0.002214712886320447)57:0.008895606003425949)100:0.2628282155555547,(268:0.015279516886960871,(265:0.004341488671526939,(266:0.0043423544756129836,267:0.00000100000050002909)55:0.00000100000050002909)85:0.00000100000050002909)100:0.18857744109878868)75:0.08199900177773913,((269:0.07009448029737492,(272:0.04514478958967714,(270:0.025245678941846317,271:0.03106384667390741)81:0.01886148581512236)55:0.024197154296424103)100:0.3225278075307572,(273:0.07020140176665435,(276:0.02972054255492367,(274:0.01822396162446749,275:0.07728042671537537)82:0.013858956820166999)63:0.015517556222116848)100:0.3466871098342638)62:0.09454752898773651)58:0.06214312189022225)100:0.48275182592726085)100:0.715735245861329)40:0.21151162812468963)32:0.08672095708360306)48:0.3729006489686413,(((285:0.033989758762165284,(288:0.12281290480458344,(286:0.07469249496718824,287:0.2236640764712342)85:0.05432919430757848)36:0.021731143704616953)100:1.229063693951138,(289:0.0625656366695426,(290:0.07429938103027904,(291:0.011243082853416849,292:0.01869024485951072)96:0.026553958734253456)58:0.13411141541961413)100:2.082708332097349)25:0.16477370169606714,(((301:0.09399663347075614,(302:0.07201650397533316,(303:0.06191494617987545,304:0.1285285936543766)80:0.07414440332317167)78:0.15082412755950805)100:1.6186234050920798,((293:0.00000100000050002909,(296:0.14791341942520622,(294:0.1260473754797226,295:0.06674128431566381)84:0.03145090960715194)40:0.06486101165546981)100:0.9963695221347065,(297:0.28347591642389086,(300:0.07591856356955007,(298:0.06795662148416769,299:0.08771867741874262)94:0.04802036246382124)84:0.09200046876782361)100:0.8309205137467177)100:0.6240201247629686)75:0.433700219117246,(((324:0.11463979428987729,325:0.26650774089087087)99:0.24108423941691626,(326:0.25172158474528966,327:0.4484928237488794)65:0.09580142953342798)100:1.6530091643234155,((305:0.26225284805618493,(308:0.08200291660450654,(306:0.10585209733545121,307:0.08007191806261481)94:0.1768762654532506)94:0.21207602061814088)100:1.8403583917659558,((318:0.3052215203688699,(319:0.17640077676507576,((320:0.1336190844916937,321:0.1581595553778993)74:0.07341846510776585,(322:0.0678505595273773,323:0.15686377313012478)76:0.04167258311017087)19:0.020015545598942065)55:0.07217318364342794)82:0.27527406072540517,((311:0.4188988359448432,(309:0.18872806260372724,310:0.18678921401650084)59:0.035041392920128166)82:0.06829293348716174,((312:0.12022263036552495,(313:0.00000100000050002909,314:0.00000100000050002909)100:0.08304435524056104)74:0.06729559226841317,(315:0.25382318927226966,(316:0.22208553212736598,317:0.1506333869650111)85:0.05176675198291072)87:0.05479787743375084)41:0.03522153903843607)70:0.28572838121100874)100:1.4241466072831073)44:0.24092983844598906)13:0.10003498443715984)9:0.15973194068732324)59:0.36316526668205407)9:0.0950417683809547)5:0.13851031682141968,(((50:0.12841658869814512,(51:0.0769690205962229,(52:0.06819587701233218,53:0.04817238138026651)57:0.007817857808471754)78:0.1616005753161006)100:1.6204710898876091,(54:0.18854634819374066,(57:0.060575531109170966,(55:0.08005766909522712,56:0.28920226559757384)51:0.07002623565806226)45:0.051880376520133505)100:1.3891701992884735)99:1.2427253503125604,((((179:0.09615478175380728,180:0.12481583274549514)56:0.04113461487266908,(181:0.2844461364297038,182:0.060341107967918216)71:0.16404357083802668)100:1.9789361162820358,(((183:0.0652442719050965,(184:0.06021004143376502,(185:0.06792398602026276,186:0.046340248083637015)88:0.05682170864872697)88:0.1273428106510623)100:0.7742442878878966,(187:0.02533449195199502,(188:0.04151716761637946,(189:0.09675848514775248,190:0.03488991721035951)72:0.0202996040837892)73:0.045845323683326014)100:0.7843024715756926)100:1.3685132776099709,((217:0.00000100000050002909,(218:0.36689545313660604,(219:0.041858322710027804,220:0.05098319041684058)76:0.03785301504852561)68:0.08427527159284297)100:2.191621447312439,((191:0.36472486275048277,(192:0.12462859441707501,(193:0.16821871671604247,194:0.3704755552548218)27:0.049169259517650006)60:0.20834768589799524)100:1.81897068086484,((213:0.1298515300252968,(216:0.048471750504733346,(214:0.14461213642823698,215:0.0626538788029201)57:0.03654081780597865)36:0.04768576250905667)100:1.4643733829560588,(((195:0.22250938586106467,(196:0.0829675133242043,(197:0.0999886317624784,198:0.08957525351931875)98:0.048898228314731076)100:0.3474283385622886)100:0.7031091178084742,(199:0.1516212467573223,(202:0.29493978264110265,(200:0.061130399229567034,201:0.12931525953799725)90:0.07261634877554764)81:0.11322001539025131)100:0.49874249340367915)94:0.32383628505500933,((209:0.6266561089962288,(210:0.33073177921480906,(211:0.22608136015311447,212:0.41634955546923585)71:0.12780799208382193)58:0.15637236101823584)98:0.4218497077983376,((207:1.1556673552017358,208:0.7164293984491362)70:0.15156650165644409,(203:0.5200098477446542,(206:0.25603485234680545,(204:0.42150887413108584,205:0.18113337437521587)97:0.1303125423477605)82:0.10971379130297876)96:0.22516457272171367)100:0.67749546701334)76:0.19962668413693013)99:0.7477887955608399)99:0.5462689454623483)17:0.06981445233369662)4:0.1310049402539813)9:0.09336154515293829)3:0.1464081381926681,((((167:0.03451800848032755,(168:0.05772998908109798,(169:0.027670294110428893,170:0.0052014923797016515)85:0.024452163334001024)40:0.03627784012767644)100:2.057854709712727,((171:0.14795720693169442,(172:0.1465537221210587,(173:0.21899448428617224,174:0.17320854370006147)69:0.053579869517415266)38:0.11474319452479043)100:1.2026438950677716,(175:0.3083542621694116,(178:0.13524799930445214,(176:0.21236683389758845,177:0.15416098456532898)89:0.10683769254452272)98:0.3783414251169238)98:0.7590935378150709)100:0.8619783320903082)39:0.19292429080204432,((151:0.29700653306784525,((152:0.11701017975928042,153:0.17859722390344632)92:0.11816736107132632,(154:0.17392364512171907,155:0.08734735782174377)53:0.05797886977122333)55:0.10542886752142293)98:0.5228605383391477,((156:0.3972701832364803,(157:0.5884558190852478,(158:0.01081837664806883,159:0.07342229832002357)100:0.22086746587492062)72:0.1336619211470718)100:0.5506700499335835,((160:0.1923480642618305,(161:0.1256215338382989,162:0.15334096483321571)99:0.14660213574671702)100:0.5780167241178125,(163:0.33206996256496607,(164:0.25708112709965375,(165:0.08386615461301225,166:0.3230923822617978)68:0.06879164256385957)68:0.0890839266455076)99:0.25093767990737825)65:0.12341219374811656)97:0.42946807637525136)100:1.3705898132328203)7:0.13786047432716758,((((77:0.14352021536840756,(74:0.06008782232871566,(75:0.12275145436967838,76:0.19041779606432105)72:0.03213645178104155)82:0.05943914297267195)100:0.516337446482862,((78:0.19666423629930618,79:0.19451255683120527)100:0.37984544171429896,(80:0.07398443831235418,(81:0.12283666999334628,(82:0.08307054628257395,83:0.11949701753617623)48:0.034566886512439936)97:0.05979241980543236)100:0.6842483111309126)39:0.057100186561072276)67:0.17600747591786534,((63:0.3192833574489242,(58:0.1922650948548671,(62:0.24056351860188296,(61:0.1726733692742129,(59:0.1900840052176418,60:0.2286023529049633)84:0.05205640848705057)56:0.026968412972669522)42:0.020758598653477407)82:0.08101236959706583)70:0.05435044592753476,(64:0.6465253144660408,((67:0.3976738190790361,(65:0.21930147324667107,66:0.17270073370165875)99:0.11307890862030627)75:0.10898308806911909,(68:0.4320128449049396,((69:0.2397271163746672,70:0.1917350548599764)99:0.07127302141717025,(71:0.2032676157343559,(72:0.19027366715946237,73:0.13120932406339395)100:0.10369241640695456)100:0.06565145525241486)99:0.07091545804669504)99:0.27624078187601037)50:0.05328083943769837)38:0.04180557051772273)68:0.32370831375456066)100:1.29389691655087,(((147:0.18057011683294036,(148:0.08033215419449719,(149:0.0738397341284188,150:0.06748336936177945)66:0.043313913703194803)46:0.05928801229833283)100:1.8436862229984254,((143:0.18174611189190343,(144:0.10670576917028182,(145:0.05933272292388872,146:0.09828214600297137)64:0.07884777997450461)42:0.10488103475127136)100:1.7914889397620581,((136:0.11083385343554654,(137:0.14566263216086422,138:0.0572921836886155)70:0.02491165901560767)100:0.44449159509753994,(139:0.5547487062192284,(140:0.10750480242970607,(141:0.1215076970266266,142:0.13465296475504068)77:0.07275588320501664)87:0.1566781057134464)90:0.2784816126208382)100:1.1115084318208597)79:0.36791500642485203)28:0.2683907636593774,(((113:0.40828891467216905,(117:0.2994547109142949,(114:0.10932839238274493,(115:0.1181692639572022,116:0.07005339202415795)85:0.04995172319921854)84:0.08743452019201976)76:0.09047787852790458)100:0.6165358304124074,((118:0.3064553368726478,(121:0.09046273986028772,(119:0.18459773513959965,120:0.10468729767160444)98:0.04716451250673763)94:0.052911794599174625)98:0.13486019257958487,((122:0.3406043274270467,(127:0.6845074426283648,(123:0.3027632366849369,(124:0.15650401454746599,(125:0.1648159428479174,126:0.16023487197586858)92:0.05518678673603229)100:0.11713416746862061)100:0.1148076206517828)84:0.050885900282778736)89:0.11848270976199778,((130:0.23437366964906886,(128:0.20746483386933573,129:0.3412734852283645)97:0.07769564043863407)100:0.1529874092312754,(131:0.379033523901282,(135:0.13227965806238015,(134:0.18173617227542804,(132:0.1698367938468681,133:0.10867810620807428)66:0.02421153028761)79:0.02590978224855896)79:0.030959549190796673)98:0.06597510500209695)100:0.10139902328191298)84:0.09585361494717203)100:0.5737989528792488)44:0.062084440516384835,((84:0.16646113713333327,85:0.12034542495278633)100:0.1788083674661624,((86:0.2718453336248683,(87:0.1164725473343388,88:0.14211782544356574)100:0.14580860817134772)97:0.13958363134361693,((112:0.21420135450053485,(110:0.16049715637087048,111:0.12854497308563434)100:0.08321427635088799)100:0.2820328355238283,((98:0.35703833528863294,(89:0.3804852828938296,(97:0.41477382562448045,(96:0.3914311381524957,((90:0.19820162961117632,91:0.17454558199833478)100:0.14106152443450362,(95:0.37582093675036654,(92:0.05412269408602953,(93:0.050704456907891556,94:0.04284454853076518)55:0.012108174196272919)100:0.18444711392026392)41:0.03127314538823719)80:0.06996036589916795)62:0.048750384847685214)45:0.023989974633759036)62:0.036858512626555956)99:0.17684849935934213,(((99:0.2752993882891202,100:0.2377907504177936)99:0.10647838357510639,(101:0.16490603502746695,(102:0.029933353390511067,103:0.052418505571103696)100:0.16419844539616893)99:0.12331633604595284)99:0.07281682057488832,(109:0.3032069903200182,((104:0.2743047983091901,105:0.2712830964669252)88:0.0773821786115026,(108:0.26080048430429126,(106:0.2491271943255636,107:0.17904238537904904)100:0.11788356564904914)38:0.020614592170052147)42:0.02145040600078288)88:0.04858825836416805)100:0.16244027463213517)86:0.07226134132832572)51:0.044623597179417315)87:0.15060884302042393)98:0.418828506364523)100:1.0348331689734729)13:0.14241499071264271)12:0.12091916971344635)6:0.1654033856863936)34:0.13133395235856374)9:0.17126096255461404)8:0.11543218511881842)68:0.46251436651742195)99:0.6457308737783201)100:0.8375475047464006);

END;


Begin MESQUITE;
		MESQUITESCRIPTVERSION 2;
		TITLE AUTO;
		tell ProjectCoordinator;
		timeSaved 1469216922352;
		getEmployee #mesquite.minimal.ManageTaxa.ManageTaxa;
		tell It;
			setID 0 5363800337739004499;
		endTell;
		getWindow;
		tell It;
			suppress;
			setResourcesState false false 226;
			setPopoutState 300;
			setExplanationSize 0;
			setAnnotationSize 0;
			setFontIncAnnot 0;
			setFontIncExp 0;
			setSize 1914 915;
			setLocation -9 0;
			setFont SanSerif;
			setFontSize 10;
			getToolPalette;
			tell It;
			endTell;
			desuppress;
		endTell;
		getEmployee  #mesquite.minimal.ManageTaxa.ManageTaxa;
		tell It;
			showTaxa #5363800337739004499 #mesquite.lists.TaxonList.TaxonList;
			tell It;
				setTaxa #5363800337739004499;
				getWindow;
				tell It;
					newAssistant  #mesquite.lists.TaxonListCurrPartition.TaxonListCurrPartition;
					setExplanationSize 30;
					setAnnotationSize 20;
					setFontIncAnnot 0;
					setFontIncExp 0;
					setSize 1688 843;
					setLocation -9 0;
					setFont SanSerif;
					setFontSize 10;
					getToolPalette;
					tell It;
					endTell;
				endTell;
				showWindow;
				getEmployee #mesquite.lists.ColorTaxon.ColorTaxon;
				tell It;
					setColor Red;
					removeColor off;
				endTell;
				getEmployee #mesquite.lists.TaxonListAnnotPanel.TaxonListAnnotPanel;
				tell It;
					togglePanel off;
				endTell;
			endTell;
		endTell;
		getEmployee  #mesquite.trees.BasicTreeWindowCoord.BasicTreeWindowCoord;
		tell It;
			makeTreeWindow #5363800337739004499  #mesquite.trees.BasicTreeWindowMaker.BasicTreeWindowMaker;
			tell It;
				suppressEPCResponse;
				setTreeSource  #mesquite.trees.StoredTrees.StoredTrees;
				tell It;
					setTreeBlock 1;
					setTreeBlockID 0156141f61ba1;
					toggleUseWeights off;
				endTell;
				setAssignedID 930.1469216425200.1612689152692702227;
				getTreeWindow;
				tell It;
					setExplanationSize 30;
					setAnnotationSize 20;
					setFontIncAnnot 0;
					setFontIncExp 0;
					setSize 1688 843;
					setLocation -9 0;
					setFont SanSerif;
					setFontSize 10;
					getToolPalette;
					tell It;
						setTool mesquite.trees.BasicTreeWindowMaker.BasicTreeWindow.reroot;
					endTell;
					setActive;
					getTreeDrawCoordinator #mesquite.trees.BasicTreeDrawCoordinator.BasicTreeDrawCoordinator;
				tell It;
					suppress;
					setTreeDrawer  #mesquite.trees.SquareLineTree.SquareLineTree;
					tell It;
						setNodeLocs #mesquite.trees.NodeLocsStandard.NodeLocsStandard;
						tell It;
							branchLengthsToggle off;
							toggleScale on;
							toggleBroadScale off;
							toggleCenter on;
							toggleEven on;
							setFixedTaxonDistance 0;
						endTell;
						setEdgeWidth 4;
						showEdgeLines on;
						orientUp;
					endTell;
					setBackground White;
					setBranchColor Black;
					showNodeNumbers off;
					showBranchColors on;
					labelBranchLengths off;
					centerBrLenLabels on;
					showBrLensUnspecified on;
					showBrLenLabelsOnTerminals on;
					setBrLenLabelColor 0 0 255;
					setNumBrLenDecimals 6;
					desuppress;
					getEmployee #mesquite.trees.BasicDrawTaxonNames.BasicDrawTaxonNames;
					tell It;
						setFontSize 12;
						setColor Black;
						toggleColorPartition off;
						toggleColorAssigned on;
						toggleShadePartition off;
						toggleShowFootnotes on;
						toggleNodeLabels on;
						toggleCenterNodeNames off;
						toggleShowNames on;
						namesAngle ?;
					endTell;
				endTell;
					setTreeNumber 1;
					setDrawingSizeMode 0;
					toggleLegendFloat on;
					scale 1;
					toggleTextOnTree off;
					togglePrintName on;
					showWindow;
				endTell;
				desuppressEPCResponse;
				getEmployee #mesquite.trees.ColorBranches.ColorBranches;
				tell It;
					setColor Red;
					removeColor off;
				endTell;
				getEmployee #mesquite.ornamental.BranchNotes.BranchNotes;
				tell It;
					setAlwaysOn off;
				endTell;
				getEmployee #mesquite.ornamental.ColorTreeByPartition.ColorTreeByPartition;
				tell It;
					colorByPartition off;
				endTell;
				getEmployee #mesquite.ornamental.DrawTreeAssocDoubles.DrawTreeAssocDoubles;
				tell It;
					setOn on;
					setDigits 4;
					writeAsPercentage off;
					toggleCentred off;
					toggleHorizontal on;
					toggleWhiteEdges on;
					toggleShowOnTerminals on;
					setFontSize 10;
					setOffset 0  0;
				endTell;
				getEmployee #mesquite.ornamental.DrawTreeAssocStrings.DrawTreeAssocStrings;
				tell It;
					setOn on;
					toggleCentred on;
					toggleHorizontal on;
					setFontSize 10;
					setOffset 0  0;
					toggleShowOnTerminals on;
				endTell;
				getEmployee #mesquite.trees.TreeInfoValues.TreeInfoValues;
				tell It;
					panelOpen false;
				endTell;
			endTell;
		endTell;
		endTell;
end;
